# Supplementary material for: Cytoglobin protects cancer cells from apoptosis by regulation of mitochondrial cardiolipin
Source: Sci Rep. 2021 Jan 13;11:985. doi: 10.1038/s41598-020-79830-w (PMC7806642; doi:10.1038/s41598-020-79830-w)
Supplement: Supplementary file 1 — Supplementary Information [file 41598_2020_79830_MOESM1_ESM.xlsx]

## Sheet: Combined_POS_NEG_sig
UHPLC-MS Information				Putative annotation		Compound annotation by MS/MS							mean of normalised data				SEM of normalised data				Fold change of normalised data					STATISTICS (of normalised data)
						Manual MS/MS annotation	Thermo Fisher Lipid Search software: match to in-silico MS/MS library						1 Parent cells no treatment	2 Cytoglobin expressing cells no treatment	3 Control cells + cisplatin	4 cytoglobin expressing + cisplatin	1 Parent cells no treatment	2 Cytoglobin expressing cells no treatment	3 Control cells + cisplatin	4 cytoglobin expressing + cisplatin									Statistically significant (1=yes, o=no)
Idx	Assay (positive ion or negative ion)	m/z	Retention time (RT, seconds)	Metabolites	Metabolite class		LipidIon	Grade of the annotation (A=best match)	lipid search m/z	lipid search rt (seconds)	m/z difference (column C to Lipid Search ID; Da)	RT difference (column D to Lipid Search ID; seconds)	1	2	3	4	1	2	3	4	1/2	3/4	1/3	2/4	Cytoglobin expressing / parent [no treatment]	p.value	q.value (FDR corrected p-value)	Tukey's HSD	Statistically significant 1 vs 2	Statistically significant 3 vs 4	Statistically significant 1 vs 3	Statistically significant 2 vs 4
464	Lipids positive	204.123	34.6189	Acetylcarnitine	Acyl carnitine								0.0439719	0.0136342	0.0104774	0.00851224	0.00483263	0.00212837	0.0014889	0.000870417	3.22512	1.23086	4.19685	1.60171	0.310066	2.88e-08	8.07e-08	2-1; 3-1; 4-1	1	0	1	0
83	Lipids positive	162.112	34.6517	Carnitine	Acyl carnitine								0.0356047	0.00589583	0.0121402	0.00350723	0.00451645	0.00114307	0.00245367	0.000398538	6.03896	3.46148	2.93279	1.68105	0.165591	1.05e-07	2.66e-07	2-1; 3-1; 4-1	1	0	1	0
746	Lipids positive	232.154	35.2503	Butyrylcarnitine;Isobutyrylcarnitine	Acyl carnitine								0.0480248	0.00473586	0.0364346	0.00750682	0.00402847	0.000219207	0.00291037	0.0004297	10.1407	4.85353	1.31811	0.630875	0.0986128	5.84e-11	3.46e-10	2-1; 3-1; 4-1; 3-2; 4-3	1	1	1	0
898	Lipids positive	247.173	36.3238	2-Methylbutyroylcarnitine;Isovalerylcarnitine;Pivaloylcarnitine;Valerylcarnitine	Acyl carnitine								0.00469299	0.00041611	0.00639681	0.00128594	0.000394393	1.55031e-05	0.000431133	0.000145932	11.2783	4.97441	0.733645	0.323583	0.0886662	1.22e-11	9.07e-11	2-1; 3-1; 4-1; 3-2; 4-3	1	1	1	0
2214	Lipids positive	370.295	59.7013	Tetradecenoylcarnitine	Acyl carnitine								0.00128722	0.0018202	0.00184542	0.00636559	9.29407e-05	0.000313856	0.000138	0.00045273	0.707187	0.289906	0.697522	0.285944	1.41405	1.26e-10	6.68e-10	4-1; 4-2; 4-3	0	1	0	1
2247	Lipids positive	372.31	73.2029	Tetradecanoylcarnitine	Acyl carnitine								0.00318879	0.00150613	0.00745128	0.00672669	0.00023273	0.000131854	0.000665017	0.000529603	2.11721	1.10772	0.427952	0.223903	0.47232	1.22e-08	3.73e-08	2-1; 3-1; 4-1; 3-2; 4-2	1	0	1	1
2457	Lipids positive	398.326	79.457	Hexadecenoylcarnitine	Acyl carnitine								0.000860296	0.00181415	0.00167698	0.00783071	4.74939e-05	0.000429036	0.000151865	0.00060423	0.474213	0.214154	0.513004	0.231672	2.10876	9.81e-11	5.35e-10	4-1; 4-2; 4-3	0	1	0	1
2485	Lipids negative	554.289	97.9892	Cervonyl carnitine	Acyl carnitine								0.000150202	0.000887275	0.00143492	0.00268276	4.75649e-05	0.000256289	0.000405132	0.000489368	0.169285	0.534867	0.104676	0.330732	5.90721	0.00023056	0.00037309	4-1; 4-2	0	0	0	1
2475	Lipids positive	400.342	106.288	Palmitoylcarnitine	Acyl carnitine		AcCa(16:0)+H	A	400.342	106.26	-0.000129	-0.027522	0.00350956	0.00219298	0.00737573	0.011253	0.000329921	0.000217885	0.000591446	0.000768768	1.60037	0.655448	0.475826	0.19488	0.624857	3.46e-10	1.6e-09	3-1; 4-1; 3-2; 4-2; 4-3	0	1	1	1
2658	Lipids positive	426.357	113.908	Octadecenylcarnitine	Acyl carnitine		AcCa(18:1)+H	A	426.357	113.76	-0.0001242	-0.148065	0.00196766	0.00230866	0.00289247	0.00700754	0.000118566	0.000219668	0.000236226	0.000519129	0.852293	0.412765	0.680269	0.329454	1.17331	6.69e-10	2.82e-09	4-1; 4-2; 4-3	0	1	0	1
2666	Lipids positive	428.373	163.085	Stearoylcarnitine	Acyl carnitine		AcCa(18:0)+H	A	428.373	162.84	0.000119	-0.244818	0.0063203	0.00324324	0.00783983	0.007528	0.000388891	0.000224443	0.000607641	0.000505573	1.94876	1.04142	0.806178	0.430824	0.513147	2.11e-06	4.56e-06	2-1; 3-2; 4-2	1	0	0	1
3380	Lipids positive	526.314	194.39	Hydroxy-octadecenoylcarnitine	Acyl carnitine								0.00125517	0.000888622	0.000482988	0.000318265	5.54545e-05	0.000105284	4.43766e-05	2.66931e-05	1.41249	1.51756	2.59876	2.79208	0.70797	4.28e-08	1.16e-07	2-1; 3-1; 4-1; 3-2; 4-2	1	0	1	1
266	Lipids positive	184.073	505.891	3-Dehydroxycarnitine	Acyl carnitine								0.00182513	0.00228478	0.00174661	0.00171581	0.000136644	8.55604e-05	9.04315e-05	9.50778e-05	0.798824	1.01795	1.04496	1.3316	1.25184	0.003617	0.0054229	2-1; 3-2; 4-2	1	0	0	1
501	Lipids negative	202.109	605.419	Acetylcarnitine	Acyl carnitine								0.00153206	NA	0.00208122	0.00230106	6.8833e-05	NA	0.000324319	0.000238741	NA	0.904462	0.736137	NA	#VALUE!	9.41e-05	0.00015731	2-1; 3-2; 4-2	1	0	0	1
5011	Lipids positive	728.618	186.965	DG[43:6]	Acylglyceride - DAGs								0.00171743	0.00174478	0.00268481	0.0048246	0.000379584	0.000369412	0.000326149	0.000617135	0.984323	0.556484	0.639684	0.361643	1.01593	0.00031776	0.00053225	4-1; 4-2; 4-3	0	1	0	1
4323	Lipids negative	805.503	392.179	DG(44:10)	Acylglyceride - DAGs								0.00857639	0.0091678	0.00452448	0.00504061	0.000832708	0.000589438	0.000354893	0.000285665	0.935491	0.897605	1.89555	1.81879	1.06896	6.56e-06	1.2e-05	3-1; 4-1; 3-2; 4-2	0	0	1	1
3556	Lipids negative	735.522	393.838	DG(42:9)	Acylglyceride - DAGs								0.00710553	0.00894787	0.0085905	0.0120736	0.000193142	0.000435956	0.000205353	0.000305188	0.794103	0.711512	0.827137	0.74111	1.25928	2.23e-09	5.61e-09	2-1; 3-1; 4-1; 4-2; 4-3	1	1	1	1
3507	Lipids negative	731.487	394.311	DG(40:8)";DG(38:5)	Acylglyceride - DAGs								0.00345166	0.000776326	0.00108628	0.000672795	0.000326069	NA	6.17618e-05	1.68709e-05	4.44614	1.61457	3.17752	1.15388	0.224914	2.47e-10	7.02e-10	2-1; 3-1; 4-1; 3-2	1	0	1	0
4351	Lipids negative	807.516	394.619	DG(44:9)	Acylglyceride - DAGs								0.00186843	0.00433891	0.000958574	0.00178695	0.000201902	0.000161884	0.000122166	0.000156955	0.430623	0.536429	1.94918	2.4281	2.32222	2.43e-09	6.09e-09	2-1; 3-1; 3-2; 4-2; 4-3	1	1	1	1
4883	Lipids negative	853.571	418.006	DG(44:4)	Acylglyceride - DAGs								0.00353187	0.00241454	0.0037896	0.000897255	0.000154597	0.000127837	9.92617e-05	0.000107148	1.46275	4.22355	0.931989	2.69103	0.683645	3e-12	1.12e-11	2-1; 4-1; 3-2; 4-2; 4-3	1	1	0	1
3818	Lipids negative	759.518	426.377	DG(42:8)";DG(40:5)	Acylglyceride - DAGs								0.0152734	0.00633037	0.0116225	0.00699539	0.000775377	0.000246581	0.000359101	0.000265888	2.41271	1.66146	1.31412	0.904934	0.414471	2.13e-11	7.01e-11	2-1; 3-1; 4-1; 3-2; 4-3	1	1	1	0
3111	Lipids negative	693.472	428.538	DG(37:6)";DG(35:3)	Acylglyceride - DAGs								0.0234785	0.00712695	0.0263123	0.010443	0.0010595	0.000360162	0.00120348	0.000478339	3.29433	2.51962	0.892302	0.682464	0.303552	5.11e-13	2.24e-12	2-1; 4-1; 3-2; 4-3	1	1	0	0
4467	Lipids negative	817.569	439.169	DG(41:1)	Acylglyceride - DAGs								0.00070953	0.00251632	0.000942686	0.00544067	3.92386e-05	0.000150632	5.96536e-05	0.000245247	0.281971	0.173267	0.752668	0.462502	3.54646	5.06e-15	3.85e-14	2-1; 3-1; 4-1; 3-2; 4-2; 4-3	1	0	1	1
2989	Lipids negative	677.476	443.428	DG(34:1)	Acylglyceride - DAGs								0.00571233	0.00288623	0.0032908	0.00428897	0.000187896	0.000207874	0.000150005	0.000195686	1.97917	0.767271	1.73585	0.672941	0.505263	1.2e-06	2.34e-06	2-1; 3-1; 4-1; 4-2	1	0	1	1
3533	Lipids negative	733.503	445.122	DG(40:7);DG(38:4)	Acylglyceride - DAGs								0.00510723	0.0190872	0.00312721	0.00999887	0.000166175	0.000756308	0.00012868	0.000278688	0.267573	0.312756	1.63316	1.90894	3.7373	1.82e-15	1.57e-14	2-1; 3-1; 4-1; 3-2; 4-2; 4-3	1	0	1	1
5076	Lipids negative	869.555	446.385	DG(46:5)	Acylglyceride - DAGs								0.0188509	0.0203848	0.0155068	0.0156879	0.000540436	0.00112366	0.000334065	0.000166513	0.924755	0.988453	1.21566	1.29939	1.08137	5.07e-05	8.68e-05	3-1; 4-1; 3-2; 4-2	0	0	1	1
4759	Lipids negative	843.539	446.937	DG(44:4)	Acylglyceride - DAGs								0.00960392	0.0111817	0.00757192	0.0101448	0.000313173	0.000584889	0.000243815	0.000205209	0.858899	0.746382	1.26836	1.1022	1.16428	1.03e-05	1.86e-05	2-1; 3-1; 3-2; 4-3	1	1	1	0
3004	Lipids negative	679.492	447.125	DG(34:0)	Acylglyceride - DAGs								0.00622247	0.0037413	0.00314037	0.00533388	0.000252609	0.000240404	0.000130979	0.000212571	1.66318	0.588758	1.98145	0.701422	0.601257	5.41e-09	1.31e-08	2-1; 3-1; 4-1; 4-2; 4-3	1	1	1	1
2756	Lipids negative	619.435	451.885	DG(33:3)	Acylglyceride - DAGs								0.00280487	0.000786223	0.000990692	0.000405181	0.000368929	7.75105e-05	0.000132071	NA	3.56753	2.44506	2.83122	1.94043	0.280306	2.13e-07	4.44e-07	2-1; 3-1; 4-1	1	0	1	0
4133	Lipids negative	787.549	452.103	DG(44:8);DG(42:5)	Acylglyceride - DAGs								0.00520422	0.00126487	0.00520883	0.00130596	0.000298642	7.72083e-05	0.00039347	7.84188e-05	4.11443	3.9885	0.999114	0.968535	0.243047	5.91e-06	1.09e-05	2-1; 4-1; 3-2; 4-3	1	1	0	0
5528	Lipids positive	771.607	453.434	DG[42:3];;DG[40:0]	Acylglyceride - DAGs								NA	0.00822999	NA	0.00773646	NA	0.000181249	NA	8.18211e-05	NA	NA	NA	1.06379	#VALUE!	0.0010037	0.0016026	4-1; 4-3	0	1	0	0
2840	Lipids negative	645.45	453.706	DG(37:7);DG(35:5)	Acylglyceride - DAGs								0.00305614	0.00514824	0.00141498	0.00298031	0.000389644	0.000281541	8.25069e-05	0.000127939	0.593629	0.474778	2.15984	1.72742	1.68455	1.87e-08	4.27e-08	2-1; 3-1; 3-2; 4-2; 4-3	1	1	1	1
3096	Lipids negative	691.492	456.108	DG(35:1)	Acylglyceride - DAGs								0.00606894	0.00192767	0.00263475	0.00324386	0.000281001	0.000185548	0.000107178	0.00029368	3.14833	0.812226	2.30343	0.594253	0.317629	1.6e-06	3.08e-06	2-1; 3-1; 4-1	1	0	1	0
3392	Lipids negative	721.503	456.232	DG(39:6)";DG(37:3)	Acylglyceride - DAGs								0.247563	0.0355218	0.301335	0.0729754	0.0115293	0.00250084	0.0114584	0.0034742	6.96933	4.12926	0.821555	0.486764	0.143486	7.54e-16	7.22e-15	2-1; 3-1; 4-1; 3-2; 4-2; 4-3	1	0	1	1
3540	Lipids positive	552.507	456.396	DG(P-14:0/18:1)	Acylglyceride - DAGs								0.00430049	NA	0.00507283	0.00105546	0.000192539	NA	0.000293012	0.000103872	NA	4.80628	0.84775	NA	#VALUE!	1.38e-14	4.18e-13	2-1; 3-1; 4-1; 3-2; 4-2; 4-3	1	0	1	1
4305	Lipids negative	803.574	457.186	DG(44:3)	Acylglyceride - DAGs								0.00292509	0.00110313	0.0033584	0.00125822	0.000102622	9.36594e-05	0.000138555	4.8022e-05	2.65162	2.66916	0.870978	0.876741	0.377128	1.14e-09	2.96e-09	2-1; 4-1; 3-2; 4-3	1	1	0	0
3725	Lipids negative	749.527	457.369	DG(40:2)	Acylglyceride - DAGs								0.0341805	0.0346419	0.0450628	0.0257583	0.00512873	0.00113285	0.00121859	0.0007282	0.986681	1.74945	0.758507	1.34488	1.0135	0.00077549	0.0011995	3-1; 4-3	0	1	1	0
4057	Lipids negative	779.52	462.374	DG(42:6)	Acylglyceride - DAGs								0.00213579	NA	0.00252909	NA	9.46651e-05	NA	0.000260287	NA	NA	NA	0.844489	NA	#VALUE!	5.22e-12	1.88e-11	2-1; 4-1; 3-2; 4-3	1	1	0	0
4036	Lipids negative	777.554	464.763	DG(42:2)	Acylglyceride - DAGs								0.00859183	0.00832844	0.0104233	0.0069729	0.000389833	0.000237544	0.000437703	0.000421998	1.03163	1.49483	0.824288	1.1944	0.969344	0.0013202	0.0020034	4-1; 4-3	0	1	0	0
4288	Lipids negative	801.565	465.25	DG(43:5)	Acylglyceride - DAGs								0.0093977	0.00264468	0.0107719	0.00190968	0.00100053	0.00027013	0.000568291	NA	3.55343	5.64069	0.872427	1.38488	0.281418	8.81e-11	2.63e-10	2-1; 4-1; 3-2; 4-3	1	1	0	0
3555	Lipids negative	735.519	467.271	DG(40:6);DG(38:3)";DG(42:9)	Acylglyceride - DAGs								0.00601777	0.00388237	0.00701654	0.00456833	0.000321121	0.000197706	0.000390748	0.000299362	1.55002	1.53591	0.857655	0.849844	0.645151	5.17e-05	8.83e-05	4-1; 3-2; 4-3	0	1	0	0
4950	Lipids negative	859.617	468.303	DG(44:1)	Acylglyceride - DAGs								0.00211908	0.00397099	0.00197502	0.00246913	0.00013794	0.000173165	0.000127784	0.000126818	0.533641	0.799884	1.07294	1.60825	1.87392	1.01e-08	2.37e-08	2-1; 3-2; 4-2	1	0	0	1
3572	Lipids positive	558.509	470.266	DG[30:0]	Acylglyceride - DAGs								0.00126751	NA	0.00081251	0.000321597	7.91946e-05	NA	6.28073e-05	NA	NA	2.52649	1.55999	NA	#VALUE!	8.79e-13	1e-11	2-1; 3-1; 4-1; 3-2; 4-3	1	1	1	0
4038	Lipids positive	634.541	470.627	DG[36:4]	Acylglyceride - DAGs								0.0017892	0.000895361	0.00267159	0.00108173	0.000252818	0.000190005	0.000524802	8.51848e-05	1.9983	2.46974	0.669714	0.827713	0.500426	0.0024132	0.0036921	3-2; 4-3	0	1	0	0
5099	Lipids negative	871.571	472.155	DG(46:4)	Acylglyceride - DAGs								0.0170715	0.0288099	0.0137139	0.0211725	0.000551903	0.00159652	0.00086108	0.00126201	0.592558	0.647724	1.24483	1.36072	1.6876	6.9e-08	1.5e-07	2-1; 3-2; 4-2; 4-3	1	1	0	1
4513	Lipids negative	821.555	472.725	DG(42:1)	Acylglyceride - DAGs								0.00701448	0.00409496	0.00432973	0.00215605	0.000193344	0.000264199	0.000250904	0.00020563	1.71295	2.00817	1.62007	1.89928	0.583787	2.12e-07	4.41e-07	2-1; 3-1; 4-1; 4-2; 4-3	1	1	1	1
3718	Lipids positive	584.525	472.817	DG[32:1]	Acylglyceride - DAGs								0.00617742	0.00185488	0.00313881	0.00231166	0.000418441	0.000166981	0.000197157	0.000119074	3.33035	1.35781	1.96808	0.802403	0.300269	3.83e-10	1.76e-09	2-1; 3-1; 4-1; 3-2	1	0	1	0
4038	Lipids negative	777.564	473.008	DG(43:6)	Acylglyceride - DAGs								0.121739	0.191274	0.150205	0.169309	0.0040628	0.00458697	0.00419084	0.00468243	0.636461	0.887166	0.810482	1.12974	1.57119	4.31e-09	1.06e-08	2-1; 3-1; 4-1; 3-2; 4-2; 4-3	1	0	1	1
3616	Lipids negative	739.549	473.492	DG(40:4);DG(38:1);DG(42:7)	Acylglyceride - DAGs								0.00534975	0.00270493	0.00450988	0.00262753	0.000435558	9.74491e-05	0.000366299	0.000115588	1.97778	1.71639	1.18623	1.02946	0.505619	0.00096412	0.0014787	2-1; 4-1; 3-2; 4-3	1	1	0	0
3872	Lipids negative	763.525	475.652	DG(42:8);DG(37:0/0:0)	Acylglyceride - DAGs								0.00511412	0.00285004	0.00631161	0.00470695	0.000269166	8.8108e-05	0.000240419	0.000201432	1.7944	1.34091	0.810272	0.605496	0.557288	3.1e-09	7.7e-09	2-1; 3-1; 3-2; 4-2; 4-3	1	1	1	1
3749	Lipids negative	751.542	479.987	DG(40:1)	Acylglyceride - DAGs								0.00137415	0.0017309	0.00129062	NA	6.36657e-05	0.000138383	1.92711e-05	NA	0.793897	NA	1.06472	NA	1.25961	9.01e-05	0.00015079	4-1; 3-2; 4-2	0	0	0	1
4037	Lipids negative	777.558	480.556	DG(42:2)	Acylglyceride - DAGs								0.0183706	0.0265089	NA	0.0192593	0.000697838	0.000616632	NA	0.000532487	0.692996	NA	NA	1.37642	1.44301	1.91e-18	5.04e-17	2-1; 3-1; 3-2; 4-2; 4-3	1	1	1	1
3177	Lipids negative	699.497	482.554	DG(39:5)	Acylglyceride - DAGs								0.00458636	0.0143611	0.00330754	0.00985639	0.000684216	0.000544215	0.000453806	0.000865676	0.319359	0.335573	1.38664	1.45704	3.13127	1.92e-09	4.89e-09	2-1; 4-1; 3-2; 4-2; 4-3	1	1	0	1
3768	Lipids negative	753.563	484.59	DG(41:4);DG(39:1)	Acylglyceride - DAGs								0.0248039	0.0195131	0.0298913	0.0175971	0.00232049	0.00225533	0.00331455	0.00245136	1.27114	1.69865	0.829801	1.10888	0.786696	0.014897	0.020347	3-2; 4-3	0	1	0	0
4524	Lipids positive	686.571	485.755	DG[40:6]	Acylglyceride - DAGs								0.00323488	0.00109367	0.00394306	0.000621953	0.000430152	0.000184923	0.000600364	3.04385e-05	2.95782	6.3398	0.820398	1.75844	0.338087	6.64e-06	1.35e-05	2-1; 4-1; 3-2; 4-3	1	1	0	0
3079	Lipids negative	688.588	485.781	DG(40:4);DG(38:1);DG(42:7)	Acylglyceride - DAGs								0.00166142	0.00572857	0.00180515	0.00471864	0.000351289	0.000240045	9.65085e-05	0.000216847	0.290023	0.382557	0.920376	1.21403	3.44801	7.89e-11	2.36e-10	2-1; 4-1; 3-2; 4-2; 4-3	1	1	0	1
6277	Lipids positive	825.655	489.669	DG[46:4];;DG[44:1]	Acylglyceride - DAGs								0.00862652	0.0251229	0.00796235	0.0133883	0.00104831	0.00134402	0.000413442	0.000725761	0.343373	0.594723	1.08341	1.87647	2.91228	1.04e-10	5.62e-10	2-1; 4-1; 3-2; 4-2; 4-3	1	1	0	1
3441	Lipids negative	725.513	490.313	DG(41:6)	Acylglyceride - DAGs								0.00246011	0.0061009	0.00356844	0.00566578	0.000277343	0.000217165	0.000560936	0.000353046	0.403238	0.629823	0.689409	1.0768	2.47993	2.81e-06	5.29e-06	2-1; 4-1; 3-2; 4-3	1	1	0	0
3067	Lipids negative	687.497	492.025	DG(42:10);DG(40:7)";DG(38:4)	Acylglyceride - DAGs								0.00181897	0.00481534	0.00143177	0.0037799	0.000216024	0.000203277	0.000123371	0.000294578	0.377744	0.378784	1.27043	1.27393	2.64729	8.74e-10	2.31e-09	2-1; 4-1; 3-2; 4-2; 4-3	1	1	0	1
4850	Lipids positive	716.618	493.142	DG[42:5]	Acylglyceride - DAGs								0.00111751	0.000279633	0.00167508	0.000371491	0.000113337	2.91046e-05	0.00018723	2.56697e-05	3.99635	4.50908	0.667138	0.752731	0.250228	3.52e-08	9.74e-08	2-1; 3-1; 4-1; 3-2; 4-3	1	1	1	0
4596	Lipids positive	693.543	493.458	DG[42:8];;DG[40:5];;DG[38:2]	Acylglyceride - DAGs								0.00145254	0.000314453	0.00212306	0.000416721	0.00012546	2.78097e-05	0.000279229	2.65153e-05	4.61926	5.09468	0.684173	0.754589	0.216485	8.17e-08	2.11e-07	2-1; 3-1; 4-1; 3-2; 4-3	1	1	1	0
4579	Lipids positive	691.606	493.8	DG[40:4]	Acylglyceride - DAGs								0.00193062	0.000970027	0.00366968	0.00228616	0.000214959	0.0001075	0.000475236	0.000121254	1.99028	1.60517	0.526101	0.424304	0.502443	1.11e-05	2.19e-05	3-1; 3-2; 4-2; 4-3	0	1	1	1
2985	Lipids negative	676.589	493.892	DG(39:3)	Acylglyceride - DAGs								0.0025246	0.00428752	0.00248146	0.00393903	0.000145783	0.000178726	0.000163148	0.000157941	0.588825	0.629968	1.01738	1.08847	1.6983	5.51e-08	1.2e-07	2-1; 4-1; 3-2; 4-3	1	1	0	0
4275	Lipids positive	663.575	493.998	DG[38:4]	Acylglyceride - DAGs								0.0143128	0.0109307	0.0216675	0.0101101	0.00244812	0.00199397	0.00415596	0.000402925	1.30941	2.14315	0.660562	1.08116	0.763705	0.021021	0.029363	3-2; 4-3	0	1	0	0
4334	Lipids positive	668.53	494.068	DG[40:7];;DG[38:4];;DG[36:1];;DG(16:0e/18:0/0:0)	Acylglyceride - DAGs								0.00291979	0.00127934	0.00526468	0.00319543	0.000314097	0.000137252	0.000752297	0.000207168	2.28226	1.64756	0.5546	0.400364	0.438161	2.72e-05	5.17e-05	3-1; 3-2; 4-2; 4-3	0	1	1	1
3926	Lipids positive	618.515	495.309	DG[36:4];;DG[34:1]	Acylglyceride - DAGs								0.00342236	0.000407015	0.00256862	0.00136485	0.000105001	3.79867e-05	0.000176618	8.05182e-05	8.40844	1.88198	1.33237	0.298211	0.118928	1.52e-13	2.39e-12	2-1; 3-1; 4-1; 3-2; 4-2; 4-3	1	0	1	1
3896	Lipids positive	613.559	495.484	DG[34:1]	Acylglyceride - DAGs								0.0172728	0.00447226	0.0100233	0.00449987	0.00170589	0.000246388	0.000863237	0.000128183	3.86221	2.22746	1.72327	0.993865	0.258919	1.34e-08	4.02e-08	2-1; 3-1; 4-1; 3-2; 4-3	1	1	1	0
6643	Lipids positive	852.675	496.095	DG[46:2]	Acylglyceride - DAGs								0.00130941	0.0032893	0.00115637	0.00145757	0.000172184	0.000243866	0.000102551	8.21661e-05	0.398081	0.79335	1.13235	2.2567	2.51205	2.37e-08	6.77e-08	2-1; 3-2; 4-2	1	0	0	1
4072	Lipids positive	638.571	497.427	DG[36:2]	Acylglyceride - DAGs		DG(18:1_18:1)+NH4	A	638.571	496.65	-0.0006297	-0.777273	0.0178706	0.0108892	0.0127569	0.00769272	0.00157412	0.000912971	0.00111941	0.000369561	1.64113	1.65831	1.40086	1.41552	0.609337	1.83e-05	3.55e-05	2-1; 3-1; 4-1; 4-3	1	1	1	0
3514	Lipids negative	731.579	500.158	DG(39:1)	Acylglyceride - DAGs								0.00334763	NA	0.00428644	0.00295454	0.000221533	NA	0.00013758	NA	NA	1.4508	0.780982	NA	#VALUE!	3.46e-07	7.06e-07	2-1; 4-1; 3-2; 4-3	1	1	0	0
3464	Lipids negative	727.529	503.734	DG(41:5)	Acylglyceride - DAGs								0.00175743	0.00229935	0.0022055	0.000915949	0.000290313	0.00010484	0.000296769	0.000162025	0.764313	2.40789	0.796836	2.51035	1.30836	0.00024895	0.00040147	4-1; 4-2; 4-3	0	1	0	1
4297	Lipids positive	665.59	503.8	DG[38:3]	Acylglyceride - DAGs								0.00406869	0.00212883	0.00421977	0.0012796	0.000675783	0.000286393	0.000770848	5.7134e-05	1.91123	3.29773	0.964196	1.66367	0.523223	0.0015453	0.0024185	4-1; 4-3	0	1	0	0
3986	Lipids positive	626.571	505.721	DG[35:1]	Acylglyceride - DAGs								0.00216905	0.00116349	0.00124826	0.000872575	0.00021075	7.24484e-05	0.000118289	4.25084e-05	1.86426	1.43055	1.73766	1.3334	0.536407	3.93e-06	8.24e-06	2-1; 3-1; 4-1	1	0	1	0
4520	Lipids negative	821.631	506.51	DG(46:5)	Acylglyceride - DAGs								0.00384516	0.00266969	0.00426874	0.00306318	0.000139933	7.1992e-05	0.000172134	8.93082e-05	1.4403	1.39357	0.900772	0.871544	0.694299	4.97e-08	1.09e-07	2-1; 4-1; 3-2; 4-3	1	1	0	0
3351	Lipids negative	716.621	506.783	DG(42:4)	Acylglyceride - DAGs								0.000989485	0.00410966	0.000655663	0.00177456	8.65536e-05	8.29623e-05	7.83169e-05	9.17258e-05	0.240771	0.36948	1.50914	2.31587	4.15333	1.08e-11	3.73e-11	2-1; 3-2; 4-2; 4-3	1	1	0	1
2823	Lipids negative	640.589	510.041	DG(34:0)	Acylglyceride - DAGs								0.00223342	0.00412232	0.00168818	0.00628731	0.000340158	0.000195034	0.000422989	0.000401734	0.541786	0.268505	1.32298	0.655658	1.84575	2.46e-08	5.54e-08	2-1; 4-1; 3-2; 4-2; 4-3	1	1	0	1
3478	Lipids negative	728.624	512.429	DG(44:4);DG(42:1)	Acylglyceride - DAGs								0.0058298	0.00492621	0.00508683	0.00434928	0.000220182	0.000128557	0.000257603	0.000253666	1.18342	1.16958	1.14606	1.13265	0.845005	0.0016696	0.0025151	2-1; 4-1	1	0	0	0
3444	Lipids negative	725.606	514.542	DG(44:5);DG(42:2)	Acylglyceride - DAGs								0.00175004	0.00151043	0.00132236	NA	9.02862e-05	7.72348e-05	8.79871e-05	NA	1.15864	NA	1.32343	NA	0.863079	0.00021695	0.00035176	4-1; 4-2; 4-3	0	1	0	1
4090	Lipids positive	640.588	515.861	DG[36:1]	Acylglyceride - DAGs		DG(18:0_18:1)+NH4	A	640.587	515.37	-0.0007617	-0.491073	0.0285304	0.00846255	0.016644	0.00638373	0.0031008	0.000350559	0.00164383	0.000159185	3.37137	2.60726	1.71415	1.32564	0.296615	6.72e-08	1.77e-07	2-1; 3-1; 4-1; 3-2; 4-3	1	1	1	0
4129	Lipids positive	646.546	516.135	DG[38:4];;DG[36:1]	Acylglyceride - DAGs								0.00266401	0.000526442	0.00173299	0.000854486	0.000142197	4.37071e-05	0.000163718	6.29215e-05	5.0604	2.02811	1.53723	0.616092	0.197613	8.9e-11	4.94e-10	2-1; 3-1; 4-1; 3-2; 4-3	1	1	1	0
4339	Lipids positive	668.618	516.145	DG[38:1]	Acylglyceride - DAGs								0.00326061	0.000874547	0.00242962	0.00116386	0.000140033	8.71713e-05	0.000218111	6.26131e-05	3.72835	2.08754	1.34203	0.751418	0.268215	2.19e-10	1.09e-09	2-1; 3-1; 4-1; 3-2; 4-3	1	1	1	0
4310	Lipids positive	666.603	517.529	DG[38:2]	Acylglyceride - DAGs								0.00613781	0.00133543	0.00504889	NA	0.000730489	0.000120812	0.000626759	NA	4.59612	NA	1.21568	NA	0.217575	2.65e-08	7.47e-08	2-1; 4-1; 3-2; 4-3	1	1	0	0
4615	Lipids positive	694.634	518.072	DG[40:2]	Acylglyceride - DAGs								0.000919072	0.000118249	0.00104225	NA	9.68099e-05	NA	0.000148716	NA	7.77237	NA	0.881812	NA	0.128661	2.05e-06	4.44e-06	2-1; 4-1; 3-2; 4-3	1	1	0	0
3127	Lipids negative	694.636	541.232	DG(40:1)	Acylglyceride - DAGs								0.414267	0.569616	0.48391	0.271992	0.0310712	0.0318757	0.0190944	0.00676614	0.727275	1.77913	0.856083	2.09424	1.375	4.01e-07	8.12e-07	2-1; 4-1; 4-2; 4-3	1	1	0	0
3551	Lipids negative	734.668	548.664	DG(43:2)	Acylglyceride - DAGs								0.00064715	0.00330952	0.000204274	0.000584732	5.12247e-05	0.00013737	9.08881e-06	2.98835e-05	0.195542	0.349346	3.16805	5.65988	5.11399	1.98e-17	3.41e-16	2-1; 3-1; 3-2; 4-2; 4-3	1	1	1	1
4643	Lipids positive	696.65	549.975	DG[40:1]	Acylglyceride - DAGs								0.00281732	0.000249296	0.000901781	0.000132934	0.000353892	5.62996e-05	6.7567e-05	3.10601e-05	11.3011	6.78365	3.12417	1.87533	0.0884869	1.94e-09	7.24e-09	2-1; 3-1; 4-1; 3-2; 4-3	1	1	1	0
3721	Lipids negative	748.683	557.818	DG(44:1)	Acylglyceride - DAGs								0.00106762	0.0027356	0.000288136	0.000475928	7.66577e-05	0.000143612	4.4366e-05	6.6861e-05	0.390268	0.605418	3.70526	5.74792	2.56234	2.05e-13	9.95e-13	2-1; 3-1; 4-1; 3-2; 4-2	1	0	1	1
3582	Lipids negative	736.683	563.805	DG(43:1)	Acylglyceride - DAGs								0.00143337	0.00659769	0.00101785	0.00215332	5.77104e-05	0.000371352	5.15106e-05	9.87525e-05	0.217253	0.472689	1.40823	3.06396	4.60293	2.11e-14	1.31e-13	2-1; 3-2; 4-2; 4-3	1	1	0	1
4968	Lipids positive	724.681	565.088	DG[42:1]	Acylglyceride - DAGs								0.00669518	0.000509732	0.00142818	0.000127471	0.000958846	3.63858e-05	9.4085e-05	4.3445e-06	13.1347	11.2039	4.68792	3.9988	0.0761342	1.08e-08	3.34e-08	2-1; 3-1; 4-1	1	0	1	0
4668	Lipids positive	698.665	565.159	DG[40:0]	Acylglyceride - DAGs								0.00388827	0.000274797	0.00110177	0.000291769	0.00051008	6.85675e-06	5.67406e-05	3.26677e-05	14.1496	3.77616	3.52912	0.941833	0.0706734	4.54e-09	1.54e-08	2-1; 3-1; 4-1	1	0	1	0
3742	Lipids negative	750.699	571.975	DG(44:1)	Acylglyceride - DAGs								0.0012357	0.00306544	0.00079009	0.00105209	7.70143e-05	0.000166949	3.4111e-05	7.09089e-05	0.403106	0.750973	1.56399	2.91367	2.48074	1.9e-12	7.34e-12	2-1; 3-1; 3-2; 4-2	1	0	1	1
5048	Lipids positive	731.652	580.26	DG[44:3];;DG[42:0]	Acylglyceride - DAGs								0.00153642	0.000816372	0.000107964	0.000359973	0.000136927	3.60305e-05	NA	3.18384e-05	1.88201	0.299924	14.2308	2.26787	0.531348	2.52e-11	1.67e-10	2-1; 3-1; 4-1; 3-2; 4-2; 4-3	1	0	1	1
6068	Lipids positive	809.778	609.925	DG[48:1]	Acylglyceride - DAGs								0.00045473	0.000300892	0.00124794	0.00216438	3.63655e-05	2.57117e-05	5.90331e-05	9.78959e-05	1.51127	0.576583	0.364383	0.13902	0.661695	6.71e-14	1.22e-12	3-1; 4-1; 3-2; 4-2; 4-3	0	1	1	1
6096	Lipids positive	811.793	620.109	DG[48:0]	Acylglyceride - DAGs								0.0010037	0.000294863	0.00271877	0.00151659	0.000134107	3.02912e-05	0.000154803	5.39098e-05	3.40394	1.79268	0.369173	0.194425	0.293777	8.54e-12	6.65e-11	2-1; 3-1; 4-1; 3-2; 4-2; 4-3	1	0	1	1
1989	Lipids positive	348.31	60.6224	MG[16:0]	Acylglyceride - MAGs								0.00371034	0.00429443	0.00512661	0.00268349	0.000330006	0.00063153	0.000752279	0.0021618	0.863989	1.91042	0.723741	1.60031	1.15742	0.0011385	0.0018071	4-1; 4-2; 4-3	0	1	0	1
2497	Lipids positive	402.357	125.722	MG[20:1]	Acylglyceride - MAGs								0.00687049	0.00695464	0.00955621	0.00202148	0.00127353	0.00129835	0.00143149	NA	0.9879	4.72734	0.718956	3.44038	1.01225	0.0026351	0.0040073	4-1; 4-2; 4-3	0	1	0	1
2177	Lipids negative	483.246	186.927	MG(18:0)	Acylglyceride - MAGs								0.00116109	0.000839759	0.00122187	0.00220143	0.000182541	0.000272244	0.000158339	0.000227779	1.38265	0.555035	0.950257	0.381461	0.723251	0.00073396	0.0011379	4-1; 4-2; 4-3	0	1	0	1
5712	Lipids positive	783.572	413.284	TG[42:4];TG[40:1]	Acylglyceride - TAGs								0.0324584	0.192758	0.0155039	0.0573353	0.00226606	0.0143815	0.00312327	0.00326916	0.168389	0.270407	2.09357	3.36194	5.93861	1.18e-10	6.31e-10	2-1; 3-2; 4-2	1	0	0	1
6785	Lipids positive	863.634	452.956	TG[48:6];;TG[46:3]	Acylglyceride - TAGs								0.00595282	0.00965827	0.00417275	0.00270313	0.00032344	0.000423808	0.00017462	0.000199885	0.616345	1.54367	1.42659	3.57299	1.62247	3.44e-12	3.15e-11	2-1; 3-1; 4-1; 3-2; 4-2; 4-3	1	0	1	1
5712	Lipids negative	937.581	464.242	TG(50:6)	Acylglyceride - TAGs								0.00368671	NA	0.00202941	NA	0.000156317	NA	0.000116485	NA	NA	NA	1.81664	NA	#VALUE!	3.43e-17	5.35e-16	2-1; 3-1; 4-1; 3-2; 4-3	1	1	1	0
5720	Lipids negative	939.597	475.806	TG(50:5)	Acylglyceride - TAGs								0.00391615	0.00181995	0.00381092	NA	0.000117905	0.000129009	0.000263017	NA	2.15179	NA	1.02761	NA	0.46473	6.66e-07	1.33e-06	2-1; 4-1; 4-2; 4-3	1	1	0	0
5736	Lipids positive	785.589	485.228	TG[42:3];;TG[40:0]	Acylglyceride - TAGs								0.00146785	0.00100393	0.00216248	0.00604582	0.000117358	7.98412e-05	8.17082e-05	0.00114621	1.4621	0.357681	0.678783	0.166054	0.683947	1.68e-05	3.27e-05	4-1; 4-2; 4-3	0	1	0	1
5268	Lipids negative	885.641	491.739	TG(52:7)	Acylglyceride - TAGs								0.00511519	0.00383887	0.00339785	0.00296205	0.000247724	0.000787898	0.000170125	0.000153574	1.33247	1.14713	1.50542	1.29602	0.750485	0.012669	0.017441	3-1; 4-1	0	0	1	0
5519	Lipids negative	911.649	494.532	TG(54:8);TG(52:5)	Acylglyceride - TAGs								0.00252122	0.00451062	0.00335123	0.00642657	4.7121e-05	0.000124966	8.81531e-05	0.000105208	0.558951	0.521465	0.752325	0.701871	1.78907	5.93e-17	8.37e-16	2-1; 3-1; 4-1; 3-2; 4-2; 4-3	1	0	1	1
5492	Lipids negative	907.685	501.619	TG(57:12)	Acylglyceride - TAGs								0.00161233	NA	0.00119718	NA	8.92414e-05	NA	6.38061e-05	NA	NA	NA	1.34678	NA	#VALUE!	1.53e-15	1.35e-14	2-1; 3-1; 4-1; 3-2; 4-3	1	1	1	0
5361	Lipids negative	893.683	507.586	TG(50:4)	Acylglyceride - TAGs								0.00389434	0.00159593	0.00259505	0.000802506	0.000327084	0.000134166	0.000453797	9.44727e-05	2.44017	3.23368	1.50068	1.98868	0.409807	1.26e-06	2.45e-06	2-1; 3-1; 4-1; 4-3	1	1	1	0
4825	Lipids negative	847.684	516.259	TG(52:7)	Acylglyceride - TAGs								0.0036232	0.00639358	0.00559878	0.00760419	0.000190497	0.00122068	0.000157343	0.000351849	0.566693	0.736276	0.647141	0.840798	1.76462	0.0025557	0.0037757	2-1; 4-1	1	0	0	0
4701	Lipids negative	837.635	518.564	TG(48:3)	Acylglyceride - TAGs								0.00071019	0.00189872	0.000414159	0.00196827	6.21177e-05	6.34279e-05	5.556e-05	6.87103e-05	0.374036	0.210418	1.71477	0.964668	2.67354	6.76e-12	2.41e-11	2-1; 4-1; 3-2; 4-3	1	1	0	0
6010	Lipids negative	995.665	526.013	TG(54:5)	Acylglyceride - TAGs								0.00385762	0.00774611	0.00871452	0.0141765	0.000189167	0.000433929	0.000205286	0.000730896	0.498007	0.614715	0.442666	0.546404	2.008	8.85e-12	3.09e-11	2-1; 3-1; 4-1; 4-2; 4-3	1	1	1	1
5380	Lipids negative	895.698	526.689	TG(50:3)	Acylglyceride - TAGs								0.00713959	0.00291324	0.00839108	0.00180412	0.000201239	9.48539e-05	0.000233428	7.28137e-05	2.45074	4.65107	0.850854	1.61477	0.408041	1.18e-17	2.32e-16	2-1; 3-1; 4-1; 3-2; 4-2; 4-3	1	0	1	1
5428	Lipids negative	900.706	538.552	TG(55:10)	Acylglyceride - TAGs								0.00611823	0.00513282	0.00456672	0.00235255	0.000268758	0.000206059	0.00022692	0.000175782	1.19198	1.94118	1.33974	2.18181	0.838938	1.53e-09	3.92e-09	2-1; 3-1; 4-1; 4-2; 4-3	1	1	1	1
6383	Lipids positive	832.735	541.217	TG[49:3]	Acylglyceride - TAGs								NA	0.00165827	NA	0.00263034	NA	0.00012954	NA	0.000124144	NA	NA	NA	0.630439	#VALUE!	3.45e-15	1.91e-13	2-1; 4-1; 3-2; 4-2; 4-3	1	1	0	1
5697	Lipids negative	934.695	542.833	TG(57:10)	Acylglyceride - TAGs								0.00229575	0.00095844	0.0011061	NA	9.8645e-05	4.83885e-05	9.27802e-05	NA	2.3953	NA	2.07554	NA	0.417484	1.34e-08	3.1e-08	2-1; 3-1; 4-1; 4-2; 4-3	1	1	1	1
7106	Lipids positive	893.741	560.748	TG[54:8]	Acylglyceride - TAGs								0.000521946	0.00230661	0.000980096	0.00795882	0.000102043	0.000140071	9.62994e-05	0.000427722	0.226283	0.123146	0.532545	0.289818	4.41925	6.63e-15	2.7e-13	2-1; 4-1; 3-2; 4-2; 4-3	1	1	0	1
7351	Lipids positive	918.754	563.144	TG[56:9]	Acylglyceride - TAGs								0.00109895	0.00466757	0.00207547	0.0143501	0.000119787	0.000192418	0.000160954	0.0010499	0.235444	0.144631	0.529494	0.325263	4.2473	1.71e-11	1.22e-10	2-1; 4-1; 4-2; 4-3	1	1	0	0
7560	Lipids positive	945.773	564.658	TG[58:10]	Acylglyceride - TAGs								0.00100281	0.00324963	0.00195221	0.00821508	0.000112773	0.000212517	7.49538e-05	0.000376583	0.308592	0.237638	0.513678	0.395569	3.24053	1.08e-14	3.54e-13	2-1; 3-1; 4-1; 3-2; 4-2; 4-3	1	0	1	1
7591	Lipids positive	949.725	564.926	TG[60:13];;TG[58:10];;TG[57:7]	Acylglyceride - TAGs								0.00028658	0.000618437	0.000339366	0.0019629	NA	3.30996e-05	NA	0.000114076	0.463394	0.17289	0.844457	0.315062	2.15799	2.65e-14	6.38e-13	2-1; 4-1; 3-2; 4-2; 4-3	1	1	0	1
6540	Lipids positive	843.726	566.447	TG[50:5]	Acylglyceride - TAGs								0.000502291	NA	0.00229544	0.0103237	0.000103629	NA	0.000116433	0.000639781	NA	0.222346	0.218821	NA	#VALUE!	4.35e-06	9.03e-06	4-1; 4-2; 4-3	0	1	0	1
7465	Lipids positive	932.769	569.022	TG[57:9]	Acylglyceride - TAGs								NA	0.000799306	0.000453107	0.00236556	NA	6.85519e-05	0.000206172	0.000158411	NA	0.191543	NA	0.337893	#VALUE!	7.64e-11	4.37e-10	2-1; 4-1; 4-2; 4-3	1	1	0	0
6856	Lipids positive	869.742	569.22	TG[52:6]	Acylglyceride - TAGs								0.0013569	0.00545788	0.00267279	0.022428	0.000306405	0.000399134	0.000814171	0.00121459	0.248613	0.119172	0.507671	0.243351	4.02232	4.18e-14	8.46e-13	2-1; 4-1; 4-2; 4-3	1	1	0	0
6894	Lipids positive	873.693	569.927	TG[54:9];TG[52:6];TG[50:3]	Acylglyceride - TAGs								0.000798531	0.00127769	0.00236886	0.00555017	0.000126554	5.13546e-05	0.000124228	0.000379229	0.624983	0.426808	0.337096	0.230207	1.60004	2.69e-12	2.55e-11	3-1; 4-1; 3-2; 4-2; 4-3	0	1	1	1
6704	Lipids positive	856.738	571.308	TG[51:5]	Acylglyceride - TAGs								0.000302032	0.00173044	0.000956261	0.00691245	7.42073e-05	2.29725e-05	7.30387e-05	0.000393429	0.17454	0.138339	0.315847	0.250337	5.72934	3.79e-13	4.97e-12	4-1; 4-2; 4-3	0	1	0	1
6255	Lipids positive	823.678	571.626	TG[50:6];;TG[48:3]	Acylglyceride - TAGs								0.000816348	0.00063887	0.00132606	0.00386794	5.3856e-05	3.03283e-05	8.11929e-05	0.000173226	1.2778	0.342834	0.615619	0.16517	0.782595	2.35e-13	3.37e-12	3-1; 4-1; 3-2; 4-2; 4-3	0	1	1	1
6222	Lipids positive	820.732	571.927	TG[48:3]	Acylglyceride - TAGs								NA	0.00109031	0.00156397	0.00575173	NA	8.65722e-05	0.000317716	0.000479745	NA	0.271913	NA	0.189562	#VALUE!	1.12e-10	5.98e-10	4-1; 4-2; 4-3	0	1	0	1
7162	Lipids positive	899.709	572.197	TG[56:10];;TG[55:7];TG[52:4]	Acylglyceride - TAGs								0.00175434	0.00242022	0.00334567	0.00917067	0.000215208	0.000220057	0.000167653	0.00099285	0.724866	0.364823	0.52436	0.263909	1.37956	9.15e-09	2.89e-08	4-1; 4-2; 4-3	0	1	0	1
7128	Lipids positive	895.757	572.445	TG[55:7]	Acylglyceride - TAGs								0.00514878	0.00957704	0.0115004	0.0383342	0.000772408	0.000679247	0.000497252	0.00245611	0.537617	0.300004	0.447704	0.24983	1.86006	5.15e-13	6.41e-12	3-1; 4-1; 4-2; 4-3	0	1	1	1
6620	Lipids positive	850.697	572.834	TG[52:7];;TG[50:4];;DG[46:0];TG[46:0]	Acylglyceride - TAGs								0.000358514	0.000697841	0.000426054	0.00357251	3.10143e-06	2.27379e-05	2.57143e-05	9.06842e-05	0.513747	0.119259	0.841474	0.195336	1.94648	3.1e-19	1.25e-15	2-1; 4-1; 3-2; 4-2; 4-3	1	1	0	1
6553	Lipids positive	844.738	573.231	TG[50:4]	Acylglyceride - TAGs		TG(16:0_16:1_18:3)+NH4	A	844.738	572.19	0.000181	-1.04072	0.00313768	0.0100739	0.00701084	0.0429106	0.000429483	0.000641936	0.00151968	0.00196795	0.311466	0.163382	0.447547	0.234765	3.21062	6.53e-15	2.7e-13	2-1; 4-1; 4-2; 4-3	1	1	0	0
7424	Lipids positive	926.728	573.993	TG[58:11];;TG[57:8];TG[53:5];TG[55:5]	Acylglyceride - TAGs								0.000893052	0.00153037	0.00156295	0.00467381	0.000101725	9.10105e-05	7.68695e-05	0.000406023	0.583554	0.334405	0.57139	0.327435	1.71364	3.09e-10	1.45e-09	4-1; 4-2; 4-3	0	1	0	1
7381	Lipids positive	921.773	574.03	TG[57:8]	Acylglyceride - TAGs								0.00499137	0.0130737	0.00986546	0.0319853	0.000755348	0.000998448	0.000528463	0.00165295	0.381788	0.308438	0.505944	0.40874	2.61925	5.59e-13	6.85e-12	2-1; 3-1; 4-1; 4-2; 4-3	1	1	1	1
6988	Lipids positive	882.754	575.002	TG[54:6];TG[53:6]	Acylglyceride - TAGs								NA	0.00383893	0.00354953	0.0131461	NA	0.000313171	0.00025557	0.000781949	NA	0.270007	NA	0.292021	#VALUE!	3.73e-14	7.81e-13	2-1; 3-1; 4-1; 4-2; 4-3	1	1	1	1
7619	Lipids positive	952.744	575.295	TG[60:12];;TG[58:9];;TG[57:6]	Acylglyceride - TAGs								0.000470476	0.000999387	0.000792676	0.00270491	4.78076e-05	5.05173e-05	3.5709e-05	0.000201381	0.470764	0.29305	0.593529	0.369471	2.1242	2.61e-11	1.72e-10	2-1; 4-1; 4-2; 4-3	1	1	0	0
7567	Lipids positive	946.785	575.451	TG[58:9]	Acylglyceride - TAGs		TG(18:1_18:2_22:6)+NH4	A	946.785	575.55	-3.39e-05	0.099048	0.00458733	0.0132597	0.00935839	0.0308428	0.000714629	0.00149219	0.00026456	0.000833369	0.34596	0.303422	0.490184	0.429913	2.89051	7.63e-14	1.34e-12	2-1; 3-1; 4-1; 3-2; 4-2; 4-3	1	0	1	1
7731	Lipids positive	973.804	576.86	TG[60:10]	Acylglyceride - TAGs								0.00281114	0.00528866	0.0062532	0.0104458	0.000467911	0.000358667	0.000278502	0.000622228	0.531542	0.598632	0.449552	0.506294	1.88132	1.97e-09	7.32e-09	2-1; 3-1; 4-1; 4-2; 4-3	1	1	1	1
6911	Lipids positive	875.709	578.281	TG[54:8];TG[51:2];;DG[48:1];TG[48:1]	Acylglyceride - TAGs								0.00188762	0.00131711	0.00393109	0.0055518	0.000126725	6.70992e-05	0.000117475	0.000410788	1.43316	0.708075	0.480177	0.237239	0.697761	7.65e-10	3.17e-09	3-1; 4-1; 3-2; 4-2; 4-3	0	1	1	1
7256	Lipids positive	908.769	578.863	TG[56:7]	Acylglyceride - TAGs		TG(16:0_17:1_22:6)+NH4	A	908.769	579.24	-0.000101	0.376998	0.00247503	0.00626787	0.00510205	0.0117292	0.000446133	0.000408008	0.000240889	0.000634991	0.394876	0.434988	0.485105	0.534383	2.53244	6.33e-11	3.73e-10	2-1; 3-1; 4-1; 4-2; 4-3	1	1	1	1
7478	Lipids positive	934.785	580.2	TG[58:8]	Acylglyceride - TAGs								0.0015324	0.0040303	0.00296632	0.00954617	0.0002447	0.000237566	0.000159435	0.000530856	0.380221	0.310734	0.516602	0.42219	2.63005	9.01e-13	1.02e-11	2-1; 3-1; 4-1; 4-2; 4-3	1	1	1	1
7658	Lipids positive	960.8	581.591	TG[59:9]	Acylglyceride - TAGs								0.000320774	0.00100676	0.00096962	0.00252715	3.89555e-05	0.000161882	7.71952e-05	0.000228777	0.31862	0.383681	0.330825	0.398377	3.13853	3.5e-08	9.7e-08	2-1; 4-1; 4-2; 4-3	1	1	0	0
6234	Lipids positive	821.741	583	TG[49:2];TG[47:2]	Acylglyceride - TAGs								0.0195524	0.0112031	0.0351172	0.054044	0.00178899	0.000468137	0.00138773	0.00260758	1.74527	0.649789	0.556775	0.207295	0.572976	8.69e-13	1e-11	2-1; 3-1; 4-1; 3-2; 4-2; 4-3	1	0	1	1
6630	Lipids positive	851.709	583.585	TG[52:6];TG[50:3]	Acylglyceride - TAGs								0.0036671	0.00336488	0.00503959	0.0129686	0.00021185	0.000122969	0.000241191	0.000551356	1.08981	0.388601	0.727658	0.259465	0.917588	7.17e-15	2.75e-13	3-1; 4-1; 3-2; 4-2; 4-3	0	1	1	1
6592	Lipids positive	847.757	583.67	TG[50:3]	Acylglyceride - TAGs								0.0227759	0.0228969	0.0364809	0.102363	0.0026376	0.00126859	0.00153835	0.00449338	0.994713	0.356386	0.624324	0.223683	1.00531	1.08e-14	3.54e-13	3-1; 4-1; 3-2; 4-2; 4-3	0	1	1	1
7013	Lipids positive	884.769	583.697	TG[52:5];TG[54:5]	Acylglyceride - TAGs								0.00360614	0.00487027	0.00761917	0.0153873	0.000487354	0.000609876	0.000362426	0.0014455	0.74044	0.49516	0.473299	0.316513	1.35055	1.33e-08	4.01e-08	3-1; 4-1; 4-2; 4-3	0	1	1	1
6889	Lipids positive	872.769	584.766	TG[52:4]	Acylglyceride - TAGs		TG(16:1_18:1_18:2)+NH4	A	872.769	584.49	7.4e-05	-0.276246	0.0257429	0.051817	0.0436478	0.172213	0.00260829	0.00311769	0.00177057	0.00727781	0.496805	0.253452	0.589788	0.300888	2.01286	7.44e-16	7.25e-14	2-1; 3-1; 4-1; 4-2; 4-3	1	1	1	1
7826	Lipids positive	992.863	584.867	TG[61:7]	Acylglyceride - TAGs								0.00202829	0.00208524	0.00406958	0.00308861	0.000238311	0.000135989	9.25261e-05	0.000158281	0.972688	1.31761	0.498403	0.675139	1.02808	4.82e-08	1.3e-07	3-1; 4-1; 3-2; 4-2; 4-3	0	1	1	1
7291	Lipids positive	911.788	584.932	TG[56:6]	Acylglyceride - TAGs								0.00391267	0.00640323	0.0077011	0.017833	0.000584197	0.000471055	0.000317586	0.000701972	0.611046	0.431844	0.508066	0.359065	1.63654	3.3e-13	4.47e-12	2-1; 3-1; 4-1; 4-2; 4-3	1	1	1	1
6931	Lipids positive	877.725	585.269	TG[55:7];TG[52:4];TG[48:0]	Acylglyceride - TAGs								0.00341244	0.00476977	0.00467367	0.0137896	0.000272823	0.000179757	0.000499925	0.000601374	0.71543	0.338927	0.730141	0.345896	1.39776	3.65e-13	4.83e-12	4-1; 4-2; 4-3	0	1	0	1
7497	Lipids positive	936.8	585.412	TG[58:7]	Acylglyceride - TAGs		TG(18:1_17:1_22:5)+NH4	, A	936.801	584.64	0.000294	-0.772224	0.00290655	0.00529213	0.00624124	0.0140197	0.000404778	0.000352273	0.000190184	0.000902913	0.549222	0.445177	0.465701	0.377479	1.82076	2.5e-11	1.66e-10	2-1; 3-1; 4-1; 4-2; 4-3	1	1	1	1
7624	Lipids positive	953.756	586.472	TG[56:5]	Acylglyceride - TAGs								0.00240598	0.00279831	0.00366928	0.00463166	0.000162258	0.000317268	0.000171637	0.000253036	0.859797	0.792218	0.655707	0.60417	1.16307	7.58e-06	1.53e-05	3-1; 4-1; 4-2; 4-3	0	1	1	1
7739	Lipids positive	974.816	588.152	TG[60:9]	Acylglyceride - TAGs		TG(18:0_20:4_22:5)+NH4	, A	974.817	588.48	0.0008594	0.327933	0.00434145	0.00754943	0.0115104	0.0219825	0.000876302	0.000768852	0.000639765	0.00205333	0.57507	0.523617	0.377177	0.34343	1.73892	1.44e-08	4.31e-08	3-1; 4-1; 4-2; 4-3	0	1	1	1
6446	Lipids positive	836.763	588.567	TG[50:2]	Acylglyceride - TAGs								0.00335544	0.00243957	0.00630405	0.0106786	0.000440077	0.000197724	0.000340577	0.000440524	1.37542	0.590342	0.532268	0.228454	0.727049	5.56e-07	1.29e-06	4-1; 4-2; 4-3	0	1	0	1
6812	Lipids positive	865.725	589.293	TG[54:6];TG[53:6];;TG[51:3]	Acylglyceride - TAGs								0.00143826	0.00175893	0.00171849	0.00616788	0.000109005	6.72028e-05	0.00012145	0.000274758	0.817691	0.27862	0.836931	0.285176	1.22296	7.27e-15	2.76e-13	4-1; 4-2; 4-3	0	1	0	1
6769	Lipids positive	861.773	589.503	TG[51:3]	Acylglyceride - TAGs								0.0074023	0.0101119	0.0113565	0.0387251	0.000792398	0.000659729	0.000420752	0.00161324	0.732039	0.293261	0.65181	0.26112	1.36605	1.87e-15	1.32e-13	3-1; 4-1; 4-2; 4-3	0	1	1	1
7087	Lipids positive	891.74	590.293	TG[56:7];;TG[53:4];TG[55:4];;TG[49:0]	Acylglyceride - TAGs								0.000505169	0.00130876	0.00068515	0.00359621	5.04924e-05	6.14395e-05	4.12695e-05	0.000124369	0.38599	0.19052	0.737311	0.363927	2.59074	1.7e-16	2.98e-14	2-1; 4-1; 3-2; 4-2; 4-3	1	1	0	1
7414	Lipids positive	924.8	590.553	TG[57:6]	Acylglyceride - TAGs								0.0650151	0.0548994	0.142077	0.170932	0.0082981	0.00295128	0.00571375	0.00495053	1.18426	0.831188	0.457605	0.321176	0.84441	4.26e-12	3.71e-11	3-1; 4-1; 3-2; 4-2; 4-3	0	1	1	1
7452	Lipids positive	930.758	590.6	TG[58:9];;TG[57:6];;TG[54:3];TG[55:3]	Acylglyceride - TAGs								0.00349863	0.0035613	0.00759281	0.0100811	0.000337375	0.00021747	0.000335258	0.000352463	0.982403	0.753171	0.460782	0.353264	1.01791	2.52e-12	2.41e-11	3-1; 4-1; 3-2; 4-2; 4-3	0	1	1	1
7040	Lipids positive	886.785	590.604	TG[53:4];TG[55:4]	Acylglyceride - TAGs		TG(18:1_17:1_18:2)+NH4	A	886.785	590.16	-0.0003319	-0.443715	0.00649758	0.0133293	0.0101684	0.0398115	0.000820647	0.000798376	0.000372207	0.00170393	0.487466	0.255414	0.638995	0.33481	2.05143	3.15e-15	1.84e-13	2-1; 4-1; 4-2; 4-3	1	1	0	0
7838	Lipids positive	994.879	590.635	TG[61:6]	Acylglyceride - TAGs								0.00245181	0.00218106	0.00501234	0.00661865	0.000341435	0.000172535	0.000207852	0.00047268	1.12414	0.757305	0.489155	0.329532	0.88957	5.94e-09	1.96e-08	3-1; 4-1; 3-2; 4-2; 4-3	0	1	1	1
7185	Lipids positive	901.797	590.69	TG[53:0]	Acylglyceride - TAGs								0.00228373	0.00162088	0.00781303	0.000219167	0.000536412	0.000542283	0.000984529	NA	1.40895	35.6488	0.292297	7.39564	0.709751	8.64e-05	0.00015366	3-1; 3-2; 4-3	0	1	1	0
7634	Lipids positive	955.771	591.104	TG[60:10];;TG[57:4]	Acylglyceride - TAGs								0.00272196	0.00305759	0.00456347	0.00643561	0.000206572	0.000323728	0.000159118	0.000225699	0.89023	0.709097	0.596467	0.475105	1.12331	1.48e-09	5.7e-09	3-1; 4-1; 3-2; 4-2; 4-3	0	1	1	1
7640	Lipids positive	956.774	591.183	TG[59:11]	Acylglyceride - TAGs								0.00137465	0.00188075	0.0029428	0.00434335	0.000146916	0.000194659	9.25893e-05	0.000292463	0.730908	0.677543	0.467124	0.433018	1.36816	4.9e-09	1.65e-08	3-1; 4-1; 3-2; 4-2; 4-3	0	1	1	1
6686	Lipids positive	855.731	594.375	TG[51:2]	Acylglyceride - TAGs								0.00224151	0.00105665	0.00284961	0.00322792	0.000137802	5.7978e-05	0.000103396	0.000124901	2.12133	0.8828	0.786603	0.327347	0.471401	5.77e-11	3.44e-10	2-1; 3-1; 4-1; 3-2; 4-2	1	0	1	1
6908	Lipids positive	874.785	595.285	TG[52:3]	Acylglyceride - TAGs		TG(16:0_18:1_18:2)+NH4	A	874.785	594.87	-0.0003246	-0.414606	0.141157	0.111133	0.217288	0.356188	0.0159679	0.00651823	0.00684657	0.014619	1.27016	0.610036	0.649633	0.312007	0.787301	1.56e-11	1.12e-10	3-1; 4-1; 3-2; 4-2; 4-3	0	1	1	1
6950	Lipids positive	879.74	595.335	TG[55:6];;TG[52:3]	Acylglyceride - TAGs								0.0115813	0.00936755	0.0132851	0.0222903	0.000600704	0.000383906	0.0007053	0.00101883	1.23632	0.596001	0.871756	0.420252	0.808849	2.67e-10	1.27e-09	4-1; 3-2; 4-2; 4-3	0	1	0	1
7522	Lipids positive	939.819	595.836	TG[58:6]	Acylglyceride - TAGs								0.00434176	0.00577795	0.0105864	0.013473	0.000594223	0.000329007	0.000275859	0.000575989	0.751436	0.785753	0.410126	0.428856	1.33078	2.22e-11	1.52e-10	3-1; 4-1; 3-2; 4-2; 4-3	0	1	1	1
7186	Lipids positive	901.804	596.28	TG[54:4]	Acylglyceride - TAGs								0.040602	0.0512299	0.0694641	0.132573	0.00384643	0.00296983	0.00230683	0.00566041	0.792544	0.523969	0.584503	0.386428	1.26176	1.42e-12	1.47e-11	3-1; 4-1; 3-2; 4-2; 4-3	0	1	1	1
7230	Lipids positive	906.758	596.514	TG[57:7];TG[54:4];TG[50:0]	Acylglyceride - TAGs								0.00337042	0.00416794	0.00446647	0.00892085	9.77245e-05	0.000212228	0.000303837	0.000267016	0.808654	0.500678	0.754605	0.467213	1.23662	1.02e-12	1.12e-11	3-1; 4-1; 4-2; 4-3	0	1	1	1
7719	Lipids positive	970.879	596.53	TG[59:4]	Acylglyceride - TAGs								0.00304414	0.00368841	0.00440497	0.0084252	0.000251855	0.000264233	0.000134442	0.000402448	0.825325	0.522833	0.691069	0.437783	1.21164	5.3e-11	3.19e-10	3-1; 4-1; 4-2; 4-3	0	1	1	1
6530	Lipids positive	842.728	599.276	TG[51:4]	Acylglyceride - TAGs								0.00176122	0.000669791	0.00257028	0.00246327	0.000123029	4.81888e-05	0.000130435	7.97991e-05	2.62951	1.04344	0.685226	0.271911	0.380299	5.39e-11	3.24e-10	2-1; 3-1; 4-1; 3-2; 4-2	1	0	1	1
6847	Lipids positive	868.744	599.843	TG[52:5];TG[54:5];;TG[52:2]	Acylglyceride - TAGs								0.00282161	0.0016585	0.00352853	0.00526056	0.000201658	9.27757e-05	0.000212429	0.000199404	1.7013	0.670752	0.799656	0.315271	0.587785	1.35e-10	7.07e-10	2-1; 4-1; 3-2; 4-2; 4-3	1	1	0	1
6791	Lipids positive	863.788	600.011	TG[52:2]	Acylglyceride - TAGs								0.0373493	0.0210453	0.0586361	0.0751671	0.00388912	0.00144361	0.00228624	0.00336184	1.77471	0.780077	0.636968	0.27998	0.563471	1.5e-10	7.74e-10	2-1; 3-1; 4-1; 3-2; 4-2; 4-3	1	0	1	1
7107	Lipids positive	893.756	600.391	TG[56:6];;TG[53:3]	Acylglyceride - TAGs								0.00241796	0.00250152	0.00289598	0.00651574	0.000177735	0.000135258	0.000157914	0.000269841	0.966598	0.444459	0.834938	0.38392	1.03456	2.42e-12	2.33e-11	4-1; 4-2; 4-3	0	1	0	1
7071	Lipids positive	889.804	600.55	TG[53:3]	Acylglyceride - TAGs								0.0208089	0.0188572	0.0305686	0.0560442	0.0022781	0.00134119	0.00114857	0.00283742	1.1035	0.545437	0.680729	0.336471	0.906209	8.2e-11	4.61e-10	3-1; 4-1; 3-2; 4-2; 4-3	0	1	1	1
7773	Lipids positive	978.847	601.046	TG[60:7]	Acylglyceride - TAGs		TG(20:1_18:1_22:5)+NH4	A	978.846	601.59	-0.0005763	0.54444	0.0112329	0.00816333	0.0262707	0.0199632	0.000706926	0.000406118	0.00112907	0.00105043	1.37602	1.31595	0.427583	0.408918	0.726735	1e-11	7.67e-11	3-1; 4-1; 3-2; 4-2; 4-3	0	1	1	1
7862	Lipids positive	998.903	601.215	TG[61:5]	Acylglyceride - TAGs								0.000716597	0.000548424	0.00171479	0.00159368	9.40851e-05	9.01375e-05	0.000145308	0.000169575	1.30665	1.07599	0.417892	0.344124	0.765317	0.0015384	0.0024087	3-1; 3-2; 4-3	0	1	1	0
7938	Lipids positive	1022.91	601.329	TG[62:6];TG[64:6];TG[63:6]	Acylglyceride - TAGs								0.00233341	0.00163659	0.00486382	0.00323143	0.000277858	0.000172514	0.000426201	0.000242829	1.42578	1.50516	0.47975	0.506459	0.701371	1.38e-06	3.06e-06	3-1; 3-2; 4-2; 4-3	0	1	1	1
6688	Lipids positive	855.74	604.869	TG[52:4]	Acylglyceride - TAGs								0.0180745	0.00571716	0.0238333	0.0160444	0.000964224	0.000275338	0.00137522	0.000576092	3.16144	1.48545	0.75837	0.356333	0.316312	9.11e-11	5.04e-10	2-1; 3-1; 3-2; 4-2; 4-3	1	1	1	1
7537	Lipids positive	941.835	605.205	TG[57:5]	Acylglyceride - TAGs								0.00297652	0.00330233	0.00750146	0.00936864	0.000371345	0.000214129	0.000215851	0.000619888	0.901338	0.800699	0.396792	0.352488	1.10946	1.99e-10	9.98e-10	3-1; 4-1; 3-2; 4-2; 4-3	0	1	1	1
7001	Lipids positive	883.761	605.326	TG[53:5];TG[55:5];TG[53:2]	Acylglyceride - TAGs								0.00471409	0.00221659	0.00531937	0.00525599	0.000210934	0.000131837	0.000303111	0.000198108	2.12673	1.01206	0.886212	0.421726	0.470204	5.44e-09	1.82e-08	2-1; 3-2; 4-2	1	0	0	1
6952	Lipids positive	879.813	605.328	TG[53:2]	Acylglyceride - TAGs								0.0271678	0.00845654	0.0421757	0.0257893	0.00212774	0.000517079	0.00153506	0.000832243	3.21263	1.6354	0.644157	0.327909	0.311271	4.95e-12	4.14e-11	2-1; 3-1; 3-2; 4-2; 4-3	1	1	1	1
7569	Lipids positive	946.879	605.464	TG[58:2]	Acylglyceride - TAGs								0.0202654	0.0082083	0.030068	0.0219789	0.00187937	0.000406899	0.00114609	0.000995074	2.46889	1.36803	0.673988	0.373462	0.40504	9.42e-10	3.83e-09	2-1; 3-1; 3-2; 4-2; 4-3	1	1	1	1
7212	Lipids positive	904.825	605.994	TG[54:3];TG[55:3]	Acylglyceride - TAGs								0.0614943	0.0323156	0.0879792	0.0794806	0.00394362	0.00153083	0.00326882	0.00307163	1.90293	1.10693	0.698964	0.406585	0.525505	2.3e-10	1.13e-09	2-1; 3-1; 4-1; 3-2; 4-2	1	0	1	1
7727	Lipids positive	972.894	606.142	TG[60:3]	Acylglyceride - TAGs								0.00839046	0.00570866	0.0121522	0.0123784	0.000640778	0.000268882	0.000551442	0.000442991	1.46978	0.981726	0.690447	0.461178	0.680374	8.74e-09	2.78e-08	2-1; 3-1; 4-1; 3-2; 4-2	1	0	1	1
7244	Lipids positive	907.771	606.275	TG[57:6];;TG[54:3];TG[55:3]	Acylglyceride - TAGs								0.0128795	0.00998941	0.0149386	0.0195888	0.000405927	0.000460262	0.000870896	0.000738616	1.28932	0.762612	0.862162	0.509956	0.775604	1.73e-08	5.09e-08	2-1; 4-1; 3-2; 4-2; 4-3	1	1	0	1
7696	Lipids positive	967.85	606.448	TG[60:6];TG[59:6]	Acylglyceride - TAGs								0.00124652	0.00115835	0.00392541	0.0030961	0.000116393	9.20508e-05	0.000104972	0.00017411	1.07611	1.26786	0.31755	0.374132	0.929269	2.44e-11	1.64e-10	3-1; 4-1; 3-2; 4-2; 4-3	0	1	1	1
7448	Lipids positive	929.835	608.29	TG[57:4]	Acylglyceride - TAGs								0.0313646	0.01901	0.0721936	0.0526073	0.00338537	0.00122745	0.00300985	0.00223002	1.6499	1.37231	0.434452	0.361357	0.606098	2.44e-11	1.64e-10	2-1; 3-1; 4-1; 3-2; 4-2; 4-3	1	0	1	1
7864	Lipids positive	998.91	608.557	TG[61:4]	Acylglyceride - TAGs								0.00149815	0.0011815	0.00391324	0.00324189	0.000209395	0.000128406	0.000168421	0.000138885	1.26801	1.20709	0.382841	0.364447	0.788638	1.79e-10	9.12e-10	3-1; 4-1; 3-2; 4-2; 4-3	0	1	1	1
7089	Lipids positive	891.82	610.606	TG[54:2]	Acylglyceride - TAGs								0.0365957	0.020697	0.0670346	0.0583634	0.00442011	0.00125442	0.00223475	0.00164445	1.76817	1.14857	0.545923	0.354622	0.565557	3.2e-10	1.49e-09	2-1; 3-1; 4-1; 3-2; 4-2	1	0	1	1
7344	Lipids positive	917.835	611.07	TG[56:3]	Acylglyceride - TAGs								0.0118392	0.00715506	0.0214849	0.0182421	0.00160522	0.000408034	0.000773804	0.000776253	1.65467	1.17776	0.551051	0.392227	0.604351	9.21e-09	2.91e-08	2-1; 3-1; 4-1; 3-2; 4-2	1	0	1	1
7659	Lipids positive	960.807	611.219	TG[60:8];;TG[58:5];;TG[57:2];;TG[54:1]	Acylglyceride - TAGs								0.0014743	0.000733799	0.00356321	0.0023932	0.000137273	5.05435e-05	0.000181442	0.000102376	2.00914	1.48889	0.413757	0.306619	0.497726	8.29e-12	6.5e-11	2-1; 3-1; 4-1; 3-2; 4-2; 4-3	1	0	1	1
7898	Lipids positive	1007.88	613.63	TG[62:7]	Acylglyceride - TAGs								0.00240067	0.00181844	0.00764024	0.00441253	0.000415407	0.000156168	0.00023025	0.000382302	1.32018	1.73149	0.314214	0.412109	0.757473	9.84e-11	5.35e-10	3-1; 4-1; 3-2; 4-2; 4-3	0	1	1	1
7704	Lipids positive	968.863	614.174	TG[59:5]	Acylglyceride - TAGs								0.000628242	0.000662193	0.00377721	0.0022872	0.000253756	0.000307668	0.000151608	0.000438512	0.948729	1.65146	0.166324	0.289521	1.05404	1.43e-07	3.56e-07	3-1; 4-1; 3-2; 4-2; 4-3	0	1	1	1
7014	Lipids positive	884.775	615.739	TG[54:4]	Acylglyceride - TAGs								0.0087981	0.00342651	0.0122457	0.00823891	0.000460069	0.00018592	0.000747921	0.000272117	2.56766	1.48632	0.718465	0.415893	0.38946	4.09e-10	1.86e-09	2-1; 3-1; 3-2; 4-2; 4-3	1	1	1	1
7232	Lipids positive	906.841	615.903	TG[55:2]	Acylglyceride - TAGs								0.0627149	0.0234555	0.105563	0.058461	0.00491046	0.0011747	0.00426766	0.00249705	2.67378	1.8057	0.594099	0.401217	0.374003	9.4e-12	7.23e-11	2-1; 3-1; 3-2; 4-2; 4-3	1	1	1	1
7742	Lipids positive	974.91	616.102	TG[60:2]	Acylglyceride - TAGs								0.0103886	0.00419995	0.0177416	0.00962658	0.00087261	0.000324038	0.000840326	0.000635057	2.47351	1.84299	0.585549	0.436287	0.404284	2.61e-10	1.25e-09	2-1; 3-1; 3-2; 4-2; 4-3	1	1	1	1
7281	Lipids positive	910.79	616.268	TG[56:5];TG[55:2]	Acylglyceride - TAGs								0.00748662	0.00382432	0.00976435	0.00905888	0.00038134	0.000196559	0.000697814	0.000242621	1.95763	1.07788	0.76673	0.422163	0.51082	1.84e-08	5.38e-08	2-1; 3-1; 3-2; 4-2	1	0	1	1
7461	Lipids positive	931.851	616.568	TG[57:3]	Acylglyceride - TAGs								0.0375071	0.0174712	0.0617635	0.0370256	0.00360787	0.00244977	0.00214298	0.00221693	2.1468	1.66813	0.60727	0.471867	0.46581	3.76e-09	1.31e-08	2-1; 3-1; 3-2; 4-2; 4-3	1	1	1	1
7876	Lipids positive	1001.93	616.817	TG[61:3]	Acylglyceride - TAGs								0.00135054	NA	0.00241569	0.00146882	6.8021e-05	NA	0.000129829	0.000188013	NA	1.64464	0.559068	NA	#VALUE!	4.16e-07	9.81e-07	2-1; 3-1; 3-2; 4-3	1	1	1	0
7643	Lipids positive	956.863	618.43	TG[58:4]	Acylglyceride - TAGs		TG(18:0_18:0_22:4)+NH4	A	956.863	618.09	-0.0001439	-0.3402	0.0118102	0.00900884	0.0299601	0.0202954	0.000813722	0.0010783	0.00117667	0.00128867	1.31096	1.47621	0.394197	0.443887	0.762801	6.53e-11	3.82e-10	3-1; 4-1; 3-2; 4-2; 4-3	0	1	1	1
6881	Lipids positive	871.772	620.153	TG[53:3]	Acylglyceride - TAGs								0.00135682	0.000334748	0.00150887	0.000976225	0.000115436	1.37083e-05	0.00029118	4.15738e-05	4.05325	1.54562	0.899227	0.3429	0.246716	0.00012113	0.00021179	2-1; 3-2; 4-2	1	0	0	1
6448	Lipids positive	836.806	620.205	TG[50:1]	Acylglyceride - TAGs								0.003321	0.0027569	0.00973768	0.0122596	0.000388067	0.000195046	0.000392687	0.000634299	1.20461	0.79429	0.341046	0.224877	0.830143	7.13e-13	8.5e-12	3-1; 4-1; 3-2; 4-2; 4-3	0	1	1	1
7363	Lipids positive	919.85	620.3	TG[56:2]	Acylglyceride - TAGs								0.0106591	0.0043883	0.0227377	0.01078	0.00114191	0.000258191	0.000695453	0.000566242	2.42899	2.10924	0.468788	0.407077	0.411694	1.75e-12	1.75e-11	2-1; 3-1; 3-2; 4-2; 4-3	1	1	1	1
7152	Lipids positive	897.787	620.52	TG[56:4]	Acylglyceride - TAGs								0.00294122	0.00109718	0.00504475	0.00297462	0.000264556	4.2312e-05	0.000240257	0.000134526	2.6807	1.69593	0.583026	0.368848	0.373036	9.24e-11	5.1e-10	2-1; 3-1; 3-2; 4-2; 4-3	1	1	1	1
7407	Lipids positive	923.803	620.884	TG[57:5];;TG[56:2]	Acylglyceride - TAGs								0.00174914	0.000638719	0.00305517	0.00166259	0.00016511	4.37057e-05	0.000158524	6.72081e-05	2.73851	1.8376	0.572517	0.384172	0.365162	1.48e-10	7.69e-10	2-1; 3-1; 3-2; 4-2; 4-3	1	1	1	1
7555	Lipids positive	944.863	621.38	TG[58:3]	Acylglyceride - TAGs		TG(18:1_18:1_21:1)+NH4	, A	944.863	621.3	-1.22e-05	-0.0798	0.00444512	0.0023294	0.010607	0.00602357	0.000520773	0.000134592	0.000347561	0.000321716	1.90827	1.76092	0.419072	0.386714	0.524035	2.52e-11	1.67e-10	2-1; 3-1; 3-2; 4-2; 4-3	1	1	1	1
6624	Lipids positive	850.821	625.114	TG[51:1]	Acylglyceride - TAGs								0.000396174	0.00105959	0.00140353	0.00392345	2.04496e-05	6.26716e-05	7.66594e-05	0.000183561	0.373895	0.357728	0.28227	0.270065	2.67455	4.39e-15	2.24e-13	2-1; 3-1; 4-1; 4-2; 4-3	1	1	1	1
7041	Lipids positive	886.791	625.398	TG[54:3];TG[55:3]	Acylglyceride - TAGs								0.00297779	0.000721039	0.0026102	0.00129072	0.000251322	4.29308e-05	0.000590892	0.000102398	4.12986	2.02229	1.14083	0.558633	0.242139	0.00019614	0.00033579	2-1; 4-1; 3-2; 4-3	1	1	0	0
7473	Lipids positive	933.866	625.601	TG[57:2]	Acylglyceride - TAGs								0.0290532	0.00759213	0.0636183	0.0217055	0.00319849	0.000368955	0.00327741	0.00300231	3.82676	2.93098	0.456681	0.349779	0.261318	4.85e-11	2.95e-10	2-1; 3-1; 3-2; 4-2; 4-3	1	1	1	1
7292	Lipids positive	911.803	625.773	TG[57:4]	Acylglyceride - TAGs								0.00780839	0.00231943	0.0127101	0.00562846	0.000444013	6.42035e-05	0.000878972	0.000176861	3.36652	2.25818	0.614348	0.412089	0.297043	4.82e-11	2.93e-10	2-1; 3-1; 4-1; 3-2; 4-2; 4-3	1	0	1	1
7761	Lipids positive	976.926	625.841	TG[59:1]	Acylglyceride - TAGs								0.00543507	0.00178372	0.0102446	0.00347173	0.000526946	9.04161e-05	0.000431286	0.000154872	3.04705	2.95085	0.530533	0.513783	0.328187	1.78e-12	1.78e-11	2-1; 3-1; 4-1; 3-2; 4-2; 4-3	1	0	1	1
7507	Lipids positive	937.819	625.923	TG[58:5];;TG[57:2]	Acylglyceride - TAGs								0.0034391	0.000896943	0.00546887	0.0025082	0.000253681	4.44708e-05	0.000405301	7.89718e-05	3.83424	2.1804	0.62885	0.357605	0.260808	3.03e-10	1.43e-09	2-1; 3-1; 3-2; 4-2; 4-3	1	1	1	1
7676	Lipids positive	963.834	626.614	TG[59:3]	Acylglyceride - TAGs								0.00116532	0.000416019	0.00201736	0.00149406	0.000108735	2.3138e-05	0.000135675	5.80256e-05	2.80111	1.35025	0.577646	0.278448	0.357001	1.22e-09	4.81e-09	2-1; 3-1; 3-2; 4-2; 4-3	1	1	1	1
6492	Lipids positive	839.825	630.245	TG[50:0]	Acylglyceride - TAGs								0.00207002	0.00110892	0.00552095	0.00380234	0.000255334	8.34958e-05	0.000476708	0.000255517	1.86669	1.45199	0.374939	0.291642	0.535706	9.22e-09	2.91e-08	3-1; 4-1; 3-2; 4-2; 4-3	0	1	1	1
6826	Lipids positive	866.847	630.276	TG[52:1]	Acylglyceride - TAGs								0.000985784	0.00106019	0.00302797	0.00338848	0.000144284	6.53911e-05	0.00016295	0.000202924	0.929821	0.893608	0.325559	0.312879	1.07548	4.3e-11	2.64e-10	2-1; 3-1; 4-1; 3-2; 4-2	1	0	1	1
7907	Lipids positive	1011.91	631.263	TG[62:5]	Acylglyceride - TAGs								0.00377316	0.00171134	0.00888334	0.00222665	0.000453062	0.000269452	0.00031921	0.000554992	2.20479	3.98955	0.424745	0.768571	0.453557	2.6e-10	1.25e-09	2-1; 3-1; 3-2; 4-3	1	1	1	0
7523	Lipids positive	939.834	635.464	TG[58:4]	Acylglyceride - TAGs								0.00275749	0.000316603	0.00404723	0.00110616	0.000197861	1.53489e-05	0.000269162	6.65171e-05	8.70962	3.6588	0.681329	0.286218	0.114816	5.21e-12	4.33e-11	2-1; 3-1; 4-1; 3-2; 4-2; 4-3	1	0	1	1
7687	Lipids positive	965.85	635.625	TG[60:5];;TG[59:2]	Acylglyceride - TAGs								0.00308894	0.000515677	0.00429407	0.00193311	0.000203047	2.43504e-05	0.0002479	7.49448e-05	5.99007	2.22133	0.719351	0.266761	0.166943	5.41e-12	4.46e-11	2-1; 3-1; 4-1; 3-2; 4-2; 4-3	1	0	1	1
7667	Lipids positive	961.898	635.68	TG[59:2]	Acylglyceride - TAGs								0.0223567	0.00538368	0.0368146	0.0133508	0.00244303	0.000264041	0.00097866	0.0007298	4.15268	2.75749	0.607277	0.403248	0.240809	4.75e-12	4.01e-11	2-1; 3-1; 4-1; 3-2; 4-2; 4-3	1	0	1	1
7101	Lipids positive	892.868	640.076	TG[54:1]	Acylglyceride - TAGs								0.00199022	0.00220868	0.00597724	0.0046756	0.000216608	0.000142766	0.000238784	0.000242882	0.901088	1.27839	0.332966	0.472385	1.10977	2.37e-11	1.6e-10	3-1; 4-1; 3-2; 4-2; 4-3	0	1	1	1
7925	Lipids positive	1019.9	644.838	TG[62:3];;TG[60:0]	Acylglyceride - TAGs								0.000904368	NA	0.000992541	0.0004039	6.31529e-05	NA	0.000101008	3.40384e-05	NA	2.45739	0.911165	NA	#VALUE!	6.76e-09	2.2e-08	2-1; 4-1; 3-2; 4-3	1	1	0	0
7915	Lipids positive	1015.94	645.106	TG[62:3]	Acylglyceride - TAGs								0.0122987	0.00406757	0.0135866	0.00675817	0.00130461	0.000216956	0.000259506	0.000584913	3.02359	2.01039	0.905207	0.601874	0.330733	1.98e-08	5.76e-08	2-1; 4-1; 3-2; 4-3	1	1	0	0
8004	Lipids positive	1059	645.124	TG[66:2];TG[65:2]	Acylglyceride - TAGs								0.00189687	0.000454803	0.00186649	0.000681735	0.000186214	3.30749e-05	0.000100986	5.66353e-05	4.17075	2.73785	1.01627	0.667125	0.239765	2.83e-09	1.02e-08	2-1; 4-1; 3-2; 4-3	1	1	0	0
7706	Lipids positive	968.869	645.169	TG[60:4]	Acylglyceride - TAGs								0.00185081	NA	0.00223813	0.000414158	0.000103455	NA	0.000151619	1.51167e-05	NA	5.40405	0.826945	NA	#VALUE!	4.15e-13	5.33e-12	2-1; 4-1; 3-2; 4-3	1	1	0	0
7964	Lipids positive	1033.99	645.174	TG[63:1]	Acylglyceride - TAGs								0.00143436	0.000118988	0.00149378	0.000313097	0.000147133	6.33457e-06	0.000131657	2.93592e-05	12.0547	4.77097	0.960227	0.380036	0.0829554	6.62e-10	2.8e-09	2-1; 4-1; 3-2; 4-3	1	1	0	0
7955	Lipids positive	1028.96	649.371	TG[64:3];TG[63:3]	Acylglyceride - TAGs								0.00133502	0.000447306	0.00146906	0.000623152	0.000164944	3.08372e-05	5.48751e-05	0.000176532	2.98458	2.35747	0.908757	0.717812	0.335056	1.17e-07	2.95e-07	2-1; 4-1; 3-2; 4-3	1	1	0	0
7376	Lipids positive	920.9	649.624	TG[56:1]	Acylglyceride - TAGs								0.00272775	0.00212544	0.00735711	0.00428446	0.000311392	0.000113733	0.000389325	0.000233261	1.28338	1.71716	0.370764	0.496081	0.779191	1.08e-10	5.83e-10	3-1; 4-1; 3-2; 4-2; 4-3	0	1	1	1
7880	Lipids positive	1002.94	649.67	TG[62:2];TG[61:2]	Acylglyceride - TAGs								0.00585163	0.00172744	0.00588049	0.00289229	0.000595302	8.78178e-05	0.000210665	0.000123063	3.38745	2.03316	0.995091	0.597258	0.295207	8.04e-09	2.57e-08	2-1; 4-1; 3-2; 4-3	1	1	0	0
7934	Lipids positive	1021.91	654.499	TG[64:5]	Acylglyceride - TAGs								0.000880668	NA	0.000892099	0.000225516	6.01192e-05	NA	6.17945e-05	NA	NA	3.95582	0.987186	NA	#VALUE!	1.19e-12	1.27e-11	2-1; 4-1; 3-2; 4-3	1	1	0	0
7853	Lipids positive	996.9	654.668	TG[62:4]	Acylglyceride - TAGs								0.00123729	NA	0.00119695	NA	8.17211e-05	NA	0.000106799	NA	NA	NA	1.03371	NA	#VALUE!	1.95e-12	1.92e-11	2-1; 4-1; 3-2; 4-3	1	1	0	0
7958	Lipids positive	1030.97	658.56	TG[64:2];TG[63:2]	Acylglyceride - TAGs								0.00163945	0.000168113	0.00146414	0.000425321	0.000185563	4.98025e-05	9.57586e-05	1.01731e-05	9.75206	3.44245	1.11973	0.395262	0.102542	1.68e-09	6.35e-09	2-1; 4-1; 3-2; 4-3	1	1	0	0
7775	Lipids positive	978.94	658.604	TG[59:0]	Acylglyceride - TAGs								0.00199448	0.00029626	0.00173509	0.000345623	0.000283237	1.43443e-05	0.000103618	0.000113204	6.73221	5.02019	1.1495	0.857176	0.14854	6.06e-05	0.0001102	2-1; 4-1; 4-3	1	1	0	0
7889	Lipids positive	1004.96	658.892	TG[61:1]	Acylglyceride - TAGs								0.00388099	0.000758596	0.00272217	0.00101856	0.000268527	4.69836e-05	0.000290215	0.000132223	5.11602	2.67256	1.4257	0.744771	0.195464	2e-09	7.42e-09	2-1; 3-1; 4-1; 3-2; 4-3	1	1	1	0
7589	Lipids positive	948.931	658.961	TG[58:1]	Acylglyceride - TAGs								0.00281839	0.00217078	0.00671261	0.0031726	0.000314487	0.000139921	0.000472799	0.000131135	1.29833	2.1158	0.419866	0.684225	0.770218	3.77e-09	1.31e-08	3-1; 3-2; 4-3	0	1	1	0
7399	Lipids positive	922.915	659.427	TG[56:0]	Acylglyceride - TAGs								0.00177166	0.000812709	0.00354329	0.00122617	0.000207587	0.000108221	0.000547962	7.7201e-05	2.17995	2.88972	0.500006	0.662803	0.458726	1.52e-05	2.98e-05	3-1; 3-2; 4-3	0	1	1	0
7830	Lipids positive	992.957	663.707	TG[60:0]	Acylglyceride - TAGs		TG(26:0_16:0_18:0)+NH4	, A	992.958	663.69	0.0004434	-0.0165	0.0106538	0.000796742	0.00464761	0.000575507	0.00157278	0.000139307	0.00146743	4.40229e-05	13.3716	8.07568	2.29231	1.38442	0.0747851	4.28e-06	8.89e-06	2-1; 3-1; 4-1	1	0	1	0
7608	Lipids positive	950.947	668.815	TG[58:0]	Acylglyceride - TAGs								0.00122017	0.000637353	0.00173026	0.00053655	0.000178327	6.27256e-05	0.000383338	3.16774e-05	1.91443	3.22479	0.705193	1.18787	0.522349	0.002087	0.0032237	3-2; 4-3	0	1	0	0
8613	Lipids positive	1491	639.328	CL [74:10]	Cardiolipin								0.00201706	0.00624154	0.00146721	0.00326888	0.000274798	0.0003134	8.10642e-05	0.000222197	0.323167	0.448842	1.37476	1.90938	3.09437	8.38e-10	3.44e-09	2-1; 4-1; 3-2; 4-2; 4-3	1	1	0	1
8427	Lipids positive	1440.99	643.424	CL [70:7]	Cardiolipin								0.00670973	0.0223051	0.0064196	0.0160346	0.000692342	0.00114122	0.000386917	0.000922258	0.300817	0.400359	1.04519	1.39106	3.32428	1.68e-11	1.2e-10	2-1; 4-1; 3-2; 4-2; 4-3	1	1	0	1
8520	Lipids positive	1467	644.637	CL [72:8]	Cardiolipin								0.0073409	0.024823	0.00682585	0.0180959	0.000769014	0.000989822	0.000314623	0.000927023	0.29573	0.377205	1.07546	1.37175	3.38146	6.76e-13	8.15e-12	2-1; 4-1; 3-2; 4-2; 4-3	1	1	0	1
6681	Lipids negative	1447.96	645.127	CL(72:8)	Cardiolipin								0.0170643	0.0524165	0.0212312	0.042743	0.00150399	0.00181264	0.00126121	0.00117719	0.325552	0.496717	0.803738	1.22632	3.0717	2.28e-13	1.1e-12	2-1; 4-1; 3-2; 4-2; 4-3	1	1	0	1
6821	Lipids negative	1499.99	645.212	CL(76:10)	Cardiolipin								0.00417907	0.00989803	0.00445098	0.00512387	0.000253848	0.0014359	0.0010947	0.000342302	0.422212	0.868676	0.938909	1.93175	2.36848	8.39e-05	0.00014077	2-1; 3-2; 4-2	1	0	0	1
8632	Lipids positive	1494.02	646.564	CL [74:9]	Cardiolipin								0.00455808	0.0122205	0.00397188	0.00755061	0.000838648	0.000587739	0.000486666	0.000428809	0.372986	0.526034	1.14759	1.61848	2.68107	4.78e-08	1.29e-07	2-1; 4-1; 3-2; 4-2; 4-3	1	1	0	1
6636	Lipids negative	1423.96	649.415	CL(70:6)	Cardiolipin								0.0369128	0.0887897	0.0527587	0.0691049	0.00371772	0.00299119	0.00196825	0.00660277	0.415733	0.763458	0.699654	1.28485	2.40539	2.21e-07	4.6e-07	2-1; 4-1; 3-2; 4-2	1	0	0	1
8443	Lipids positive	1447.96	650.09	CL [72:9];;CL [70:6]	Cardiolipin								0.00345984	0.0109289	0.00386766	0.0064994	0.000557179	0.000541607	0.000293555	0.000318652	0.316577	0.59508	0.894556	1.68152	3.15879	4.37e-10	1.95e-09	2-1; 4-1; 3-2; 4-2; 4-3	1	1	0	1
8641	Lipids positive	1495.03	652.395	CL [74:8]	Cardiolipin								0.00971372	0.0165815	0.0083075	0.0103287	0.00099238	0.00111539	0.000358182	0.00125067	0.585816	0.804308	1.16927	1.60537	1.70702	4.81e-05	8.83e-05	2-1; 3-2; 4-2	1	0	0	1
6685	Lipids negative	1449.98	653.162	CL(72:7)	Cardiolipin								0.0359597	0.0987628	0.0473652	0.0882515	0.00340769	0.00302749	0.00383289	0.00216415	0.364102	0.536707	0.759201	1.11911	2.74649	6.98e-12	2.48e-11	2-1; 4-1; 3-2; 4-3	1	1	0	0
6639	Lipids negative	1425.98	656.835	CL(70:5)	Cardiolipin								0.0816129	0.0914989	0.0989119	0.0673127	0.00440149	0.00632916	0.00395347	0.00202645	0.891955	1.46944	0.825107	1.35931	1.12113	0.00046422	0.00073212	4-2; 4-3	0	1	0	0
6591	Lipids negative	1399.96	657.082	CL(68:4)	Cardiolipin								0.0508662	0.0368363	0.0489997	0.0332123	0.00292384	0.00395904	0.00524372	0.00144856	1.38087	1.47535	1.03809	1.10912	0.72418	0.005701	0.0081287	4-1; 4-3	0	1	0	0
6692	Lipids negative	1451.99	657.414	CL(72:6)	Cardiolipin								0.0586174	0.108983	0.0778004	0.0997103	0.00299718	0.00569307	0.00346505	0.00666323	0.537861	0.780264	0.753434	1.09299	1.85922	2.35e-06	4.45e-06	2-1; 4-1; 3-2; 4-3	1	1	0	0
8559	Lipids positive	1475.99	658.798	CL [74:9];;CL [72:6]	Cardiolipin								0.00834755	0.014873	0.00760432	0.0114054	0.00122116	0.000920151	0.000607347	0.000747786	0.561256	0.66673	1.09774	1.30403	1.78172	5.53e-05	0.00010081	2-1; 3-2; 4-3	1	1	0	0
8543	Lipids positive	1471.04	659.349	CL [72:6]	Cardiolipin								0.0392102	0.0672525	0.0364006	0.0532123	0.00358766	0.002355	0.00132786	0.00388201	0.58303	0.684063	1.07719	1.26385	1.71518	1.35e-06	2.99e-06	2-1; 4-1; 3-2; 4-2; 4-3	1	1	0	1
6760	Lipids negative	1478.01	662.084	CL(74:7)	Cardiolipin								0.0182924	0.0307175	0.0201559	0.0155182	0.00284742	0.00413768	0.00292902	0.00309172	0.595504	1.29886	0.907547	1.97946	1.67925	0.026422	0.034776	2-1; 4-2	1	0	0	1
6597	Lipids negative	1401.98	666.123	CL(68:3)	Cardiolipin								0.0288206	0.0939164	0.0200169	0.0821567	0.00277471	0.00349351	0.0030216	0.00486443	0.306875	0.243644	1.43981	1.14314	3.25866	2.26e-12	8.61e-12	2-1; 4-1; 3-2; 4-3	1	1	0	0
6543	Lipids negative	1375.96	668.324	CL(66:2)	Cardiolipin								0.00889144	0.0487395	0.00278751	0.0461732	0.000589136	0.00258628	0.000465591	0.00212542	0.182428	0.0603708	3.18974	1.05558	5.48162	5.19e-15	3.93e-14	2-1; 4-1; 3-2; 4-3	1	1	0	0
8577	Lipids positive	1480.02	676.228	CL [74:7];;CL [72:4]	Cardiolipin								0.00282296	0.0121247	NA	0.0127706	NA	0.000819451	NA	0.00131952	0.232828	NA	NA	0.949422	4.29502	4.64e-11	2.84e-10	2-1; 4-1; 3-2; 4-3	1	1	0	0
6647	Lipids negative	1430.01	676.525	CL(70:3)	Cardiolipin								0.0428975	0.32926	0.0288986	0.298869	0.000656105	0.0116445	0.00426189	0.00905832	0.130284	0.0966932	1.48441	1.10169	7.67552	4.09e-18	9.49e-17	2-1; 4-1; 3-2; 4-3	1	1	0	0
6869	Lipids negative	1519.98	677.86	CL(78:14)	Cardiolipin								0.00148213	0.00742395	NA	0.0117935	0.000322975	0.000966067	NA	0.000407198	0.199642	NA	NA	0.629494	5.00897	1.59e-12	6.2e-12	2-1; 4-1; 3-2; 4-2; 4-3	1	1	0	1
8468	Lipids positive	1454.01	678.416	CL(68:0)	Cardiolipin	YES; see Supplementary Information							0.00507049	0.0489321	0.00628889	0.0539256	0.000528841	0.00162529	0.00049311	0.00231463	0.103623	0.116621	0.806262	0.9074	9.65037	1.6e-16	2.94e-14	2-1; 4-1; 3-2; 4-3	1	1	0	0
6604	Lipids negative	1403.99	679.001	CL(68:2)	Cardiolipin								0.0790173	0.307015	0.0273504	0.317388	0.00467724	0.0231063	0.00227561	0.0132194	0.257373	0.0861734	2.88907	0.967317	3.88541	4.31e-13	1.93e-12	2-1; 4-1; 3-2; 4-3	1	1	0	0
6607	Lipids negative	1406	679.371	CL(68:1)	Cardiolipin								0.0320749	0.119535	0.0102268	0.12713	0.00210703	0.00863794	0.00101256	0.00597584	0.26833	0.0804438	3.13636	0.940261	3.72675	4.73e-13	2.09e-12	2-1; 3-1; 4-1; 3-2; 4-3	1	1	1	0
8387	Lipids positive	1427.99	680.641	CL(68:2)	Cardiolipin	YES; see Supplementary Information							0.010518	0.0474923	NA	0.0584426	0.000517186	0.00658264	NA	0.00223713	0.221468	NA	NA	0.812632	4.51533	1.88e-10	9.46e-10	2-1; 4-1; 3-2; 4-3	1	1	0	0
3937	Lipids positive	620.501	391.997	CerP(d18:0/16:0);;Cer(d14:1/22:0(2OH));Cer(d16:1/20:0(2OH))	Ceramides								0.00689603	0.00160573	0.00335869	0.00069364	0.000360536	6.83208e-05	0.00017329	2.33398e-05	4.29464	4.84212	2.05319	2.31493	0.232848	1.19e-14	3.73e-13	2-1; 3-1; 4-1; 3-2; 4-2; 4-3	1	0	1	1
3523	Lipids positive	550.423	392.508	Cer(d14:2/18:1)	Ceramides								0.00537215	0.000824617	0.00275219	0.000532573	0.000376815	3.69747e-05	0.00017213	3.6275e-05	6.51472	5.16772	1.95196	1.54836	0.153498	9.58e-13	1.07e-11	2-1; 3-1; 4-1; 3-2; 4-3	1	1	1	0
5991	Lipids positive	804.543	404.961	CerP(d18:1/24:0)	Ceramides								0.00114129	0.000536027	0.00107491	0.00059123	9.56211e-05	NA	2.67749e-05	0.000105394	2.12915	1.81809	1.06175	0.906631	0.46967	1.96e-07	4.8e-07	2-1; 4-1; 3-2; 4-3	1	1	0	0
2490	Lipids negative	554.479	423.52	Cer(d32:1)	Ceramides		Cer(d32:1)+HCOO	C	554.479	423.51	1.16e-05	-0.009576	0.0163879	0.0154415	0.0116845	0.0103729	0.000770229	0.000398111	0.000455971	0.000213972	1.06129	1.12645	1.40253	1.48864	0.942251	6.38e-08	1.39e-07	3-1; 4-1; 3-2; 4-2	0	0	1	1
3433	Lipids positive	536.503	426.416	Cer(d14:1/20:1);Cer(d14:2/20:0);Cer(d16:2/18:0);Cer(d18:2/16:0)	Ceramides								0.00277474	0.00298563	0.00205727	0.00314093	0.000155303	0.000133634	9.09137e-05	0.000152735	0.929364	0.654988	1.34875	0.950557	1.076	8.79e-05	0.00015612	3-1; 3-2; 4-3	0	1	1	0
2540	Lipids negative	568.495	439.407	Cer(d17:1_16:0)	Ceramides		Cer(d17:1_16:0)+HCOO	CB	568.494	439.68	-0.0002405	0.273261	0.0162013	0.0133379	0.0117461	0.0124631	0.000625176	0.000299167	0.000446974	0.000169055	1.21469	0.942477	1.37929	1.07019	0.823256	2.1e-06	4e-06	2-1; 3-1; 4-1	1	0	1	0
3454	Lipids positive	538.519	453.823	Cer(d14:1/20:0);Cer(d16:1/18:0);Cer(d18:1/16:0)	Ceramides		Cer(d18:1_16:0)+H	B	538.519	453.78	-0.0001792	-0.043062	0.0248707	0.0201196	0.0212541	0.0200365	0.00160032	0.00094048	0.000995413	0.000877638	1.23614	1.06077	1.17016	1.00415	0.808967	0.021615	0.030142	2-1; 4-1	1	0	0	0
2597	Lipids negative	582.51	453.925	Cer(d18:1_16:0)	Ceramides		Cer(d18:1_16:0)+HCOO	B	582.51	449.85	0.0002176	-4.07458	0.19493	0.189923	0.171186	0.144951	0.00951851	0.0036556	0.00422883	0.00291815	1.02636	1.18099	1.13871	1.31026	0.974315	1.85e-05	3.26e-05	3-1; 4-1; 4-2; 4-3	0	1	1	1
2610	Lipids negative	584.526	463.693	Cer(d18:0_16:0)	Ceramides		Cer(d18:0_16:0)+HCOO	AC	584.526	463.71	-0.0001578	0.016668	0.0160246	0.0656007	0.0240897	0.103955	0.000905719	0.00200082	0.000707441	0.00160478	0.244275	0.231731	0.665206	0.631047	4.09375	3.51e-21	4.13e-19	2-1; 3-1; 4-1; 3-2; 4-2; 4-3	1	0	1	1
3470	Lipids positive	540.535	463.707	Cer(d18:0/16:0)	Ceramides		Cer(d18:0_16:0)+H	A,	540.535	463.5	-0.0001235	-0.207222	0.00230535	0.00662565	0.00350449	0.0136647	0.000143226	0.000339206	0.000116855	0.000548633	0.347944	0.256462	0.65783	0.484873	2.87403	1.36e-15	1.08e-13	2-1; 4-1; 3-2; 4-2; 4-3	1	1	0	1
2671	Lipids negative	596.526	467.555	Cer(d35:1)	Ceramides		Cer(d35:1)+HCOO	C	596.525	467.43	-0.0010974	-0.124512	0.00751038	0.0160489	0.00715443	0.0114885	0.000461279	0.000379282	0.000300368	0.000346541	0.467969	0.622746	1.04975	1.39695	2.13689	5.41e-13	2.36e-12	2-1; 4-1; 3-2; 4-2; 4-3	1	1	0	1
4258	Lipids positive	661.559	471.288	Cer(d14:1/24:1);Cer(d14:2/24:0);Cer(d16:1/22:1);Cer(d16:2/22:0);Cer(d18:2/20:0)	Ceramides								0.00147947	0.000859504	0.00151587	0.000374235	0.00022741	0.000226639	0.000293969	2.76144e-05	1.72131	4.05058	0.97599	2.2967	0.580953	0.0011069	0.0017604	4-1; 4-3	0	1	0	0
4306	Lipids positive	666.506	478.618	Cer(d14:1/22:0(2OH));Cer(d16:1/20:0(2OH))	Ceramides								0.0065076	0.000754001	0.00205579	0.00051769	0.00092043	6.0848e-05	9.09793e-05	6.96085e-05	8.63075	3.97109	3.16549	1.45647	0.115865	3.04e-08	8.48e-08	2-1; 3-1; 4-1	1	0	1	0
2725	Lipids negative	610.541	479.998	Cer(d36:1)	Ceramides		Cer(d36:1)+HCOO	C	610.542	479.73	0.0009505	-0.26847	0.0112814	0.00962459	0.0114456	0.00857724	0.000507017	0.000175187	0.000408878	0.000210638	1.17214	1.33441	0.985658	1.12211	0.853137	2.34e-05	4.1e-05	2-1; 4-1; 3-2; 4-3	1	1	0	0
3719	Lipids negative	748.566	485.689	CerP(d18:1/24:1)	Ceramides								0.00356473	0.00347776	0.00375097	0.00275561	0.000129613	8.48022e-05	0.000179312	0.000153425	1.02501	1.36121	0.950348	1.26207	0.975604	0.00041748	0.00066062	4-1; 4-2; 4-3	0	1	0	1
3626	Lipids positive	568.566	488.435	Cer(d18:0/18:0);Cer(d20:0/16:0)	Ceramides								0.000402199	0.00102977	0.000563334	0.00246491	1.84641e-05	7.26529e-05	5.39122e-05	0.000117088	0.39057	0.228541	0.713962	0.417773	2.56036	1.21e-12	1.29e-11	2-1; 4-1; 3-2; 4-2; 4-3	1	1	0	1
4610	Lipids positive	694.538	501.695	Cer(d14:1/24:0(2OH));Cer(d16:1/22:0(2OH))	Ceramides								0.00481239	0.000872151	0.00153755	0.000214523	0.000794228	0.000110572	9.69925e-05	2.53223e-05	5.51784	7.1673	3.12991	4.06553	0.18123	4.53e-07	1.06e-06	2-1; 3-1; 4-1	1	0	1	0
3768	Lipids positive	594.582	502.928	Cer(d14:1/24:0);Cer(d16:1/22:0);Ceramide (d18:1/20:0)	Ceramides								0.00192209	0.00119263	0.0020676	0.00133898	0.00010996	4.81762e-05	7.5201e-05	5.22257e-05	1.61164	1.54416	0.929624	0.890702	0.620486	7.42e-08	1.94e-07	2-1; 4-1; 3-2; 4-3	1	1	0	0
2813	Lipids negative	638.573	503.362	Cer(d18:1/20:0)	Ceramides								0.01042	0.00882633	0.00985023	0.00705482	0.000544137	0.000217895	0.000489418	0.000236362	1.18056	1.39624	1.05785	1.25111	0.847054	4.93e-05	8.45e-05	2-1; 4-1; 4-2; 4-3	1	1	0	0
2913	Lipids negative	664.589	504.65	Cer(d40:2)	Ceramides		Cer(d40:2)+HCOO	DC	664.589	504.84	0.0004511	0.190074	0.0343418	0.045846	0.0372669	0.0382933	0.00201708	0.00152787	0.00140303	0.00120296	0.749067	0.973197	0.921509	1.19724	1.33499	0.00038285	0.00060758	2-1; 3-2; 4-2	1	0	0	1
3964	Lipids positive	623.616	523.07	Cer(d14:1/26:0);Cer(d16:1/24:0);Cer(d18:0/22:1);Cer(d18:1/22:0)	Ceramides								0.00990143	0.00773387	0.0112022	0.00726076	0.000857742	0.000214564	0.000324008	0.000294454	1.28027	1.54285	0.88388	1.06516	0.781086	3.71e-05	6.9e-05	2-1; 4-1; 3-2; 4-3	1	1	0	0
2878	Lipids negative	656.576	523.11	Cer(d18:1/22:0)	Ceramides								0.0128039	0.0133802	0.0206399	0.0160803	0.000553088	0.000266347	0.00081438	0.000308504	0.956932	1.28355	0.620349	0.832083	1.04501	4.61e-09	1.13e-08	3-1; 4-1; 3-2; 4-2; 4-3	0	1	1	1
2923	Lipids negative	666.605	523.347	Cer(d40:1)	Ceramides		Cer(d40:1)+HCOO	DC	666.605	523.11	0.0005073	-0.236724	0.0989782	0.112739	0.119119	0.0789125	0.00657445	0.00174015	0.00645603	0.00202582	0.877941	1.50951	0.830919	1.42866	1.13903	4.58e-05	7.89e-05	3-1; 4-1; 4-2; 4-3	0	1	1	1
4157	Lipids positive	648.628	523.352	Cer(d18:1/24:1)	Ceramides		Cer(d18:1_24:1)+H	B	648.628	522.66	-4.42e-05	-0.69171	0.0771534	0.0681073	0.0698327	0.0490495	0.00672099	0.00235407	0.00216349	0.00201223	1.13282	1.42372	1.10483	1.38854	0.882752	0.00038905	0.00064708	4-1; 4-2; 4-3	0	1	0	1
3028	Lipids negative	682.592	523.452	Cer(d18:1/24:1)	Ceramides								0.0413125	0.0531835	0.0549632	0.0512094	0.00163866	0.000929519	0.00187373	0.00125611	0.776791	1.0733	0.751638	1.03855	1.28735	8.94e-06	1.62e-05	2-1; 3-1; 4-1	1	0	1	0
2937	Lipids negative	668.62	529.041	Cer(d18:0/22:0)	Ceramides								0.0059559	0.0311915	0.01178	0.059029	0.00020468	0.00110543	0.000621993	0.00177227	0.190946	0.199562	0.505596	0.528409	5.23707	1e-18	3.03e-17	2-1; 3-1; 4-1; 3-2; 4-2; 4-3	1	0	1	1
2894	Lipids negative	658.592	529.263	Cer(d18:0/22:0)	Ceramides								0.000832961	0.00486283	0.00245364	0.0121629	1.78112e-05	0.000147673	0.000116379	0.000307752	0.171291	0.201731	0.339479	0.399807	5.83801	9.07e-21	8.29e-19	2-1; 3-1; 4-1; 3-2; 4-2; 4-3	1	0	1	1
3979	Lipids positive	625.632	529.3	Cer(d18:0/22:0);Cer(d20:0/20:0)	Ceramides								0.000799877	0.00306652	0.00158282	0.00679244	8.0893e-05	0.00022965	4.50207e-05	0.000347144	0.260842	0.233027	0.505348	0.451461	3.83374	5.68e-14	1.11e-12	2-1; 4-1; 3-2; 4-2; 4-3	1	1	0	1
4231	Lipids positive	658.61	532.716	Cer(d18:1/23:0)	Ceramides								0.00415188	0.00285872	0.00419445	0.00285345	0.000258387	0.000125146	0.000263616	0.000166087	1.45235	1.46996	0.989849	1.00185	0.688538	6.54e-05	0.00011784	2-1; 4-1; 3-2; 4-3	1	1	0	0
2960	Lipids negative	672.608	537.669	Cer(d18:0/23:0)	Ceramides								0.000397267	0.00217113	0.000625424	0.00440471	1.74177e-05	8.15362e-05	3.46176e-05	9.53569e-05	0.182977	0.14199	0.635196	0.49291	5.46516	6.92e-21	7.12e-19	2-1; 4-1; 3-2; 4-2; 4-3	1	1	0	1
3031	Lipids negative	682.636	537.68	Cer(d18:0/23:0)	Ceramides								0.00223133	0.00938823	0.00269259	0.0164204	0.000100183	0.000396599	9.72314e-05	0.000355612	0.237673	0.163978	0.828694	0.571742	4.20746	1.32e-19	6.23e-18	2-1; 4-1; 3-2; 4-2; 4-3	1	1	0	1
4184	Lipids positive	652.651	541.275	Cer(d18:0/24:1);Ce(d18:1/24:0)	Ceramides								0.0175757	0.0174221	0.0184999	0.00921452	0.00185042	0.000954739	0.00062608	0.000437736	1.00882	2.00769	0.950047	1.89072	0.991256	2.24e-05	4.3e-05	4-1; 4-2; 4-3	0	1	0	1
3288	Lipids negative	710.623	542.295	Cer(d18:1/26:1)	Ceramides								0.00703196	0.0152985	0.00498497	0.00698758	0.000370185	0.000400384	0.000189101	0.000217923	0.459651	0.713405	1.41063	2.18938	2.17556	2.01e-15	1.71e-14	2-1; 3-1; 3-2; 4-2; 4-3	1	1	1	1
4676	Lipids positive	699.643	542.481	Cer(d18:1/26:1)	Ceramides								0.00104355	0.00190447	0.000707668	0.00130386	9.1624e-05	8.15627e-05	4.27877e-05	0.000103422	0.547948	0.542748	1.47463	1.46064	1.82499	2.62e-08	7.42e-08	2-1; 3-1; 3-2; 4-2; 4-3	1	1	1	1
3146	Lipids negative	696.652	546.457	Cer(d18:0/24:0)	Ceramides		Cer(d42:0)+HCOO	C	696.651	546.45	-0.0008269	-0.006588	0.0100037	0.0970279	0.0266912	0.155614	0.000512404	0.00387035	0.000959997	0.00451736	0.103101	0.171521	0.374793	0.623516	9.69924	7.07e-19	2.31e-17	2-1; 3-1; 4-1; 3-2; 4-2; 4-3	1	0	1	1
3063	Lipids negative	686.623	546.473	Cer(d18:0/24:0)	Ceramides								0.00230927	0.0193936	0.00755937	0.035284	0.000113798	0.000644751	0.000330741	0.000843964	0.119073	0.214244	0.305484	0.549644	8.39818	2.61e-20	1.83e-18	2-1; 3-1; 4-1; 3-2; 4-2; 4-3	1	0	1	1
4203	Lipids positive	654.666	546.565	Cer(d18:0/24:0);Cer(d20:0/22:0)	Ceramides								0.000571767	0.00388178	0.00131997	0.00604872	8.35128e-05	0.00021239	6.46957e-05	0.000299084	0.147295	0.218222	0.433168	0.641752	6.78909	2.23e-14	5.73e-13	2-1; 4-1; 3-2; 4-2; 4-3	1	1	0	1
3165	Lipids negative	698.623	548.979	Cer(d18:1/25:0)	Ceramides								0.00495659	0.0118867	0.00427934	0.00494423	0.000320771	0.000445551	0.000181498	0.000130134	0.416988	0.86552	1.15826	2.40414	2.39815	9.75e-14	5.13e-13	2-1; 3-2; 4-2	1	0	0	1
3291	Lipids negative	710.668	553.79	Cer(d18:0/25:0)	Ceramides								0.000851982	0.00622741	0.00115552	0.00906502	4.31208e-05	0.000284825	4.87388e-05	0.000273701	0.136812	0.127471	0.737312	0.686971	7.30932	5.64e-18	1.25e-16	2-1; 4-1; 3-2; 4-2; 4-3	1	1	0	1
3194	Lipids negative	700.639	553.976	Cer(d18:0/25:0)	Ceramides								0.000147885	0.00145939	0.000214979	0.00220678	1.75097e-05	4.55744e-05	1.622e-05	0.000108245	0.101333	0.0974174	0.687905	0.661321	9.86842	1.85e-16	2.21e-15	2-1; 4-1; 3-2; 4-2; 4-3	1	1	0	1
3308	Lipids negative	712.639	557.549	Cer(d18:0/26:1(17Z));Cer(d18:1/26:0)	Ceramides								0.0092163	0.0211013	0.006261	0.00656427	0.000585091	0.000625405	0.00019477	0.000199756	0.436765	0.9538	1.47202	3.21456	2.28956	7.68e-16	7.31e-15	2-1; 3-1; 4-1; 3-2; 4-2	1	0	1	1
4699	Lipids positive	701.66	557.588	Cer(d18:0/26:1);Cer(d18:1/26:0)	Ceramides								0.00254652	0.00484416	0.00200662	0.00200529	0.000180179	0.000121538	7.39071e-05	0.0001107	0.525689	1.00066	1.26906	2.41569	1.90227	1.25e-12	1.32e-11	2-1; 3-1; 4-1; 3-2; 4-2	1	0	1	1
4473	Lipids positive	681.694	562.134	Cer(d18:0/26:0);Cer(d20:0/24:0)	Ceramides								0.000410655	0.00185955	0.000454715	0.00194681	3.42056e-05	5.04304e-05	1.46892e-05	0.000100661	0.220836	0.233569	0.903106	0.955178	4.52826	4.22e-15	2.18e-13	2-1; 4-1; 3-2; 4-3	1	1	0	0
3435	Lipids negative	724.683	562.207	Cer(d18:0/26:0)	Ceramides								0.00177916	0.00998105	0.00236911	0.00970041	9.41442e-05	0.000686899	6.17636e-05	0.000364721	0.178254	0.244228	0.750982	1.02893	5.60998	2.82e-13	1.32e-12	2-1; 4-1; 3-2; 4-3	1	1	0	0
4580	Lipids positive	691.612	571.399	Cer(d18:0/24:1);Cer(d18:1/24:0)	Ceramides								0.000182267	0.00190159	0.000271664	0.0021689	1.10245e-05	9.03781e-05	2.88097e-05	0.000113749	0.09585	0.125254	0.670928	0.876752	10.433	5.65e-15	2.54e-13	2-1; 4-1; 3-2; 4-3	1	1	0	0
4865	Lipids positive	717.637	583.883	Cer(d18:0/26:1);Cer(d18:1/26:0)	Ceramides								0.00704037	0.0822626	0.021545	0.0565539	0.000815574	0.0035184	0.000867596	0.00277373	0.0855841	0.380963	0.326775	1.45459	11.6844	2.62e-15	1.65e-13	2-1; 3-1; 4-1; 3-2; 4-2; 4-3	1	0	1	1
4893	Lipids positive	719.652	595.313	Cer(d18:0/26:0);Cer(d20:0/24:0)	Ceramides								0.000850644	0.011487	0.00285981	0.0105238	0.000119168	0.000599812	0.000158202	0.000472681	0.0740529	0.271747	0.297448	1.09153	13.5039	1.17e-14	3.7e-13	2-1; 3-1; 4-1; 3-2; 4-3	1	1	1	0
5240	Lipids positive	747.684	608.147	Cer(d20:0/26:0)	Ceramides								0.000454228	0.00767872	0.00158223	0.00516551	6.56732e-05	0.000444713	4.89468e-05	0.000228634	0.0591541	0.306307	0.28708	1.48654	16.905	2.32e-14	5.76e-13	2-1; 3-1; 4-1; 3-2; 4-2; 4-3	1	0	1	1
2111	Lipids negative	465.304	302.566	Cholesterol sulfate	Cholesterol metabolism								0.0114854	0.0271915	0.012651	0.02147	0.000599942	0.00247833	0.00112982	0.00057823	0.422392	0.58924	0.907871	1.26649	2.36747	2.8e-07	5.76e-07	2-1; 4-1; 3-2; 4-2; 4-3	1	1	0	1
4202	Lipids negative	793.534	430.585	Cholesteryl 11-hydroperoxy-eicosatetraenoate	Cholesterol metabolism								0.00850213	0.00622496	0.0117755	0.0138932	0.000450092	0.00045776	0.000449007	0.000484785	1.36581	0.847574	0.722018	0.448058	0.732165	7.44e-10	2e-09	2-1; 3-1; 4-1; 3-2; 4-2; 4-3	1	0	1	1
3836	Lipids negative	760.55	492.719	Cholesteryl nitrolinoleate	Cholesterol metabolism								NA	0.00139731	NA	0.00317865	NA	0.000179201	NA	0.00106479	NA	NA	NA	0.439593	#VALUE!	0.0013074	0.0019848	4-1; 4-3	0	1	0	0
3112	Lipids negative	693.579	493.815	Cholesteryl linoleate	Cholesterol metabolism								0.00421766	0.00573282	0.00452443	0.0068318	0.000230938	0.000170959	0.000138263	0.000238189	0.735705	0.66226	0.932198	0.839137	1.35924	2.73e-08	6.14e-08	2-1; 4-1; 3-2; 4-2; 4-3	1	1	0	1
1500	Lipids positive	303.085	36.0283	Undecanoic acid;Methyldecanoic acid	Fatty acids and fatty esters								0.00435747	0.0022262	0.00384861	0.00396089	0.000329476	0.000272649	0.000468498	0.000489356	1.95736	0.971652	1.13222	0.562046	0.510893	0.0060657	0.008902	2-1; 3-2; 4-2	1	0	0	1
960	Lipids negative	261.01	36.5768	dodecatriynoic acid	Fatty acids and fatty esters								0.00176435	0.00306361	0.00348175	0.00411077	0.000384306	0.000349276	0.000244512	0.000704089	0.575904	0.846981	0.506742	0.745265	1.7364	0.0047226	0.0067852	3-1; 4-1	0	0	1	0
8	Lipids negative	155.071	39.9456	oxo-octenoic acid	Fatty acids and fatty esters								0.00134717	0.00348306	0.00415176	0.0054667	0.00026082	0.000494947	0.000568653	0.000439606	0.386777	0.759465	0.324481	0.637142	2.58547	9.97e-06	1.81e-05	2-1; 3-1; 4-1; 4-2	1	0	1	1
452	Lipids negative	197.155	40.6875	Dodecenoic acid;methyl-undecenoic acid	Fatty acids and fatty esters								0.058105	0.0980955	0.123685	0.147528	0.00464408	0.0081985	0.0148364	0.00862459	0.592331	0.838379	0.469784	0.664926	1.68824	2.05e-05	3.6e-05	2-1; 3-1; 4-1; 4-2	1	0	1	1
473	Lipids negative	199.097	40.8628	dioxo-decanoic acid;Decenedioic acid	Fatty acids and fatty esters								0.0022851	0.00431888	0.0050084	0.00708706	0.000454769	0.00082747	0.000682569	0.000662231	0.529097	0.706697	0.456254	0.609403	1.89001	0.00057653	0.00090105	3-1; 4-1; 4-2	0	0	1	1
311	Lipids negative	183.102	40.9117	oxodecenoic acid	Fatty acids and fatty esters								0.000996033	0.00225213	0.00273797	0.00370976	0.000104353	0.00040313	0.000380851	0.000494561	0.442262	0.738044	0.363786	0.607083	2.2611	0.00089699	0.0013816	4-1; 4-2	0	0	0	1
162	Lipids negative	171.066	41.0255	Octenedioic acid	Fatty acids and fatty esters								0.0854516	0.112412	0.146256	0.18495	0.00630613	0.0117993	0.0215142	0.0175249	0.760162	0.790784	0.584262	0.607798	1.31551	0.0011558	0.0017606	3-1; 4-1; 4-2	0	0	1	1
163	Lipids negative	171.103	43.8543	oxo-nonanoic acid	Fatty acids and fatty esters								0.00509513	0.00705057	0.00876835	0.00926725	0.000651814	0.000681707	0.000706083	0.000890196	0.722655	0.946165	0.581081	0.760805	1.38379	0.0028829	0.0042324	3-1; 4-1	0	0	1	0
41	Lipids negative	159.103	44.1616	Hydroxyoctanoic acid	Fatty acids and fatty esters								0.0056738	0.0103227	0.0124273	0.0135962	0.000340185	0.00116413	0.000910636	0.00129504	0.549645	0.914026	0.456559	0.759229	1.81936	9e-05	0.00015077	2-1; 3-1; 4-1	1	0	1	0
834	Lipids negative	245.139	44.3957	Hydroxydodecanedioic acid	Fatty acids and fatty esters								0.0350971	0.0565955	0.0643217	0.0698966	0.00136948	0.00363859	0.00644602	0.00667699	0.620139	0.920241	0.545649	0.809704	1.61254	0.00049582	0.00077972	2-1; 3-1; 4-1	1	0	1	0
322	Lipids negative	185.118	45.4131	hydroxydecenoic acid;Oxodecanoate	Fatty acids and fatty esters								0.00849715	0.020584	0.0248746	0.0271268	0.000565343	0.00198752	0.00174725	0.00269782	0.412803	0.916975	0.341599	0.758806	2.42246	4.85e-06	9e-06	2-1; 3-1; 4-1	1	0	1	0
930	Lipids negative	257.139	46.0201	hydroxy-dodecadienoic acid";oxo-dodecenoic acid	Fatty acids and fatty esters								0.0166401	0.0264225	0.0285554	0.0355018	0.000792476	0.0024581	0.00412826	0.00334094	0.629771	0.804336	0.582732	0.744259	1.58788	0.0021139	0.0031456	3-1; 4-1	0	0	1	0
554	Lipids negative	209.155	47.0483	tridecadienoic acid	Fatty acids and fatty esters								0.023135	0.0326794	0.0418821	0.052839	0.00127071	0.00404755	0.0063087	0.00554729	0.707939	0.792636	0.552385	0.618472	1.41255	0.001687	0.002539	3-1; 4-1; 4-2	0	0	1	1
1607	Lipids negative	366.175	47.3553	octadecadiynoic acid	Fatty acids and fatty esters								0.000746177	0.00194149	0.00211068	0.00285427	0.000233016	0.000462685	0.000231678	0.000432434	0.384333	0.73948	0.353525	0.680204	2.60191	0.00046355	0.00073143	3-1; 4-1	0	0	1	0
1521	Lipids negative	349.177	47.3554	Epoxy-hydroxy-octadecenoate;hydroperoxy-octadecadienoic acid	Fatty acids and fatty esters								0.00355917	0.00485064	0.00640386	0.00817407	0.000335441	0.000638579	0.000684691	0.00101022	0.733753	0.783436	0.555785	0.593418	1.36286	0.0011074	0.0016891	3-1; 4-1; 4-2	0	0	1	1
192	Lipids negative	173.118	47.4115	hydroxy-nonanoic acid	Fatty acids and fatty esters								0.0211919	0.0369008	0.0476918	0.0513841	0.00141477	0.00332584	0.00348141	0.00566514	0.574295	0.928143	0.444352	0.718136	1.74127	6.82e-05	0.00011532	2-1; 3-1; 4-1	1	0	1	0
474	Lipids negative	199.134	47.6976	hydroxy-undecenoic acid;oxo-undecanoic acid	Fatty acids and fatty esters								0.00951293	0.0137348	0.0165482	0.0188763	0.000689413	0.00198865	0.00148808	0.00164011	0.692614	0.876668	0.574861	0.727623	1.44381	0.0021255	0.0031599	3-1; 4-1	0	0	1	0
897	Lipids negative	253.217	47.7254	hexadecenoic acid;methyl-pentadecenoic acid	Fatty acids and fatty esters								0.000796452	0.00330442	0.00511411	0.00489789	8.41748e-05	0.00024352	0.000549968	0.000660946	0.241026	1.04414	0.155736	0.674662	4.14893	1.85e-06	3.54e-06	2-1; 3-1; 4-1; 3-2	1	0	1	0
701	Lipids negative	229.144	48.1989	Dodecanedioic acid	Fatty acids and fatty esters								0.00952008	0.0169305	0.023433	0.0238548	0.000425924	0.0013674	0.0018616	0.0027257	0.562302	0.982321	0.406267	0.709734	1.7784	0.0072967	0.010282	3-1; 4-1	0	0	1	0
694	Lipids negative	227.129	48.4229	Dodecenedioic acid;dioxo-dodecanoic acid	Fatty acids and fatty esters								0.0186116	0.0475794	0.0616616	0.0647089	0.00154598	0.00485361	0.00579886	0.00670524	0.391169	0.952908	0.301834	0.735284	2.55644	1.04e-05	1.88e-05	2-1; 3-1; 4-1	1	0	1	0
2018	Lipids negative	439.17	50.3534	(5Z,13E)-11alpha-Hydroxy-9,15-dioxoprost-13-enoate;"(5Z,13E)-6,9alpha-Epoxy-11alpha-hydroxy-15-oxoprosta-5,13-dienoate";"(5Z,13E)-9alpha-Hydroxy-11,15-dioxoprosta-5,13-dienoate";12-oxo-20-hydroxy-leukotriene B4;15-epi-lipoxin A5;15-epi-lipoxin B5;15-oxo-lipoxin A4;19(R)-hydroxy-PGA2;19(R)-hydroxy-PGB2;19-hydroxy-PGA2;19-hydroxy-PGB2;20-hydroxy-leukotriene B5;20-oxo-leukotriene B4;"5,6,15-trihydro…	Fatty acids and fatty esters								NA	0.00126326	0.00175312	0.00211488	NA	0.000267822	0.000310789	0.000157984	NA	0.828945	NA	0.597318	#VALUE!	1.37e-05	2.45e-05	3-1; 4-1; 4-2	0	0	1	1
582	Lipids negative	213.15	52.7793	hydroxy-dodecenoic acid;oxo-dodecanoic acid	Fatty acids and fatty esters								0.0176201	0.0271889	0.0323591	0.032491	0.00116039	0.00224209	0.00365592	0.0037673	0.648063	0.995941	0.544519	0.836814	1.54306	0.005199	0.0074307	3-1; 4-1	0	0	1	0
769	Lipids negative	237.15	53.2403	hydroxy-tetradecatrienoate	Fatty acids and fatty esters								0.00106038	0.00168421	0.000747027	0.00183992	0.000309828	9.32315e-05	0.000122032	0.000211511	0.629598	0.40601	1.41946	0.91537	1.58831	1.13e-05	2.04e-05	2-1; 4-1; 3-2; 4-3	1	1	0	0
1362	Lipids positive	290.296	53.6419	Methylhexadecanoic acid	Fatty acids and fatty esters								0.0167771	0.0151136	0.0191527	0.0112227	0.00152056	0.00113762	0.00177314	0.00900775	1.11007	1.7066	0.875964	1.34669	0.900847	0.00022132	0.00037714	4-1; 4-2; 4-3	0	1	0	1
821	Lipids negative	243.16	54.0803	Undecanedicarboxylic acid;methyl-dodecanedioic acid	Fatty acids and fatty esters								0.00317853	0.00525021	0.00650971	0.00621385	0.000339511	0.000268088	0.000457882	0.000753192	0.605411	1.04761	0.488275	0.844921	1.65177	0.00043632	0.00068944	2-1; 3-1; 4-1	1	0	1	0
422	Lipids negative	194.082	54.9697	hydroxy-Decenediynoic acid;oxo-decatetraenoic acid	Fatty acids and fatty esters								0.00825118	0.0125348	0.0128626	0.012762	0.000423725	0.00114468	0.000633192	0.000863819	0.658263	1.00788	0.641485	0.982193	1.51915	0.0013968	0.0021157	2-1; 3-1; 4-1	1	0	1	0
1499	Lipids positive	302.305	57.8268	Methylheptadecanoic acid;Stearic acid	Fatty acids and fatty esters								0.00234601	0.00184599	0.00261913	0.00344469	0.000199747	0.000225534	0.000173764	NA	1.27087	0.760338	0.895721	0.535895	0.786865	0.0017098	0.0026635	4-1; 4-3	0	1	0	0
1991	Lipids negative	433.141	59.0238	Tetracosahexaynoic acid	Fatty acids and fatty esters								0.00244077	0.00447496	0.00567445	0.00632584	0.000373267	0.000299219	0.000849967	0.000735473	0.545429	0.897026	0.430134	0.707409	1.83342	0.0011958	0.0018197	3-1; 4-1	0	0	1	0
1538	Lipids positive	306.291	61.7363	hydroxy-methylhexadecanoic acid;methoxyhexadecanoic acid	Fatty acids and fatty esters								0.006314	0.00707234	0.0089518	0.00834097	0.000645495	0.000880427	0.00132764	NA	0.892773	1.07323	0.705333	0.847904	1.12011	0.00075908	0.0012291	4-1; 4-2; 4-3	0	1	0	1
1493	Lipids negative	343.17	67.8889	Tetracosahexaynoic acid	Fatty acids and fatty esters								0.00264894	0.00507109	0.00569643	0.00554998	0.000434652	0.00044197	0.000699492	0.000669428	0.52236	1.02639	0.465017	0.913715	1.91439	0.0040014	0.0057767	2-1; 3-1; 4-1	1	0	1	0
1670	Lipids positive	318.3	68.0413	Hydroxyoctadecanoic acid	Fatty acids and fatty esters								0.0011452	0.00120211	0.00149137	NA	0.000135198	0.000209712	0.00023042	NA	0.952661	NA	0.767887	NA	1.04969	2.77e-05	5.25e-05	4-1; 4-2; 4-3	0	1	0	1
1662	Lipids positive	317.324	73.953	Nonadecanoic acid;Methyloctadecanoic acid	Fatty acids and fatty esters								0.0661686	0.0566854	0.0843499	0.0208662	0.00294872	0.00338315	0.011418	0.0183952	1.1673	4.04241	0.784454	2.71661	0.856681	0.0001165	0.00020412	4-1; 4-2; 4-3	0	1	0	1
3152	Lipids positive	491.361	103.853	Nonacosatrienoic acid	Fatty acids and fatty esters								0.000454881	0.00137462	0.00049679	0.0016005	3.66855e-05	0.00010811	6.14559e-05	0.000118958	0.330914	0.310397	0.915639	0.858868	3.02193	8.97e-09	2.84e-08	2-1; 4-1; 3-2; 4-3	1	1	0	0
3176	Lipids positive	493.376	147.741	methyl-octacosadienoic acid;nonacosadienoic acid	Fatty acids and fatty esters								0.000297242	0.00122611	0.000519593	0.00149203	1.91817e-05	9.50765e-05	4.35221e-05	0.000127186	0.242427	0.348246	0.572067	0.821773	4.12496	1.04e-08	3.23e-08	2-1; 4-1; 3-2; 4-3	1	1	0	0
1409	Lipids negative	327.233	166.217	Docosahexaenoic acid	Fatty acids and fatty esters								0.000568684	0.00262398	0.000666882	0.00382686	3.53132e-05	0.00027607	9.33358e-05	0.000292008	0.216726	0.174263	0.85275	0.685674	4.61413	5.06e-10	1.38e-09	2-1; 4-1; 3-2; 4-2; 4-3	1	1	0	1
2466	Lipids positive	399.394	177.626	Erucicoyl-EA	Fatty acids and fatty esters								0.0064381	0.00495638	0.00554372	0.00282042	0.000583279	0.000667582	0.000640941	0.000305057	1.29895	1.96557	1.16133	1.75732	0.769851	0.0016378	0.0025572	4-1; 4-3	0	1	0	0
1218	Lipids negative	303.233	185.396	Icosatetraenoic acid;Eicosatetraenoic acid	Fatty acids and fatty esters								0.00131636	0.00307379	0.000574703	0.00789509	0.000673166	0.000518939	0.000275841	0.00152856	0.428253	0.0727925	2.29051	0.38933	2.33507	8.52e-06	1.55e-05	4-1; 4-2; 4-3	0	1	0	1
1141	Lipids negative	293.176	187.126	hexadecatetraenoic acid	Fatty acids and fatty esters								0.0133431	0.0143122	0.0157917	0.0256598	0.002329	0.00224022	0.00203247	0.00285436	0.932287	0.615426	0.84494	0.557767	1.07263	0.0045319	0.0065168	4-1; 4-2; 4-3	0	1	0	1
1437	Lipids negative	333.229	189.079	Dihydroxyhexadecanoic acid	Fatty acids and fatty esters								0.00438632	0.00620599	0.00601119	0.00815017	0.000301471	0.000579078	0.000823021	0.000250849	0.706788	0.737555	0.729692	0.761456	1.41485	0.00094678	0.0014549	4-1; 4-3	0	1	0	0
1097	Lipids negative	283.264	307.284	methyl-heptadecanoic acid;Octadecanoic acid	Fatty acids and fatty esters								0.0041393	0.00450861	0.00570297	0.00698118	0.000310306	0.000482656	0.000454333	0.0006419	0.918088	0.816907	0.725814	0.645824	1.08922	0.0020991	0.003125	4-1; 4-2	0	0	0	1
2544	Lipids negative	569.454	390.986	dotriacontanoate	Fatty acids and fatty esters								0.00513448	0.00548783	0.00313909	0.00366355	0.000340859	0.000119037	0.000110904	5.37662e-05	0.935612	0.856842	1.63566	1.49795	1.06882	3.91e-08	8.67e-08	3-1; 4-1; 3-2; 4-2	0	0	1	1
2362	Lipids positive	385.273	402.507	nonadecanediol	Fatty acids and fatty esters								0.0025649	0.000894221	0.00172579	0.000612974	0.000283178	0.000103258	0.000145568	0.000173015	2.86831	2.81544	1.48622	1.45882	0.348637	4.52e-07	1.06e-06	2-1; 3-1; 4-1; 3-2; 4-3	1	1	1	0
3962	Lipids positive	623.503	421.679	octatriacontapentaenoic acid	Fatty acids and fatty esters								0.00173695	0.00133656	0.0012804	0.00024094	7.4173e-05	NA	6.93058e-05	1.65947e-05	1.29957	5.31419	1.35657	5.54728	0.769484	1.56e-08	4.63e-08	2-1; 4-1; 3-2; 4-3	1	1	0	0
2757	Lipids negative	619.506	426.104	decyl hexacosanoate;dodecyl tetracosanoate;eicosanyl hexadecanoate;hexadecyl icosanoate;hexatriacontanoic acid;octadecyl octadecanoate;octyl octacosanoate;tetradecyl docosanoate	Fatty acids and fatty esters								0.00105234	0.00228969	0.00122834	0.00382986	6.70865e-05	7.30045e-05	8.19142e-05	0.000115498	0.459601	0.320727	0.856718	0.597852	2.1758	2e-15	1.71e-14	2-1; 4-1; 3-2; 4-2; 4-3	1	1	0	1
2676	Lipids negative	597.485	426.106	tetratriacontanoate	Fatty acids and fatty esters								0.0124773	0.0150281	0.0121714	0.0191565	0.000394695	0.000312482	0.000327113	0.000646541	0.830261	0.635368	1.02513	0.784491	1.20444	9.57e-10	2.52e-09	2-1; 4-1; 3-2; 4-2; 4-3	1	1	0	1
3985	Lipids positive	626.521	433.176	octatriacontatetraenoic acid	Fatty acids and fatty esters								0.00410102	0.00499376	0.0026135	0.00186092	0.000189674	0.000200302	0.000229223	0.000175696	0.82123	1.40441	1.56917	2.68348	1.21769	1.88e-09	7.03e-09	2-1; 3-1; 4-1; 3-2; 4-2	1	0	1	1
3659	Lipids positive	575.503	436.486	Arachidyl myristoleate;Elaidyl palmitate;Myristoleyl arachidate;Oleyl palmitate;Palmitoleyl stearate;Palmityl elaidate;Palmityl oleate;Stearyl palmitoleate	Fatty acids and fatty esters								0.00632171	0.00635944	0.003395	0.00488436	0.000243881	0.000240237	0.000208523	0.000182417	0.994067	0.695076	1.86206	1.302	1.00597	1.17e-08	3.58e-08	3-1; 4-1; 3-2; 4-2; 4-3	0	1	1	1
3588	Lipids positive	563.503	446.345	Mycocerosic acid (C33);Phthioceranic acid (C33)	Fatty acids and fatty esters								0.00102701	0.00149953	0.000650948	0.00104975	0.000182427	0.000103853	6.96654e-05	0.000108851	0.684891	0.620097	1.57772	1.42846	1.46009	0.0010604	0.0016885	2-1; 3-2; 4-2	1	0	0	1
4175	Lipids positive	651.534	450.403	Hydroxyphthioceranic acid (C37)	Fatty acids and fatty esters								0.00594028	0.00295389	0.00472478	0.00178761	0.000301459	0.000183848	0.000307276	0.000111429	2.011	2.64307	1.25726	1.65243	0.497265	1.55e-09	5.91e-09	2-1; 3-1; 4-1; 3-2; 4-2; 4-3	1	0	1	1
3346	Lipids positive	520.509	453.881	Linolenyl palmitate;Linoleyl palmitatoleate;Palmitoleyl linoleate;Palmityl linolenate	Fatty acids and fatty esters								0.00798985	0.00628386	0.00658584	0.00623632	0.000581475	0.000327105	0.000300128	0.000303516	1.27149	1.05604	1.21319	1.00762	0.78648	0.01555	0.021972	2-1; 4-1	1	0	0	0
3997	Lipids positive	628.538	458.843	Arachidyl linolenate;Linolenyl arachidate	Fatty acids and fatty esters								0.0163221	0.0255873	0.0196754	0.0316539	0.000554688	0.00162592	0.000895571	0.00131022	0.637898	0.621579	0.829567	0.808345	1.56765	6.43e-08	1.7e-07	2-1; 4-1; 3-2; 4-2; 4-3	1	1	0	1
4018	Lipids positive	631.566	486.146	Arachidyl oleate;Behenyl palmitoleate;Oleyl arachidate;Palmitoleyl behenate	Fatty acids and fatty esters								0.00625053	0.00221673	0.00553839	0.000934237	0.000164471	0.000178208	0.000386614	7.85618e-05	2.8197	5.92825	1.12858	2.37277	0.354647	8.89e-13	1.01e-11	2-1; 4-1; 3-2; 4-2; 4-3	1	1	0	1
4032	Lipids positive	633.581	504.394	Arachidyl stearate;Behenyl palmitate;Palmityl behenate;Stearyl arachidate	Fatty acids and fatty esters								0.00256402	0.000345022	0.00159622	0.000170607	0.000179039	7.36888e-05	0.000186272	3.36361e-05	7.43149	9.35616	1.60631	2.02232	0.134563	2.41e-11	1.62e-10	2-1; 3-1; 4-1; 3-2; 4-3	1	1	1	0
3020	Lipids negative	681.579	504.435	docosanyl octadecanoate;eicosanyl icosanoate;hexadecyl tetracosanoate;octadecyl docosanoate;tetracosanyl hexadecanoate;tetradecyl hexacosanoate	Fatty acids and fatty esters								0.0362939	0.037448	0.0428693	0.0432722	0.00149621	0.000948812	0.00102152	0.00122859	0.969182	0.990691	0.846617	0.865405	1.0318	0.0004316	0.00068232	3-1; 4-1; 3-2; 4-2	0	0	1	1
3259	Lipids negative	707.595	504.767	episteryl oleate;fecosteryl oleate;lanosteryl palmitoleate	Fatty acids and fatty esters								0.0638616	0.0755234	0.0717347	0.0824163	0.00260525	0.0018361	0.0021807	0.00243782	0.845587	0.870394	0.890247	0.916365	1.18261	0.00012207	0.00020231	2-1; 4-1; 4-3	1	1	0	0
8234	Lipids positive	1319.24	522.854	CoA-20-COOH-18-oxo-LTE4	Fatty acids and fatty esters								0.00234698	0.00185505	0.00204519	0.00134644	0.000222305	9.72769e-05	0.000115626	9.55586e-05	1.26519	1.51896	1.14756	1.37774	0.790397	0.00068541	0.0011165	4-1; 4-3	0	1	0	0
3838	Lipids positive	605.606	523.06	Behenyl linolenate;Linolenyl behenate	Fatty acids and fatty esters								0.00227206	0.0016915	0.00256347	0.00158918	0.000223277	5.14574e-05	8.63874e-05	5.54136e-05	1.34322	1.61308	0.886319	1.06439	0.74448	4.23e-05	7.81e-05	2-1; 4-1; 3-2; 4-3	1	1	0	0
3287	Lipids negative	710.614	523.317	docosanyl icosanoate;eicosanyl docosanoate;hexacosanyl hexadecanoate;hexadecyl hexacosanoate;octadecyl tetracosanoate;tetracosanyl octadecanoate;tetradecyl octacosanoate	Fatty acids and fatty esters								0.110924	0.124421	0.136654	0.127928	0.0035721	0.0023053	0.00468415	0.00584974	0.891518	1.0682	0.811713	0.972583	1.12168	0.003613	0.0052527	3-1; 4-1	0	0	1	0
3516	Lipids negative	731.631	524.368	docosanyl docosanoate;eicosanyl tetracosanoate;hexacosanyl octadecanoate;hexadecyl octacosanoate;octacosanyl hexadecanoate;octadecyl hexacosanoate;tetracosanyl icosanoate	Fatty acids and fatty esters								0.00683555	0.0114381	0.00885995	0.00904588	0.000250421	0.000305473	0.000364583	0.000175395	0.597614	0.979446	0.771511	1.26445	1.67332	5.9e-09	1.42e-08	2-1; 3-1; 4-1; 3-2; 4-2	1	0	1	1
3912	Lipids negative	765.674	557.661	docosanyl tetracosanoate;eicosanyl hexacosanoate;hexacosanyl icosanoate;hexatetracontanoic acid;octacosanyl octadecanoate;octadecyl octacosanoate;tetracosanyl docosanoate;triacontanyl hexadecanoate	Fatty acids and fatty esters								0.00151018	0.00340419	0.000583332	0.000776815	7.51118e-05	0.000147466	4.25133e-05	3.20724e-05	0.443623	0.750928	2.58888	4.38224	2.25417	2.04e-15	1.73e-14	2-1; 3-1; 4-1; 3-2; 4-2	1	0	1	1
3515	Lipids positive	549.487	593.959	Arachidyl laurate;Lacceroic acid;Lauryl arachidate;Mycocerosic acid (C32);Myristyl stearate;Palmityl palmitate;Stearyl myristate	Fatty acids and fatty esters								0.000793276	0.000188759	0.00144747	0.000953748	0.000129584	3.39959e-05	6.32753e-05	6.214e-05	4.20259	1.51767	0.548043	0.197913	0.237948	7.08e-07	1.61e-06	2-1; 3-1; 3-2; 4-2; 4-3	1	1	1	1
3678	Lipids positive	577.519	605.404	Arachidyl myristate;Behenyl laurate;Lauryl behenate;Mycocerosic acid (C34);Myristyl arachidate;Palmityl stearate;Phthioceranic acid (C34);Stearyl palmitate	Fatty acids and fatty esters								0.00373038	0.000790235	0.0063784	0.00307356	0.000410603	0.000100008	0.000224906	0.000122072	4.72059	2.07525	0.584845	0.257107	0.211838	1.28e-11	9.45e-11	2-1; 3-1; 3-2; 4-2; 4-3	1	1	1	1
3822	Lipids positive	603.534	605.735	Arachidyl palmitoleate;Behenyl myristoleate;Myristoleyl behenate;Oleyl stearate;Palmitoleyl arachidate;Stearyl oleate	Fatty acids and fatty esters								0.00158716	0.000503341	0.00231007	0.0014517	0.000183053	0.000101844	0.000145402	8.4971e-05	3.15326	1.59129	0.687063	0.346726	0.317132	1.38e-06	3.06e-06	2-1; 3-1; 3-2; 4-2; 4-3	1	1	1	1
3836	Lipids positive	605.55	616.028	Arachidyl palmitate;Behenyl myristate;Hexatriacontylic acid;Myristyl behenate;Palmityl arachidate;Phthioceranic acid (C36);Stearyl stearate	Fatty acids and fatty esters								0.00155398	0.000402043	0.00320154	0.00127922	0.000171454	7.69437e-05	0.000141065	6.60244e-05	3.86521	2.50273	0.485386	0.314288	0.258718	6.86e-12	5.49e-11	2-1; 3-1; 3-2; 4-2; 4-3	1	1	1	1
2326	Lipids positive	381.311	44.514	(±)11(12)-EET Ethanolamide;(±)8(9)-EET Ethanolamide;14(15)-EpETrE-EA;15-HETE-EA;20-HETE ethanolamide;5(6)-EpETrE-EA;Leukotriene B4 dimethylamide; (±)11(12)-EET Ethanolamide;(±)8(9)-EET Ethanolamide;14(15)-EpETrE-EA;15-HETE-EA;20-HETE ethanolamide;5(6)-EpETrE-EA;Leukotriene B4 dimethylamide	Fatty amide								0.00329244	0.00274793	0.00318501	0.00162824	0.000420672	0.000335338	0.000360617	0.000302775	1.19815	1.95611	1.03373	1.68767	0.834617	0.013847	0.019644	4-1; 4-3	0	1	0	0
1000	Lipids positive	256.263	62.7679	Palmitic amide	Fatty amide								0.00134867	0.00119773	0.00136905	0.00117897	0.000130255	0.000149474	6.88352e-05	NA	1.12602	1.16122	0.985116	1.01591	0.888081	0.00093751	0.0014996	4-1; 4-2; 4-3	0	1	0	1
1987	Lipids positive	348.287	86.9559	N-Oleoylethanolamine	Fatty amide								0.00109693	0.00144563	0.0014839	0.0101023	0.000318325	5.68064e-05	0.000311018	0.00196202	0.758791	0.146888	0.739222	0.1431	1.31789	2.53e-06	5.44e-06	4-1; 4-2; 4-3	0	1	0	1
1971	Lipids positive	346.271	95.1846	Linoleoyl ethanolamide	Fatty amide								0.00138749	0.00164709	0.00186492	0.00405183	0.000452943	0.000347679	0.000568782	0.000530408	0.842388	0.460266	0.743993	0.406505	1.1871	0.0024457	0.0037349	4-1; 4-2; 4-3	0	1	0	1
1296	Lipids positive	284.294	104.902	Octadecanamide	Fatty amide								0.00106977	0.000503995	0.00086557	NA	7.6422e-05	0.000152187	6.94047e-05	NA	2.12258	NA	1.23591	NA	0.471124	3.73e-09	1.3e-08	2-1; 4-1; 3-2; 4-3	1	1	0	0
999	Lipids positive	256.263	173.679	Palmitic amide	Fatty amide								0.0846238	0.0945649	0.110006	0.32056	0.0227042	0.0267713	0.0252367	0.0322709	0.894875	0.343168	0.769267	0.295	1.11747	8.19e-06	1.65e-05	4-1; 4-2; 4-3	0	1	0	1
1423	Lipids positive	297.29	173.679	Linoleamide	Fatty amide								0.00129132	0.00142682	0.00197633	0.00502749	0.000372012	0.000431955	0.000304505	0.000482215	0.905035	0.393105	0.653393	0.283803	1.10493	7.32e-06	1.48e-05	4-1; 4-2; 4-3	0	1	0	1
2760	Lipids positive	437.358	179.964	Tricosanoyl-EA	Fatty amide								NA	0.000952959	0.000193731	0.00110519	NA	7.97373e-05	4.6699e-05	8.87163e-05	NA	0.175291	NA	0.862256	#VALUE!	3.42e-11	2.17e-10	2-1; 4-1; 3-2; 4-3	1	1	0	0
1515	Lipids positive	304.261	187.054	Elaidamide;Oleamide	Fatty amide								0.0137256	0.0153708	0.0201452	0.050012	0.00347834	0.00286471	0.00403563	0.00730666	0.892963	0.402808	0.681332	0.307343	1.11987	6.46e-05	0.00011659	4-1; 4-2; 4-3	0	1	0	1
2948	Lipids negative	670.592	532.628	Tricosanamide	Fatty amide								0.00972146	0.0130335	0.0107674	0.00994179	0.00053596	0.000311117	0.000487276	0.000260478	0.745882	1.08305	0.902856	1.31098	1.34069	6.04e-05	0.00010271	2-1; 3-2; 4-2	1	0	0	1
3646	Lipids positive	572.334	88.6229	PC[19:1]	Glycerophospholipid								NA	0.000653785	0.000636681	0.00178334	NA	0.00012308	4.25313e-05	0.000301636	NA	0.357016	NA	0.366608	#VALUE!	4.03e-06	8.43e-06	4-1; 4-2; 4-3	0	1	0	1
2778	Lipids negative	625.309	114.902	PA(12:0/12:0)	Glycerophospholipid								0.00174344	0.000475372	0.00130335	0.000357617	5.76526e-05	2.67275e-05	0.000137715	4.44542e-05	3.66752	3.64454	1.33766	1.32928	0.272664	1.26e-10	3.71e-10	2-1; 3-1; 4-1; 3-2; 4-3	1	1	1	0
2554	Lipids negative	571.289	120.796	PI(16:0/0:0)	Glycerophospholipid								0.00417806	0.000206613	0.00103345	0.000140349	0.000257685	NA	0.000101275	NA	20.2217	7.36346	4.04281	1.47214	0.0494519	5.07e-15	3.85e-14	2-1; 3-1; 4-1; 3-2; 4-3	1	1	1	0
3521	Lipids positive	550.35	125.817	PC[19:1]	Glycerophospholipid								0.000116149	0.000883676	0.000772888	0.00202594	2.13142e-05	0.000137047	0.000200647	0.000278774	0.131438	0.381496	0.150279	0.43618	7.60813	4.03e-06	8.42e-06	2-1; 4-1; 4-2; 4-3	1	1	0	0
2364	Lipids negative	526.352	138.886	PC(O-15:0/O-1:0)[U];PC(O-16:0/0:0);PC(O-8:0/O-8:0)	Glycerophospholipid								0.00657026	0.0027535	0.00312436	0.00171715	0.000185507	0.000152659	0.000248993	0.000122877	2.38615	1.8195	2.10291	1.60353	0.419086	2.69e-13	1.28e-12	2-1; 3-1; 4-1; 4-2; 4-3	1	1	1	1
2487	Lipids negative	554.347	142.461	PC(16:0/O-1:0);PC(17:0/0:0);PC(O-1:0/16:0);PC(O-15:0/2:0);PC(O-16:0/1:0)	Glycerophospholipid								0.00411684	0.00258362	0.00370439	0.00189053	0.000236398	0.00014634	0.00039171	0.000162248	1.59344	1.95945	1.11134	1.36661	0.627574	1.5e-05	2.67e-05	2-1; 4-1; 3-2; 4-3	1	1	0	0
2352	Lipids negative	524.3	192.47	PS(18:0);;LysoPE(18:1)	Glycerophospholipid								0.00606126	0.00643821	0.00344081	0.00403822	0.000214984	0.000346585	0.000171621	0.000117874	0.94145	0.852059	1.76158	1.59432	1.06219	8.19e-09	1.93e-08	3-1; 4-1; 3-2; 4-2	0	0	1	1
2489	Lipids negative	554.383	210.361	PC(O-10:0/O-8:0)[U];PC(O-16:0/O-2:0);PC(O-17:0/O-1:0)[U];PC(O-18:0/0:0)[U];PC(O-2:0/O-16:0)[U];PC(O-9:0/O-9:0)	Glycerophospholipid								0.00274176	0.00268708	0.0013504	0.00121711	7.38851e-05	0.000184288	0.0001112	7.06569e-05	1.02035	1.10951	2.03033	2.20775	0.980054	2.7e-09	6.77e-09	3-1; 4-1; 3-2; 4-2	0	0	1	1
3185	Lipids positive	494.36	284.169	PC(P-17:0/0:0);PE(P-20:0/0:0)	Glycerophospholipid								0.00269392	0.00322284	0.00226712	0.00329316	0.000106352	0.000193197	0.00016358	0.000257296	0.835886	0.688433	1.18826	0.978646	1.19634	0.0031385	0.0047337	3-2; 4-3	0	1	0	0
2206	Lipids negative	492.346	284.327	PC(P-17:0/0:0)	Glycerophospholipid								0.00610755	0.0110259	0.00690099	0.00933628	0.000180469	0.00125614	0.000721572	0.000196269	0.553929	0.739158	0.885026	1.18097	1.80528	0.00046028	0.0007266	2-1; 4-1; 3-2	1	0	0	0
5245	Lipids positive	748.548	319.306	PS(O-16:0/18:1);PS(O-18:0/16:1);PS(O-20:0/14:1);PS(P-16:0/18:0);PS(P-18:0/16:0);PS(P-20:0/14:0);;PG(O-16:0/18:3);PG(P-16:0/18:2)	Glycerophospholipid								0.00304099	0.00126113	0.000568634	NA	0.000208858	7.00929e-05	5.68743e-05	NA	2.41133	NA	5.34788	NA	0.414709	2.08e-13	3.07e-12	2-1; 3-1; 4-1; 3-2; 4-2; 4-3	1	0	1	1
5942	Lipids negative	978.595	324.42	PE(20:2(11Z,14Z)/24:1(15Z))";"PE(20:3(5Z,8Z,11Z)/24:0)";"PE(20:3(8Z,11Z,14Z)/24:0)";"PE(22:1(13Z)/22:2(13Z,16Z))";"PE(22:2(13Z,16Z)/22:1(13Z))";"PE(24:0/20:3(5Z,8Z,11Z))";"PE(24:0/20:3(8Z,11Z,14Z))";"PE(24:1(15Z)/20:2(11Z,14Z))	Glycerophospholipid								0.0162113	0.0210282	0.0220427	0.0241927	0.000819875	0.00202047	0.000875798	0.000960585	0.77093	0.91113	0.73545	0.869198	1.29714	0.0019299	0.0028888	3-1; 4-1	0	0	1	0
6637	Lipids positive	852.553	359.445	PC[42:11];;PC[40:8];;PC[38:5];PE[41:5];;PC(18:2/P-18:1);PC(18:3/P-18:0);PC(20:3/P-16:0);PC(o-16:0/20:4);PC(O-18:0/18:4);PC(o-18:2/18:2);PC(P-16:0/20:3);PC(P-18:0/18:3);PC(P-18:1/18:2)	Glycerophospholipid								0.000646126	0.00117788	0.000113625	NA	6.59021e-05	6.9387e-05	1.23536e-05	NA	0.548548	NA	5.6865	NA	1.82299	5.23e-13	6.45e-12	2-1; 3-1; 4-1; 3-2; 4-2	1	0	1	1
7017	Lipids positive	885.546	360.415	PS[44:10];;PS[42:7];;PG[44:12];;PS[40:4];PC[39:8];PE[42:8];;PS(O-18:0/20:3);PS(O-20:0/18:3);PS(P-16:0/22:2);PS(P-18:0/20:2);PS(P-20:0/18:2);;PC[37:5];PE[40:5]	Glycerophospholipid								0.00295497	0.00245688	0.00212803	0.00122281	0.000223655	0.000146227	0.000108357	9.93479e-05	1.20273	1.74028	1.38859	2.00921	0.83144	1.19e-06	2.64e-06	3-1; 4-1; 4-2; 4-3	0	1	1	1
7065	Lipids positive	889.498	360.519	PG[44:12]	Glycerophospholipid								0.00170508	0.0014402	0.00126008	0.000739463	0.000142942	6.88011e-05	7.39018e-05	7.33279e-05	1.18392	1.70405	1.35315	1.94763	0.844649	8.32e-06	1.67e-05	3-1; 4-1; 4-2; 4-3	0	1	1	1
5647	Lipids positive	778.586	362.683	PS(O-16:0/20:1);PS(O-18:0/18:1);PS(O-20:0/16:1);PS(P-16:0/20:0);PS(P-18:0/18:0);PS(P-20:0/16:0)	Glycerophospholipid								0.00171382	0.000903821	0.000620259	0.000171152	0.000153604	8.47286e-05	4.36846e-05	2.20624e-05	1.89619	3.62402	2.76307	5.2808	0.527373	1.38e-09	5.35e-09	2-1; 3-1; 4-1; 4-2; 4-3	1	1	1	1
4236	Lipids negative	796.514	368.53	PS(17:0/20:4(5Z,8Z,11Z,14Z));;"PC(14:0/18:2(11Z,14Z))";"PC(14:0/18:2(2E,4E))[U]";"PC(14:0/18:2(9Z,12Z))";PC(14:1(9Z)/18:1(11Z));PC(14:1(9Z)/18:1(9Z));PC(16:1(9E)/16:1(9E));PC(16:1(9Z)/16:1(9Z));PC(18:1(11Z)/14:1(9Z));PC(18:1(9Z)/14:1(9Z));"PC(18:2(9Z,12Z)/14:0)";"PE(15:0/20:2(11Z,14Z))";"PE(20:2(11Z,14Z)/15:0)";PC(14:0/20:5(5Z,8Z,11Z,14Z,17Z))";"PC(14:0/20:5(5Z,8Z,11Z,14Z,17Z))[U]";"PC(14:1(9Z)/2…	Glycerophospholipid								0.00125593	0.00638446	0.00111492	0.0018408	6.83826e-05	0.000127878	5.71161e-05	0.000101383	0.196717	0.605668	1.12648	3.4683	5.08345	1.79e-20	1.4e-18	2-1; 4-1; 3-2; 4-2; 4-3	1	1	0	1
4036	Lipids positive	634.48	369.187	PE(P-16:0/13:0);;PA(P-16:0/15:1);;Oryzanol C;;Cer(d15:2/20:0)	Glycerophospholipid								0.00436161	0.000693187	0.000968196	0.000129688	0.000407381	3.78515e-05	5.55378e-05	1.22791e-05	6.29211	7.4656	4.50488	5.34505	0.158929	1.33e-11	9.71e-11	2-1; 3-1; 4-1; 4-3	1	1	1	0
4731	Lipids negative	841.503	369.427	PG(18:1(11Z)/22:6(4Z,7Z,10Z,13Z,16Z,19Z));"PG(18:1(9Z)/22:6(4Z,7Z,10Z,13Z,16Z,19Z))";"PG(18:2(9Z,12Z)/22:5(4Z,7Z,10Z,13Z,16Z))";"PG(18:2(9Z,12Z)/22:5(7Z,10Z,13Z,16Z,19Z))";"PG(18:3(6Z,9Z,12Z)/22:4(7Z,10Z,13Z,16Z))";"PG(18:3(9Z,12Z,15Z)/22:4(7Z,10Z,13Z,16Z))	Glycerophospholipid								0.00231836	0.00603605	0.00203487	0.00476008	0.000263201	0.000546195	0.000109944	0.000344417	0.384086	0.427486	1.13932	1.26806	2.60358	1.29e-07	2.73e-07	2-1; 4-1; 3-2; 4-3	1	1	0	0
4174	Lipids negative	791.487	370.113	PG(16:1(9Z)/22:6(4Z,7Z,10Z,13Z,16Z,19Z));"PG(18:3(6Z,9Z,12Z)/20:4(5Z,8Z,11Z,14Z))";"PG(18:3(9Z,12Z,15Z)/20:4(5Z,8Z,11Z,14Z))";;"PG(16:0/20:4(5Z,8Z,11Z,14Z))";"PG(16:1(9Z)/20:3(5Z,8Z,11Z))";"PG(16:1(9Z)/20:3(8Z,11Z,14Z))";"PG(18:1(11Z)/18:3(6Z,9Z,12Z))";"PG(18:1(11Z)/18:3(9Z,12Z,15Z))";"PG(18:1(9Z)/18:3(6Z,9Z,12Z))";"PG(18:1(9Z)/18:3(9Z,12Z,15Z))";"PG(18:2(9Z,12Z)/18:2(9Z,12Z))";"PG(18:2(9Z,12Z)/1…	Glycerophospholipid								0.00572423	0.00346367	0.0034893	0.0035539	0.000266236	0.00019454	0.000139779	0.000166342	1.65265	0.981823	1.64051	0.974609	0.605088	9.13e-08	1.96e-07	2-1; 3-1; 4-1	1	0	1	0
7029	Lipids positive	886.558	371.927	PS[42:6];;PS[40:3];;PC[39:7];PE[42:7];;PS(O-16:0/22:2);PS(O-18:0/20:2);PS(O-20:0/18:2);PS(P-16:0/22:1);PS(P-18:0/20:1);PS(P-20:0/18:1);;PC[37:4];PE[40:4]	Glycerophospholipid								0.00126273	0.00210995	0.00102909	0.000940166	0.000106549	9.37193e-05	7.20313e-05	6.87127e-05	0.598465	1.09459	1.22703	2.24423	1.67094	5.86e-07	1.35e-06	2-1; 4-1; 3-2; 4-2	1	0	0	1
2519	Lipids negative	564.404	374.106	PC(21:0/0:0);PC(O-16:0/5:0);PC(O-18:0/3:0);PC(O-19:0/2:0)	Glycerophospholipid								0.00413505	0.0033108	0.00227264	0.00195642	0.000144475	0.000156408	0.000122241	7.03318e-05	1.24896	1.16163	1.81949	1.69227	0.800666	3.51e-10	9.78e-10	2-1; 3-1; 4-1; 3-2; 4-2	1	0	1	1
5661	Lipids positive	779.541	374.634	PC[36:6];PE[39:6];;PC[34:3];PE[37:3];;PA[41:7]	Glycerophospholipid								0.00300723	0.00816084	0.00173003	0.00309981	0.000310051	0.000402052	0.000174686	0.000204937	0.368495	0.558109	1.73825	2.63269	2.71374	4.7e-12	3.99e-11	2-1; 3-1; 3-2; 4-2; 4-3	1	1	1	1
6935	Lipids positive	878.569	374.864	PC[44:12];;PC[42:9];;PC[40:6];PE[43:6];;PS[38:0];;PI-Cer(d18:0/18:0);PI-Cer(d20:0/16:0);;PC(20:3/P-18:1);PC(20:4/P-18:0);PC(22:4/P-16:0);PC(O-16:0/22:5);PC(O-18:0/20:5);PC(o-18:1/20:4);PC(P-16:0/22:4);PC(P-18:0/20:4);PC(P-18:1/20:3);PC(P-20:0/18:4)	Glycerophospholipid								0.00101152	0.00111995	0.00038671	0.000111383	9.45336e-05	6.66143e-05	1.95808e-05	1.29522e-05	0.90318	3.47189	2.61571	10.055	1.1072	9.56e-11	5.23e-10	3-1; 4-1; 3-2; 4-2; 4-3	0	1	1	1
4757	Lipids negative	843.519	376.908	PG(18:0/22:6(4Z,7Z,10Z,13Z,16Z,19Z));"PG(18:1(11Z)/22:5(4Z,7Z,10Z,13Z,16Z))";"PG(18:1(11Z)/22:5(7Z,10Z,13Z,16Z,19Z))";"PG(18:1(9Z)/22:5(4Z,7Z,10Z,13Z,16Z))";"PG(18:1(9Z)/22:5(7Z,10Z,13Z,16Z,19Z))";"PG(18:2(9Z,12Z)/22:4(7Z,10Z,13Z,16Z))	Glycerophospholipid								0.00413431	0.00483836	0.002686	NA	0.000257761	0.0005913	0.00012827	NA	0.854486	NA	1.53921	NA	1.17029	0.0011559	0.0017606	4-1; 3-2; 4-2	0	0	0	1
4463	Lipids negative	817.503	377.414	PG(18:2(9Z,12Z)/22:6(4Z,7Z,10Z,13Z,16Z,19Z));"PG(18:3(6Z,9Z,12Z)/22:5(4Z,7Z,10Z,13Z,16Z))";"PG(18:3(6Z,9Z,12Z)/22:5(7Z,10Z,13Z,16Z,19Z))";"PG(18:3(9Z,12Z,15Z)/22:5(4Z,7Z,10Z,13Z,16Z))";"PG(18:3(9Z,12Z,15Z)/22:5(7Z,10Z,13Z,16Z,19Z))	Glycerophospholipid								0.00655391	0.0143935	0.00566803	0.0121193	0.000308504	0.000263224	0.000194831	0.000207215	0.455339	0.467685	1.15629	1.18765	2.19617	1.14e-16	1.48e-15	2-1; 4-1; 3-2; 4-2; 4-3	1	1	0	1
4475	Lipids negative	818.507	377.418	PG(18:2(9Z,12Z)/22:6(4Z,7Z,10Z,13Z,16Z,19Z));"PG(18:3(6Z,9Z,12Z)/22:5(4Z,7Z,10Z,13Z,16Z))";"PG(18:3(6Z,9Z,12Z)/22:5(7Z,10Z,13Z,16Z,19Z))";"PG(18:3(9Z,12Z,15Z)/22:5(4Z,7Z,10Z,13Z,16Z))";"PG(18:3(9Z,12Z,15Z)/22:5(7Z,10Z,13Z,16Z,19Z))";;"PG(16:0/22:5(4Z,7Z,10Z,13Z,16Z))";"PG(16:0/22:5(7Z,10Z,13Z,16Z,19Z))";"PG(16:1(9Z)/22:4(7Z,10Z,13Z,16Z))";"PG(18:1(11Z)/20:4(5Z,8Z,11Z,14Z))";"PG(18:1(9Z)/20:4(5Z,8…	Glycerophospholipid								0.00328912	0.00732704	0.00283368	0.00613841	0.000171032	0.000112018	9.05885e-05	0.000133274	0.448902	0.46163	1.16073	1.19364	2.22766	3.05e-10	8.54e-10	2-1; 4-1; 3-2; 4-3	1	1	0	0
5342	Lipids positive	755.541	381.159	PC[34:4];PE[37:4];;PC[32:1];PE-NMe[34:1];PE[35:1];;PA[39:5]	Glycerophospholipid								0.00237051	0.020139	0.00119501	0.00717869	0.000278879	0.00190995	2.74128e-05	0.000598178	0.117707	0.166466	1.98367	2.80539	8.49568	0.0024407	0.0037286	2-1; 3-2	1	0	0	0
4524	Lipids negative	822.53	382.331	PC(14:0/20:3(5Z,8Z,11Z));"PC(14:0/20:3(8Z,11Z,14Z))";"PC(14:1(9Z)/20:2(11Z,14Z))";"PC(15:0/19:3(9Z,12Z,15Z))[U]";"PC(16:0/18:3(5E,9Z,12Z))[U]";"PC(16:0/18:3(6Z,9Z,12Z))";"PC(16:0/18:3(9E,12E,15E))[U]";"PC(16:0/18:3(9Z,12Z,15Z))";"PC(16:1(7Z)/18:2(9Z,12Z))[U]";"PC(16:1(9Z)/18:2(9Z,12Z))";"PC(18:2(9Z,12Z)/16:1(9Z))";"PC(18:3(6Z,9Z,12Z)/16:0)";"PC(18:3(9Z,12Z,15Z)/16:0)";"PC(20:2(11Z,14Z)/14:1(9Z))"…	Glycerophospholipid								0.00389713	0.00830632	0.0037681	0.00286824	0.000201172	0.000179859	0.000105968	5.49332e-05	0.469177	1.31373	1.03424	2.89596	2.13139	2.51e-16	2.87e-15	2-1; 4-1; 3-2; 4-2; 4-3	1	1	0	1
5997	Lipids positive	804.609	382.814	PS(O-16:0/22:1);PS(O-18:0/20:1);PS(O-20:0/18:1);PS(P-16:0/22:0);PS(P-18:0/20:0);PS(P-20:0/18:0);;PG(O-18:0/20:3);PG(O-20:0/18:3);PG(P-16:0/22:2);PG(P-18:0/20:2);PG(P-20:0/18:2)	Glycerophospholipid								0.00102656	0.000587254	NA	0.000154112	0.000108921	4.85511e-05	NA	1.84022e-05	1.74806	NA	NA	3.81057	0.572062	3.1e-10	1.45e-09	2-1; 3-1; 4-1; 3-2; 4-2	1	0	1	1
4703	Lipids positive	702.506	383.152	PC[30:2];PE[33:2];;PA[35:3]	Glycerophospholipid		PC(30:2)+H	C	702.505	382.8	-0.0014284	-0.351516	0.00415832	0.00739757	0.00221876	0.00297579	0.000464643	0.000472314	0.000227085	0.000340404	0.56212	0.745603	1.87417	2.48592	1.77898	4.77e-08	1.29e-07	2-1; 3-1; 3-2; 4-2	1	0	1	1
6679	Lipids positive	855.572	385.802	PC[42:10];;PC[40:7];;PS(P-20:0/19:1);;PC[38:4];PE[41:4];PC(18:1/P-18:1);PC(18:2/P-18:0);PC(20:2/P-16:0);PC(O-16:0/20:3);PC(O-18:0/18:3);PC(o-18:1/18:2);PC(P-16:0/20:2);PC(P-18:0/18:2);PC(P-18:1/18:1)	Glycerophospholipid								0.00123023	0.00492858	0.000343805	0.000481219	0.000131758	0.000266033	2.32777e-05	4.18347e-05	0.249611	0.714446	3.57827	10.2419	4.00624	3.66e-15	1.97e-13	2-1; 3-1; 4-1; 3-2; 4-2	1	0	1	1
5401	Lipids negative	898.561	386.067	PC(20:4(5Z,8Z,11Z,14Z)/22:6(4Z,7Z,10Z,13Z,16Z,19Z));"PC(20:4(5Z,8Z,11Z,14Z)/22:6(4Z,7Z,10Z,13Z,16Z,19Z))[U]";"PC(20:4(8Z,11Z,14Z,17Z)/22:6(4Z,7Z,10Z,13Z,16Z,19Z))";"PC(20:5(5Z,8Z,11Z,14Z,17Z)/22:5(4Z,7Z,10Z,13Z,16Z))";"PC(20:5(5Z,8Z,11Z,14Z,17Z)/22:5(7Z,10Z,13Z,16Z,19Z))";"PC(22:5(4Z,7Z,10Z,13Z,16Z)/20:5(5Z,8Z,11Z,14Z,17Z))";"PC(22:5(7Z,10Z,13Z,16Z,19Z)/20:5(5Z,8Z,11Z,14Z,17Z))";"PC(22:6(4Z,7Z,10…	Glycerophospholipid								0.00110305	0.00476608	0.000464695	0.000601921	7.18833e-05	9.29047e-05	1.83714e-05	1.71955e-05	0.231438	0.77202	2.37372	7.91812	4.3208	1.63e-22	5.29e-20	2-1; 3-1; 4-1; 3-2; 4-2	1	0	1	1
5616	Lipids negative	924.576	387.385	PC(20:2(11Z,14Z)/22:6(4Z,7Z,10Z,13Z,16Z,19Z));"PC(20:3(5Z,8Z,11Z)/22:5(4Z,7Z,10Z,13Z,16Z))";"PC(20:3(5Z,8Z,11Z)/22:5(7Z,10Z,13Z,16Z,19Z))";"PC(20:3(8Z,11Z,14Z)/22:5(4Z,7Z,10Z,13Z,16Z))";"PC(20:3(8Z,11Z,14Z)/22:5(7Z,10Z,13Z,16Z,19Z))";"PC(20:4(5Z,8Z,11Z,14Z)/22:4(7Z,10Z,13Z,16Z))";"PC(20:4(8Z,11Z,14Z,17Z)/22:4(7Z,10Z,13Z,16Z))";"PC(22:4(7Z,10Z,13Z,16Z)/20:4(5Z,8Z,11Z,14Z))";"PC(22:4(7Z,10Z,13Z,16Z…	Glycerophospholipid								0.0010017	0.00189141	0.00045351	0.000198255	5.62546e-05	4.48207e-05	1.63375e-05	1.78173e-05	0.529605	2.28751	2.20877	9.54027	1.8882	1.85e-17	3.25e-16	2-1; 3-1; 4-1; 3-2; 4-2; 4-3	1	0	1	1
4829	Lipids negative	848.545	387.562	PC(16:1(7Z)/22:6(4Z,7Z,10Z,13Z,16Z,19Z));"PC(16:1(9Z)/22:6(4Z,7Z,10Z,13Z,16Z,19Z))";"PC(18:2(9Z,12Z)/20:5(5Z,8Z,11Z,14Z,17Z))";"PC(18:3(6Z,9Z,12Z)/20:4(8Z,11Z,14Z,17Z))";"PC(18:3(9Z,12Z,15Z)/20:4(5Z,8Z,11Z,14Z))";"PC(18:3(9Z,12Z,15Z)/20:4(8Z,11Z,14Z,17Z))";"PC(18:4(6Z,9Z,12Z,15Z)/20:3(5Z,8Z,11Z))";"PC(18:4(6Z,9Z,12Z,15Z)/20:3(8Z,11Z,14Z))";"PC(20:3(5Z,8Z,11Z)/18:4(6Z,9Z,12Z,15Z))";"PC(20:3(8Z,11Z…	Glycerophospholipid								0.0105104	0.0436451	0.00692982	0.0124736	0.000537118	0.000677921	0.000157003	0.000630683	0.240815	0.555558	1.51669	3.49899	4.15256	7.91e-22	1.37e-19	2-1; 3-1; 3-2; 4-2; 4-3	1	1	1	1
6955	Lipids positive	880.584	387.655	PC[44:11];;PC[42:8];;PC[40:5];;PC(20:2/P-18:1);PC(20:3/P-18:0);PC(O-16:0/22:4);PC(o-18:0/20:4);PC(O-20:0/18:4);PC(P-18:0/20:3);PC(P-18:1/20:2);PC(P-20:0/18:3)	Glycerophospholipid								0.00255725	0.00431879	0.000916262	0.00043041	0.00021461	0.00018033	3.6959e-05	4.09817e-05	0.592121	2.12881	2.79096	10.0341	1.68884	7.11e-14	1.27e-12	2-1; 3-1; 4-1; 3-2; 4-2	1	0	1	1
5291	Lipids positive	751.567	388.647	PS(O-16:0/18:0);PS(O-18:0/16:0);PS(O-20:0/14:0);;DGTS[32:0];;PG(O-16:0/18:2);PG(P-16:0/18:1);PG(P-18:0/16:1);PG(P-20:0/14:1)	Glycerophospholipid								0.00465303	0.000449241	0.00233076	0.000124977	0.000366135	5.94385e-05	0.000306893	1.48736e-05	10.3575	18.6496	1.99636	3.5946	0.096548	4.56e-11	2.8e-10	2-1; 3-1; 4-1; 3-2; 4-3	1	1	1	0
6010	Lipids positive	805.556	389.103	PC[38:7];PE[41:7];;PC[36:4];PE[39:4]	Glycerophospholipid								0.0158852	0.0342446	0.00967653	0.013925	0.00115986	0.00139264	0.000423224	0.000920744	0.463876	0.694903	1.64163	2.45922	2.15575	1.74e-12	1.75e-11	2-1; 3-1; 3-2; 4-2; 4-3	1	1	1	1
3377	Lipids negative	719.535	390.803	PC(12:0/18:1(9Z));PC(14:0/16:1(7Z))[U];PC(14:0/16:1(9Z));PC(14:1(9Z)/16:0);PC(16:0/14:1(9Z));PC(16:1(9Z)/14:0);PE(15:0/18:1(11Z));PE(15:0/18:1(9Z));PE(18:1(11Z)/15:0);PE(18:1(9Z)/15:0)	Glycerophospholipid								0.0430873	0.0653535	0.0398587	0.0501387	0.00182678	0.00209533	0.0017052	0.000656336	0.659295	0.794968	1.081	1.30345	1.51677	3.6e-09	8.89e-09	2-1; 4-1; 3-2; 4-2; 4-3	1	1	0	1
5101	Lipids positive	736.491	391.442	PE[36:6];;PC[31:3];PE[34:3];;PA[38:7]	Glycerophospholipid								0.00241831	0.00107804	0.00277746	0.000893276	0.000173884	4.91181e-05	0.000119276	4.57802e-05	2.24324	3.1093	0.870689	1.20684	0.445784	6.41e-11	3.76e-10	2-1; 4-1; 3-2; 4-3	1	1	0	0
5966	Lipids positive	802.594	391.518	PS(O-16:0/22:2);PS(O-18:0/20:2);PS(O-20:0/18:2);PS(P-16:0/22:1);PS(P-18:0/20:1);PS(P-20:0/18:1);;PG(O-16:0/22:4);PG(O-18:0/20:4);PG(O-20:0/18:4);PG(P-18:0/20:3);PG(P-20:0/18:3);PC(O-16:0/17:0);PC(O-18:0/15:0);PC(O-20:0/13:0);PE(O-16:0/20:0);PE(O-18:0/18:0);PE(O-20:0/16:0)	Glycerophospholipid								0.00114433	0.00170698	0.000654414	0.000926045	8.53999e-05	0.000150622	3.71974e-05	0.000199537	0.670383	0.706677	1.74863	1.8433	1.49168	0.00016729	0.00028872	2-1; 3-2; 4-2	1	0	0	1
4447	Lipids positive	679.51	391.551	PC[28:0];PE[31:0]	Glycerophospholipid								0.0704461	0.0285123	0.0444039	0.0203589	0.00370679	0.000705509	0.00217175	0.00101418	2.47073	2.18106	1.58648	1.40048	0.404739	4.29e-12	3.72e-11	2-1; 3-1; 4-1; 3-2; 4-3	1	1	1	0
3938	Lipids negative	768.495	391.66	PE(20:5(5Z,8Z,11Z,14Z,17Z)/dm18:1(11Z));"PE(20:5(5Z,8Z,11Z,14Z,17Z)/dm18:1(9Z))";"PE(22:6(4Z,7Z,10Z,13Z,16Z,19Z)/dm16:0)";"PE(O-16:1(1Z)/22:6(4Z,7Z,10Z,13Z,16Z,19Z))";;PC(14:0/18:1(11Z));PC(14:0/18:1(9E))[U];PC(14:0/18:1(9Z));PC(14:1(9Z)/18:0);PC(16:0/16:1(9Z));PC(16:1(9Z)/16:0);PC(18:0/14:1(9Z));PC(18:1(11Z)/14:0);PC(18:1(9Z)/14:0);PE(15:0/20:1(11Z));PE(20:1(11Z)/15:0);PE-NMe(16:0/18:1(9Z));PE-N…	Glycerophospholipid								0.000931817	0.00137837	0.000374566	0.000523606	0.000108717	9.40057e-05	7.24524e-05	NA	0.676029	0.71536	2.48772	2.63245	1.47923	1.26e-08	2.92e-08	2-1; 3-1; 4-1; 3-2; 4-2	1	0	1	1
4679	Lipids positive	700.488	391.706	PC[30:3];PE[33:3];;PC[28:0];PE[31:0];;PA[35:4]	Glycerophospholipid								0.0233513	0.00828957	0.0136458	0.00687654	0.00174811	0.000237823	0.00126021	0.000510588	2.81695	1.98441	1.71124	1.20549	0.354994	4.5e-09	1.52e-08	2-1; 3-1; 4-1; 3-2; 4-3	1	1	1	0
3766	Lipids positive	594.485	391.73	PC(O-12:0/O-12:0)	Glycerophospholipid								0.0261805	0.00901693	0.0133791	0.00431704	0.00149537	0.000248351	0.000774169	0.000172635	2.90348	3.09914	1.95682	2.08868	0.344414	5.74e-13	7e-12	2-1; 3-1; 4-1; 3-2; 4-2; 4-3	1	0	1	1
3543	Lipids negative	734.477	391.734	PE(14:0/22:6(4Z,7Z,10Z,13Z,16Z,19Z))";"PE(14:1(9Z)/22:5(4Z,7Z,10Z,13Z,16Z))";"PE(14:1(9Z)/22:5(7Z,10Z,13Z,16Z,19Z))";"PE(16:1(9Z)/20:5(5Z,8Z,11Z,14Z,17Z))";"PE(18:2(9Z,12Z)/18:4(6Z,9Z,12Z,15Z))";"PE(18:3(6Z,9Z,12Z)/18:3(6Z,9Z,12Z))";"PE(18:3(6Z,9Z,12Z)/18:3(9Z,12Z,15Z))";"PE(18:3(9Z,12Z,15Z)/18:3(6Z,9Z,12Z))";"PE(18:3(9Z,12Z,15Z)/18:3(9Z,12Z,15Z))";"PE(18:3(9Z,12Z,15Z)/18:3(9Z,12Z,15Z))[U]";"PE(1…	Glycerophospholipid								0.00513845	0.00592514	0.00357785	0.00132382	0.000472221	0.000280158	0.000234268	0.000137537	0.867229	2.70267	1.43619	4.47579	1.1531	5.88e-09	1.42e-08	3-1; 4-1; 3-2; 4-2; 4-3	0	1	1	1
3572	Lipids negative	736.525	391.774	PC(18:4(6Z,9Z,12Z,15Z)/dm16:0);;PC(14:0/dm18:1(11Z));PC(14:0/dm18:1(9Z));PC(14:1(9Z)/dm18:0);PC(16:1(9Z)/dm16:0);"PC(O-14:0/18:2(9Z,12Z))";PC(P-14:0/18:1(9Z))	Glycerophospholipid								0.00769276	0.00972172	0.00880101	0.0115793	0.000200463	0.000406406	0.000122802	0.000194018	0.791296	0.760064	0.874076	0.839577	1.26375	7.25e-09	1.72e-08	2-1; 3-1; 4-1; 4-2; 4-3	1	1	1	1
3302	Lipids negative	712.47	391.85	PC(10:0/18:0);PC(11:0/17:0);PC(12:0/16:0);PC(13:0/15:0);PC(14:0/14:0);PC(15:0/13:0);PC(16:0/12:0);PC(17:0/11:0);PC(18:0/10:0);PC(19:0/9:0);PC(7:0/21:0);PC(8:0/20:0);PC(9:0/19:0);PE(12:0/19:0)[U];PE(13:0/18:0)[U];PE(14:0/17:0)[U];PE(15:0/16:0);PE(16:0/15:0);PE(17:0/14:0)[U];;	Glycerophospholipid								0.00234619	0.0005354	0.00196267	0.000764504	8.2433e-05	NA	0.000107792	3.76259e-05	4.38212	2.56724	1.19541	0.700323	0.2282	3.96e-14	2.3e-13	2-1; 3-1; 4-1; 3-2; 4-2; 4-3	1	0	1	1
4175	Lipids negative	791.488	392.016	PG(16:0/20:4(5Z,8Z,11Z,14Z));"PG(16:1(9Z)/20:3(5Z,8Z,11Z))";"PG(16:1(9Z)/20:3(8Z,11Z,14Z))";"PG(18:1(11Z)/18:3(6Z,9Z,12Z))";"PG(18:1(11Z)/18:3(9Z,12Z,15Z))";"PG(18:1(9Z)/18:3(6Z,9Z,12Z))";"PG(18:1(9Z)/18:3(9Z,12Z,15Z))";"PG(18:2(9Z,12Z)/18:2(9Z,12Z))";"PG(18:2(9Z,12Z)/18:2(9Z,12Z))[U]";"PG(18:3(6Z,9Z,12Z)/18:1(11Z))";"PG(18:3(6Z,9Z,12Z)/18:1(9Z))";"PG(18:3(9Z,12Z,15Z)/18:1(11Z))";"PG(18:3(9Z,12Z,…	Glycerophospholipid								0.00171492	0.00322818	0.00118403	0.00123453	5.79729e-05	0.000158789	5.43453e-05	NA	0.531233	0.959092	1.44838	2.61491	1.88241	2.34e-07	4.84e-07	2-1; 3-2; 4-2	1	0	0	1
3521	Lipids negative	732.52	392.111	PC(14:1(9Z)/dm16:0);PE(15:0/dm18:1(11Z));PE(15:0/dm18:1(9Z))	Glycerophospholipid								0.00688297	0.0027597	0.00314207	0.000577517	0.000598318	0.000250206	0.000220575	9.05454e-05	2.4941	5.44066	2.19058	4.77857	0.400947	2.41e-10	6.89e-10	2-1; 3-1; 4-1; 4-2; 4-3	1	1	1	1
2812	Lipids negative	638.477	392.124	PC(O-12:0/O-12:0);PC(O-6:0/O-18:0)[U];PC(O-8:0/O-16:0)	Glycerophospholipid								0.00577102	0.00257736	0.00290982	0.000872372	0.0002437	8.24403e-05	0.000122981	8.98877e-05	2.23912	3.33553	1.98329	2.95443	0.446604	9.73e-15	6.8e-14	2-1; 3-1; 4-1; 4-2; 4-3	1	1	1	1
5077	Lipids positive	734.532	392.191	PS(O-16:0/17:1);PS(O-18:0/15:1);PS(P-16:0/17:0);PS(P-18:0/15:0);PS(P-20:0/13:0);;PG(P-16:0/17:2)	Glycerophospholipid								0.00196442	NA	0.00143086	NA	0.00013959	NA	7.78086e-05	NA	NA	NA	1.37289	NA	#VALUE!	5.35e-14	1.05e-12	2-1; 3-1; 4-1; 3-2; 4-3	1	1	1	0
3929	Lipids negative	767.487	392.222	PG(16:1(9Z)/20:4(5Z,8Z,11Z,14Z));"PG(18:2(9Z,12Z)/18:3(6Z,9Z,12Z))";"PG(18:2(9Z,12Z)/18:3(9Z,12Z,15Z))";"PG(18:3(6Z,9Z,12Z)/18:2(9Z,12Z))";"PG(18:3(9Z,12Z,15Z)/18:2(9Z,12Z))";;PG(16:0/18:2(9Z,12Z))";PG(16:1(9Z)/18:1(11Z));PG(16:1(9Z)/18:1(9Z));PG(18:1(11Z)/16:1(9Z));PG(18:1(9Z)/16:1(9Z));"PG(18:2(9Z,12Z)/16:0)";PA(18:0/18:2(9Z,12Z))";PA(18:1(11Z)/18:1(11Z));PA(18:1(11Z)/18:1(9Z));PA(18:1(9Z)/18:1…	Glycerophospholipid								0.0013115	0.00197127	NA	0.00075029	0.000189493	0.00012687	NA	0.000321633	0.66531	NA	NA	2.62734	1.50306	1.18e-08	2.75e-08	2-1; 3-1; 4-1; 3-2; 4-2	1	0	1	1
5024	Lipids positive	730.528	392.28	PC[32:3];PE[35:3];;PC[30:0];PE-NMe[32:0];PE[33:0]	Glycerophospholipid								0.00104744	0.0067714	0.000608736	0.00267951	0.000124523	0.000323733	4.91335e-05	0.000168669	0.154685	0.227182	1.72067	2.52711	6.46473	5.95e-15	2.58e-13	2-1; 4-1; 3-2; 4-2; 4-3	1	1	0	1
5830	Lipids positive	792.553	392.491	PC[37:6];PE(P-18:0/22:6(14OH));PE[40:6];;PC[35:3];PE[38:3];;PA[42:7];;PC[33:0];PE[36:0]	Glycerophospholipid								0.00667383	0.0193495	0.00453203	0.00772394	0.000262549	0.000514397	0.000179928	0.000523873	0.344909	0.58675	1.47259	2.50513	2.89931	2.51e-16	3.75e-14	2-1; 3-1; 3-2; 4-2; 4-3	1	1	1	1
4812	Lipids positive	712.49	392.497	PC[31:4];PE[34:4];;PC[29:1];PE[32:1];;PA[36:5];;PE-NMe(O-14:0/O-14:0)	Glycerophospholipid								0.00111016	0.00211856	0.000389795	0.000796593	9.05028e-05	0.000302113	3.24206e-05	6.60623e-05	0.524015	0.489328	2.84805	2.65952	1.90834	2.09e-06	4.52e-06	2-1; 3-1; 3-2; 4-2	1	0	1	1
6116	Lipids positive	813.523	392.614	PC[37:7];PE[40:7];;PS(O-16:0/20:2);PS(O-18:0/18:2);PS(P-16:0/20:1);PS(P-18:0/18:1);PS(P-20:0/16:1);PC[35:4];PE(P-18:0/20:4(12OH[S]));PE(P-18:0/20:4(15OH[S]));PE(P-18:0/20:4(5OH[S]));PE[38:4];;PC(P-16:0/17:2);PE(18:1/P-18:1);PE(18:2/P-18:0);PE(20:2/P-16:0);PE(O-16:0/20:3);PE(O-18:0/18:3);PE(P-16:0/20:2);PE(P-18:0/18:2);PE(P-18:1/18:1)	Glycerophospholipid								0.000929466	0.00140052	0.000354518	NA	0.000108086	5.68148e-05	2.11422e-05	NA	0.663656	NA	2.62178	NA	1.50681	2.89e-11	1.88e-10	2-1; 3-1; 4-1; 3-2; 4-2	1	0	1	1
5193	Lipids positive	744.543	392.691	PC[33:3];PE[36:3];;PC[31:0];PE-NMe2[32:0];PE[34:0]	Glycerophospholipid								0.000261018	0.00354733	NA	0.00211407	NA	0.000100472	NA	0.000149889	0.0735815	NA	NA	1.67796	13.5904	2.66e-17	1.62e-14	2-1; 4-1; 3-2; 4-2; 4-3	1	1	0	1
3651	Lipids negative	743.487	392.816	PG(16:0/18:3(6Z,9Z,12Z))";"PG(16:0/18:3(9Z,12Z,15Z))";"PG(16:1(9Z)/18:2(9Z,12Z))";"PG(18:2(9Z,12Z)/16:1(9Z))";"PG(18:3(6Z,9Z,12Z)/16:0)";"PG(18:3(9Z,12Z,15Z)/16:0)";;PG(16:0/16:0);PG(18:0/14:0)	Glycerophospholipid								0.0132283	0.0069822	0.00566074	0.00680201	0.000970199	0.000272411	0.000380439	0.00034004	1.89458	0.832215	2.33685	1.02649	0.527822	2.54e-08	5.73e-08	2-1; 3-1; 4-1	1	0	1	0
4380	Lipids negative	810.508	392.845	PE(20:4(5Z,8Z,11Z,14Z)/22:6(4Z,7Z,10Z,13Z,16Z,19Z));"PE(20:4(5Z,8Z,11Z,14Z)/22:6(4Z,7Z,10Z,13Z,16Z,19Z))[U]";"PE(20:4(8Z,11Z,14Z,17Z)/22:6(4Z,7Z,10Z,13Z,16Z,19Z))";"PE(20:5(5Z,8Z,11Z,14Z,17Z)/22:5(4Z,7Z,10Z,13Z,16Z))";"PE(20:5(5Z,8Z,11Z,14Z,17Z)/22:5(7Z,10Z,13Z,16Z,19Z))";"PE(22:5(4Z,7Z,10Z,13Z,16Z)/20:5(5Z,8Z,11Z,14Z,17Z))";"PE(22:5(7Z,10Z,13Z,16Z,19Z)/20:5(5Z,8Z,11Z,14Z,17Z))";"PE(22:6(4Z,7Z,10…	Glycerophospholipid								0.00715993	0.0239305	0.00200881	0.00163189	0.00058762	0.0010055	0.000142497	0.000135623	0.299197	1.23097	3.56427	14.6643	3.34228	6.25e-17	8.72e-16	2-1; 3-1; 4-1; 3-2; 4-2	1	0	1	1
5204	Lipids negative	879.503	392.917	PI(16:0/20:4(5Z,8Z,11Z,14Z))";"PI(16:0/20:4(8Z,11Z,14Z,17Z))";"PI(18:1(11Z)/18:3(6Z,9Z,12Z))";"PI(18:1(11Z)/18:3(9Z,12Z,15Z))";"PI(18:1(9Z)/18:3(6Z,9Z,12Z))";"PI(18:1(9Z)/18:3(9Z,12Z,15Z))";"PI(18:2(9Z,12Z)/18:2(9Z,12Z))";"PI(18:3(6Z,9Z,12Z)/18:1(11Z))";"PI(18:3(6Z,9Z,12Z)/18:1(9Z))";"PI(18:3(9Z,12Z,15Z)/18:1(11Z))";"PI(18:3(9Z,12Z,15Z)/18:1(9Z))";"PI(20:4(5Z,8Z,11Z,14Z)/16:0)";"PI(20:4(8Z,11Z,14…	Glycerophospholipid								0.00132541	0.00470431	0.000511924	0.000602602	8.11624e-05	0.000254554	6.83508e-05	4.61362e-05	0.281744	0.849521	2.58908	7.80666	3.54933	1.52e-14	9.91e-14	2-1; 3-1; 4-1; 3-2; 4-2	1	0	1	1
4606	Lipids positive	694.48	392.976	PE(14:1/P-18:1);PE(P-18:1/14:1)	Glycerophospholipid								0.00169906	0.000614952	0.00147151	0.000398727	0.000141601	4.56271e-05	7.74178e-05	2.7861e-05	2.76291	3.69053	1.15464	1.54229	0.361937	1.11e-09	4.43e-09	2-1; 4-1; 3-2; 4-3	1	1	0	0
3918	Lipids negative	766.539	393.045	PC(15:0/18:1(11Z));PC(15:0/18:1(9Z));PC(16:0/17:1(9Z));PC(18:1(11Z)/15:0);PC(18:1(9Z)/15:0);PE(14:0/22:1(13Z));PE(14:1(9Z)/22:0);PE(16:0/20:1(11Z));PE(16:1(9Z)/20:0);PE(18:0/18:1(11Z));PE(18:0/18:1(13Z))[U];PE(18:0/18:1(7Z));PE(18:0/18:1(9E))[U];PE(18:0/18:1(9Z));PE(18:1(11Z)/18:0);PE(18:1(9E)/18:0)[U];PE(18:1(9Z)/18:0);PE(20:0/16:1(9Z));PE(20:1(11Z)/16:0);PE(22:0/14:1(9Z));PE(22:1(13Z)/14:0);PE-…	Glycerophospholipid								0.00159592	0.00147723	0.00039828	0.000596119	0.000138906	0.000154598	NA	7.04565e-05	1.08035	0.668122	4.00703	2.47808	0.92563	0.00015738	0.00025861	2-1; 3-1; 4-1	1	0	1	0
3102	Lipids negative	692.466	393.14	PE(14:1(9Z)/dm18:1(11Z));PE(14:1(9Z)/dm18:1(9Z))	Glycerophospholipid								0.00699948	0.00804985	0.00363207	0.00167684	0.000526086	0.000334181	0.000226588	0.000158506	0.869516	2.16601	1.92713	4.8006	1.15006	4.92e-11	1.52e-10	3-1; 4-1; 3-2; 4-2; 4-3	0	1	1	1
5466	Lipids negative	904.601	393.244	PC(13:0/26:0)[U];PC(14:0/25:0)[U];PC(15:0/24:0);PC(16:0/23:0)[U];PC(17:0/22:0)[U];PC(18:0/21:0)[U];PC(19:0/20:0)[U];PC(20:0/19:0)[U];PC(21:0/18:0);PC(22:0/17:0)[U];PC(23:0/16:0)[U];PC(24:0/15:0)[U];PC(25:0/14:0)[U];PC(26:0/13:0)[U];PE(16:0/26:0)[U];PE(17:0/25:0)[U];PE(18:0/24:0);PE(19:0/23:0)[U];PE(20:0/22:0);PE(21:0/21:0)[U];PE(22:0/20:0);PE(23:0/19:0)[U];PE(24:0/18:0);PENMe2(20:0/20:0);;PC(18:0…	Glycerophospholipid								0.00449882	0.00244089	0.00155624	0.000940233	0.000277525	0.000161649	9.89222e-05	6.39053e-05	1.84311	1.65516	2.89083	2.59605	0.542562	1.97e-11	6.52e-11	2-1; 3-1; 4-1; 3-2; 4-2	1	0	1	1
4224	Lipids negative	795.516	393.319	PG(16:0/22:5(4Z,7Z,10Z,13Z,16Z));"PG(16:0/22:5(7Z,10Z,13Z,16Z,19Z))";"PG(16:1(9Z)/22:4(7Z,10Z,13Z,16Z))";"PG(18:1(11Z)/20:4(5Z,8Z,11Z,14Z))";"PG(18:1(9Z)/20:4(5Z,8Z,11Z,14Z))";"PG(18:2(9Z,12Z)/20:3(5Z,8Z,11Z))";"PG(18:2(9Z,12Z)/20:3(8Z,11Z,14Z))";;"PG(18:0/18:2(9Z,12Z))";PG(18:1(11E)/18:1(11E))[U];PG(18:1(11Z)/18:1(11Z));PG(18:1(11Z)/18:1(9Z));PG(18:1(9E)/18:1(9E));PG(18:1(9Z)/18:1(11Z));PG(18:1(…	Glycerophospholipid								0.00951403	0.0155551	0.00454928	0.00670027	0.000812358	0.000151486	0.000292533	0.000573699	0.611635	0.67897	2.09133	2.32156	1.63496	2.94e-10	8.26e-10	2-1; 3-1; 4-1; 3-2; 4-2; 4-3	1	0	1	1
6355	Lipids positive	831.572	393.382	PC[40:8];;PC[38:5];PE[41:5]	Glycerophospholipid								0.0117087	0.0384402	0.00572085	0.00853542	0.000794812	0.00140575	0.000235197	0.000499536	0.304594	0.670249	2.04666	4.50361	3.28306	7.26e-17	1.83e-14	2-1; 3-1; 3-2; 4-2	1	0	1	1
5139	Lipids negative	874.561	393.464	PC(16:0/22:5(4E,7E,10E,13E,16E))[U];"PC(16:0/22:5(4Z,7Z,10Z,13Z,16Z))";"PC(16:0/22:5(7Z,10Z,13Z,16Z,19Z))";"PC(16:1(9Z)/22:4(7Z,10Z,13Z,16Z))";"PC(18:0/20:5(5Z,8Z,11Z,14Z,17Z))";"PC(18:0/20:5(9Z,11Z,13Z,15Z,17Z))";"PC(18:1(11Z)/20:4(5Z,8Z,11Z,14Z))";"PC(18:1(11Z)/20:4(8Z,11Z,14Z,17Z))";"PC(18:1(9Z)/20:4(5Z,8Z,11Z,14Z))";"PC(18:1(9Z)/20:4(8Z,11Z,14Z,17Z))";"PC(18:2(9Z,12Z)/20:3(5Z,8Z,11Z))";"PC(18…	Glycerophospholipid								0.00487473	0.0204476	0.00237689	0.00402483	0.000250523	0.000389866	6.4497e-05	0.000120085	0.238401	0.590558	2.05088	5.08037	4.19461	1.06e-22	4.37e-20	2-1; 3-1; 3-2; 4-2; 4-3	1	1	1	1
5347	Lipids positive	756.544	393.466	PC[34:4];PE[37:4];;PC[32:1];PE-NMe[34:1];PE[35:1]	Glycerophospholipid								0.00319137	0.0192055	0.00288453	0.00832077	0.000211472	0.00104336	0.000151955	0.000527804	0.16617	0.346666	1.10638	2.30814	6.01795	3.7e-14	7.81e-13	2-1; 4-1; 3-2; 4-2; 4-3	1	1	0	1
3961	Lipids negative	770.506	393.579	PG(16:0/20:4(5Z,8Z,11Z,14Z));"PG(16:1(9Z)/20:3(5Z,8Z,11Z))";"PG(16:1(9Z)/20:3(8Z,11Z,14Z))";"PG(18:1(11Z)/18:3(6Z,9Z,12Z))";"PG(18:1(11Z)/18:3(9Z,12Z,15Z))";"PG(18:1(9Z)/18:3(6Z,9Z,12Z))";"PG(18:1(9Z)/18:3(9Z,12Z,15Z))";"PG(18:2(9Z,12Z)/18:2(9Z,12Z))";"PG(18:2(9Z,12Z)/18:2(9Z,12Z))[U]";"PG(18:3(6Z,9Z,12Z)/18:1(11Z))";"PG(18:3(6Z,9Z,12Z)/18:1(9Z))";"PG(18:3(9Z,12Z,15Z)/18:1(11Z))";"PG(18:3(9Z,12Z,…	Glycerophospholipid								0.0143195	0.0263497	0.00752228	0.0218685	0.00119782	0.000630632	0.000408154	0.00109912	0.543439	0.343978	1.90361	1.20492	1.84013	1.27e-11	4.33e-11	2-1; 3-1; 4-1; 3-2; 4-2; 4-3	1	0	1	1
3949	Lipids negative	769.503	393.596	PG(16:0/20:4(5Z,8Z,11Z,14Z));"PG(16:1(9Z)/20:3(5Z,8Z,11Z))";"PG(16:1(9Z)/20:3(8Z,11Z,14Z))";"PG(18:1(11Z)/18:3(6Z,9Z,12Z))";"PG(18:1(11Z)/18:3(9Z,12Z,15Z))";"PG(18:1(9Z)/18:3(6Z,9Z,12Z))";"PG(18:1(9Z)/18:3(9Z,12Z,15Z))";"PG(18:2(9Z,12Z)/18:2(9Z,12Z))";"PG(18:2(9Z,12Z)/18:2(9Z,12Z))[U]";"PG(18:3(6Z,9Z,12Z)/18:1(11Z))";"PG(18:3(6Z,9Z,12Z)/18:1(9Z))";"PG(18:3(9Z,12Z,15Z)/18:1(11Z))";"PG(18:3(9Z,12Z,…	Glycerophospholipid		PG(18:2_18:2)-H	B	769.503	392.07	0.0004602	-1.5262	0.0309581	0.0565119	0.0161894	0.0465746	0.00280733	0.00111876	0.00085152	0.00227992	0.547816	0.347602	1.91225	1.21337	1.82543	1.77e-11	5.91e-11	2-1; 3-1; 4-1; 3-2; 4-2; 4-3	1	0	1	1
4785	Lipids negative	845.533	393.737	PG(18:0/22:5(4Z,7Z,10Z,13Z,16Z));"PG(18:0/22:5(7Z,10Z,13Z,16Z,19Z))";"PG(18:1(11Z)/22:4(7Z,10Z,13Z,16Z))";"PG(18:1(9Z)/22:4(7Z,10Z,13Z,16Z))	Glycerophospholipid								0.00595172	0.0201439	0.00275448	0.00658464	0.00111462	0.00170439	0.000165304	0.000376758	0.29546	0.418319	2.16074	3.05923	3.38456	7.73e-10	2.06e-09	2-1; 3-2; 4-2	1	0	0	1
4681	Lipids negative	836.521	393.738	PE(22:5(4Z,7Z,10Z,13Z,16Z)/22:6(4Z,7Z,10Z,13Z,16Z,19Z));"PE(22:5(7Z,10Z,13Z,16Z,19Z)/22:6(4Z,7Z,10Z,13Z,16Z,19Z))";"PE(22:6(4Z,7Z,10Z,13Z,16Z,19Z)/22:5(4Z,7Z,10Z,13Z,16Z))";"PE(22:6(4Z,7Z,10Z,13Z,16Z,19Z)/22:5(7Z,10Z,13Z,16Z,19Z))";;"PE(20:2(11Z,14Z)/22:6(4Z,7Z,10Z,13Z,16Z,19Z))";"PE(20:3(5Z,8Z,11Z)/22:5(4Z,7Z,10Z,13Z,16Z))";"PE(20:3(5Z,8Z,11Z)/22:5(7Z,10Z,13Z,16Z,19Z))";"PE(20:3(8Z,11Z,14Z)/22:5…	Glycerophospholipid								0.00324099	0.00773184	0.00107764	NA	0.000284899	0.000312132	0.00017228	NA	0.419175	NA	3.0075	NA	2.38564	1.76e-15	1.53e-14	2-1; 3-1; 4-1; 3-2; 4-2	1	0	1	1
4201	Lipids negative	793.503	393.803	PG(16:0/22:6(4Z,7Z,10Z,13Z,16Z,19Z));"PG(16:1(9Z)/22:5(4Z,7Z,10Z,13Z,16Z))";"PG(16:1(9Z)/22:5(7Z,10Z,13Z,16Z,19Z))";"PG(18:2(9Z,12Z)/20:4(5Z,8Z,11Z,14Z))";"PG(18:3(6Z,9Z,12Z)/20:3(5Z,8Z,11Z))";"PG(18:3(6Z,9Z,12Z)/20:3(8Z,11Z,14Z))";"PG(18:3(9Z,12Z,15Z)/20:3(5Z,8Z,11Z))";"PG(18:3(9Z,12Z,15Z)/20:3(8Z,11Z,14Z))";;"PG(16:0/20:3(5Z,8Z,11Z))";"PG(16:0/20:3(8Z,11Z,14Z))";"PG(18:0/18:3(6Z,9Z,12Z))";"PG(1…	Glycerophospholipid		PG(18:1_20:5)-H	B	793.502	393.36	-0.0007075	-0.44268	0.0488306	0.0342083	0.0257723	0.0210342	0.00362712	0.000833536	0.00111575	0.000952325	1.42745	1.22526	1.89469	1.62631	0.700549	2.36e-08	5.34e-08	2-1; 3-1; 4-1; 3-2; 4-2	1	0	1	1
3041	Lipids negative	684.462	393.885	PE(14:0/18:3(6Z,9Z,12Z));"PE(14:0/18:3(9Z,12Z,15Z))";"PE(14:1(9Z)/18:2(9Z,12Z))";"PE(18:2(9Z,12Z)/14:1(9Z))";"PE(18:3(6Z,9Z,12Z)/14:0)";"PE(18:3(9Z,12Z,15Z)/14:0)";;PC(10:0/17:0)[U];PC(11:0/16:0)[U];PC(12:0/15:0)[U];PC(13:0/14:0)[U];PC(14:0/13:0)[U];PC(15:0/12:0)[U];PC(16:0/11:0)[U];PC(17:0/10:0);PC(18:0/9:0)[U];PC(8:0/19:0);PC(9:0/18:0);PE(11:0/19:0)[U];PE(12:0/18:0)[U];PE(13:0/17:0)[U];PE(14:0/…	Glycerophospholipid								0.00179829	0.00424756	0.000277195	0.000829047	0.000182953	0.000148682	NA	0.000111349	0.42337	0.334354	6.48745	5.12342	2.362	6.2e-14	3.46e-13	2-1; 3-1; 4-1; 3-2; 4-2	1	0	1	1
4168	Lipids negative	790.54	393.914	PC(15:0/22:6(4Z,7Z,10Z,13Z,16Z,19Z));"PC(22:6(4Z,7Z,10Z,13Z,16Z,19Z)/15:0)";"PE(18:0/22:6(4Z,7Z,10Z,13Z,16Z,19Z))";"PE(18:1(11Z)/22:5(4Z,7Z,10Z,13Z,16Z))";"PE(18:1(11Z)/22:5(7Z,10Z,13Z,16Z,19Z))";"PE(18:1(9Z)/22:5(4Z,7Z,10Z,13Z,16Z))";"PE(18:1(9Z)/22:5(7Z,10Z,13Z,16Z,19Z))";"PE(18:2(9Z,12Z)/22:4(7Z,10Z,13Z,16Z))";"PE(18:4(6Z,9Z,12Z,15Z)/22:2(13Z,16Z))";"PE(20:1(11Z)/20:5(5Z,8Z,11Z,14Z,17Z))";"PE(…	Glycerophospholipid								0.00158494	0.0028588	0.000642024	NA	0.000185266	5.75445e-05	7.3111e-05	NA	0.55441	NA	2.46867	NA	1.80372	5.5e-13	2.39e-12	2-1; 3-1; 4-1; 3-2; 4-2; 4-3	1	0	1	1
3679	Lipids negative	745.551	393.918	PC(14:0/18:2(11Z,14Z));"PC(14:0/18:2(2E,4E))[U]";"PC(14:0/18:2(9Z,12Z))";PC(14:1(9Z)/18:1(11Z));PC(14:1(9Z)/18:1(9Z));PC(16:1(9E)/16:1(9E));PC(16:1(9Z)/16:1(9Z));PC(18:1(11Z)/14:1(9Z));PC(18:1(9Z)/14:1(9Z));"PC(18:2(9Z,12Z)/14:0)";"PE(15:0/20:2(11Z,14Z))";"PE(20:2(11Z,14Z)/15:0)	Glycerophospholipid								0.104375	0.210528	0.0903192	0.154474	0.00453641	0.00470464	0.00282775	0.00224132	0.495776	0.58469	1.15562	1.36287	2.01704	2.55e-15	2.12e-14	2-1; 4-1; 3-2; 4-2; 4-3	1	1	0	1
4707	Lipids positive	702.562	393.957	PE-Cer(d14:2/23:0);PE-Cer(d15:2/22:0);PE-Cer(d16:2/21:0)	Glycerophospholipid								0.170241	0.245488	0.154456	0.220949	0.00872501	0.00921477	0.00790371	0.013175	0.693483	0.699057	1.1022	1.11106	1.442	7.47e-06	1.51e-05	2-1; 4-1; 3-2; 4-3	1	1	0	0
5720	Lipids positive	784.488	394.12	PE[38:7];;PC[33:4];PE(P-16:0/20:4(12OH[S]));PE(P-16:0/20:4(15OH[S]));PE(P-16:0/20:4(5OH[S]));PE[36:4]	Glycerophospholipid								0.00170986	0.00134821	0.00104145	0.000737968	0.000151795	7.11448e-05	4.66852e-05	6.04957e-05	1.26824	1.41124	1.64181	1.82692	0.788493	2.7e-06	5.78e-06	2-1; 3-1; 4-1; 4-2	1	0	1	1
3830	Lipids negative	760.492	394.134	PE(16:1(9Z)/22:6(4Z,7Z,10Z,13Z,16Z,19Z));"PE(18:2(9Z,12Z)/20:5(5Z,8Z,11Z,14Z,17Z))";"PE(18:3(6Z,9Z,12Z)/20:4(5Z,8Z,11Z,14Z))";"PE(18:3(6Z,9Z,12Z)/20:4(8Z,11Z,14Z,17Z))";"PE(18:3(9Z,12Z,15Z)/20:4(5Z,8Z,11Z,14Z))";"PE(18:3(9Z,12Z,15Z)/20:4(8Z,11Z,14Z,17Z))";"PE(18:4(6Z,9Z,12Z,15Z)/20:3(5Z,8Z,11Z))";"PE(18:4(6Z,9Z,12Z,15Z)/20:3(8Z,11Z,14Z))";"PE(20:3(5Z,8Z,11Z)/18:4(6Z,9Z,12Z,15Z))";"PE(20:3(8Z,11Z,…	Glycerophospholipid		PE(16:1_22:6)-H	BA	760.493	392.19	0.0002901	-1.94403	0.0819346	0.133336	0.0321212	0.0346328	0.00677868	0.00415613	0.00138489	0.00275926	0.614497	0.92748	2.55079	3.84999	1.62735	4.16e-13	1.88e-12	2-1; 3-1; 4-1; 3-2; 4-2	1	0	1	1
3844	Lipids negative	761.496	394.134	PE(16:1(9Z)/22:6(4Z,7Z,10Z,13Z,16Z,19Z));"PE(18:2(9Z,12Z)/20:5(5Z,8Z,11Z,14Z,17Z))";"PE(18:3(6Z,9Z,12Z)/20:4(5Z,8Z,11Z,14Z))";"PE(18:3(6Z,9Z,12Z)/20:4(8Z,11Z,14Z,17Z))";"PE(18:3(9Z,12Z,15Z)/20:4(5Z,8Z,11Z,14Z))";"PE(18:3(9Z,12Z,15Z)/20:4(8Z,11Z,14Z,17Z))";"PE(18:4(6Z,9Z,12Z,15Z)/20:3(5Z,8Z,11Z))";"PE(18:4(6Z,9Z,12Z,15Z)/20:3(8Z,11Z,14Z))";"PE(20:3(5Z,8Z,11Z)/18:4(6Z,9Z,12Z,15Z))";"PE(20:3(8Z,11Z,…	Glycerophospholipid								0.0397161	0.0638993	0.0154555	0.0165304	0.0032854	0.00181989	0.000775286	0.00122832	0.621541	0.934974	2.5697	3.86556	1.6089	3e-13	1.4e-12	2-1; 3-1; 4-1; 3-2; 4-2	1	0	1	1
3862	Lipids negative	762.541	394.569	PC(18:4(6Z,9Z,12Z,15Z)/dm18:1(11Z));"PC(18:4(6Z,9Z,12Z,15Z)/dm18:1(9Z))";"PC(20:5(5Z,8Z,11Z,14Z,17Z)/dm16:0)";;PC(16:1(9Z)/dm18:1(11Z));PC(16:1(9Z)/dm18:1(9Z));"PC(18:2(9Z,12Z)/dm16:0)";"PC(O-16:0/18:3(6Z,9Z,12Z))";"PC(O-16:0/18:3(9Z,12Z,15Z))";"PC(P-16:0/18:2(9Z,12Z))";;PC(16:0/O-16:0);PC(O-14:0/18:0);PC(O-16:0/16:0)	Glycerophospholipid								0.00626663	0.0103998	0.00810437	0.0126951	0.000251623	0.000512768	0.000121617	0.000267157	0.602571	0.638386	0.773241	0.8192	1.65956	3.99e-11	1.25e-10	2-1; 3-1; 4-1; 3-2; 4-2; 4-3	1	0	1	1
4986	Lipids positive	726.504	394.636	PC[32:4];PE[35:4];;PC[30:1];PE[33:1];;PA[37:5];;PE-NMe2(O-14:0/O-14:0)	Glycerophospholipid		PC(16:1_14:0)+Na	B,	726.504	394.14	7.56e-05	-0.49638	0.0327377	0.0200648	0.0189997	0.0212345	0.00139285	0.00113685	0.00126307	0.00116161	1.63159	0.894758	1.72306	0.944916	0.612897	3.64e-07	8.65e-07	2-1; 3-1; 4-1	1	0	1	0
4414	Lipids negative	813.538	394.735	PS(17:0/20:4(5Z,8Z,11Z,14Z))	Glycerophospholipid								0.00716314	0.00881377	0.00907576	0.0143685	0.000186531	0.000388023	0.000117497	0.000290727	0.812722	0.631644	0.789261	0.613411	1.23043	1.44e-13	7.31e-13	2-1; 3-1; 4-1; 4-2; 4-3	1	1	1	1
5499	Lipids positive	769.556	396.592	PC[35:4];PE(P-18:0/20:4(12OH[S]));PE(P-18:0/20:4(15OH[S]));PE(P-18:0/20:4(5OH[S]));PE[38:4];;PC[33:1];PE-NMe2[34:1];PE[36:1];;PA[40:5];;PE-NMe(O-16:0/O-16:0)	Glycerophospholipid								0.00144659	0.0105656	0.000529176	0.00319862	0.000262556	0.000542874	NA	0.000340652	0.136915	0.165439	2.73366	3.30317	7.3038	6.71e-13	8.13e-12	2-1; 4-1; 3-2; 4-2; 4-3	1	1	0	1
3713	Lipids negative	748.514	397.292	PC(12:0/18:1(9Z));PC(14:0/16:1(7Z))[U];PC(14:0/16:1(9Z));PC(14:1(9Z)/16:0);PC(16:0/14:1(9Z));PC(16:1(9Z)/14:0);PE(15:0/18:1(11Z));PE(15:0/18:1(9Z));PE(18:1(11Z)/15:0);PE(18:1(9Z)/15:0);;	Glycerophospholipid		PC(16:1_14:0)+HCOO	A	748.512	393.69	-0.0020338	-3.60159	0.0776166	0.0973199	0.0466953	0.0788411	0.00318731	0.00139327	0.000910771	0.00164488	0.797541	0.592271	1.66219	1.23438	1.25385	1.08e-12	4.39e-12	2-1; 3-1; 3-2; 4-2; 4-3	1	1	1	1
6696	Lipids positive	856.584	398.733	PC[42:9];;PC[40:6];PE[43:6];;PS(O-20:0/19:1);PS(P-18:0/21:0);PS(P-20:0/19:0);;PC[38:3];PE[41:3];PC(18:0/P-18:1);PC(18:1/P-18:0);PC(20:1/P-16:0);PC(O-16:0/20:2);PC(o-18:0/18:2);PC(o-18:1/18:1);PC(P-16:0/20:1);PC(P-18:0/18:1);PC(P-18:1/18:0);PC(P-20:0/16:1);PE(P-20:0/19:1)	Glycerophospholipid								0.00600715	0.0175936	0.00210807	0.00251445	0.000471512	0.00092678	8.65971e-05	0.000185194	0.341438	0.838384	2.84959	6.99703	2.92879	1.03e-14	3.54e-13	2-1; 3-1; 4-1; 3-2; 4-2	1	0	1	1
6101	Lipids positive	812.543	398.762	PS[38:4];;PS[36:1];;DGCC[36:5];;PG[38:6];;PC[33:2];PE[36:2]	Glycerophospholipid								0.00236562	0.000244068	0.00137784	0.000836422	0.000223034	3.52739e-05	5.04084e-05	8.6783e-05	9.69246	1.6473	1.71691	0.2918	0.103173	7.59e-10	3.15e-09	2-1; 3-1; 4-1; 3-2; 4-2; 4-3	1	0	1	1
6981	Lipids positive	882.599	398.904	PC[44:10];;PC[42:7];;PC[40:4];PE[43:4];;PC(20:1/P-18:1);PC(20:2/P-18:0);PC(22:2/P-16:0);PC(O-18:0/20:3);PC(o-20:0/18:3);PC(P-16:0/22:2);PC(P-18:0/20:2);PC(P-18:1/20:1);PC(P-20:0/18:2)	Glycerophospholipid								0.00123674	0.00334342	0.000339738	0.000207598	0.000116754	0.000177984	1.34485e-05	1.89406e-05	0.369902	1.63652	3.64027	16.1052	2.70342	1.87e-14	5.18e-13	2-1; 3-1; 4-1; 3-2; 4-2	1	0	1	1
5419	Lipids negative	900.576	399.032	PC(18:0/22:6(4E,7E,10E,13E,16E,19E))[U]";"PC(18:0/22:6(4Z,7Z,10Z,13Z,16Z,19Z))";"PC(18:0/22:6(9Z,11Z,13Z,15Z,17Z,19))";"PC(18:1(11Z)/22:5(4Z,7Z,10Z,13Z,16Z))";"PC(18:1(11Z)/22:5(7Z,10Z,13Z,16Z,19Z))";"PC(18:1(9Z)/22:5(4Z,7Z,10Z,13Z,16Z))";"PC(18:1(9Z)/22:5(7Z,10Z,13Z,16Z,19Z))";"PC(18:2(9Z,12Z)/22:4(7Z,10Z,13Z,16Z))";"PC(20:1(11Z)/20:5(5Z,8Z,11Z,14Z,17Z))";"PC(20:2(11Z,14Z)/20:4(5Z,8Z,11Z,14Z))";…	Glycerophospholipid								0.00198195	0.00744227	0.00081603	0.00104026	8.7818e-05	0.000150895	2.90891e-05	5.70336e-05	0.26631	0.784446	2.42877	7.15422	3.75502	9.79e-21	8.65e-19	2-1; 3-1; 4-1; 3-2; 4-2	1	0	1	1
6025	Lipids positive	806.569	400.4	PC[38:6];PE[41:6];;PC[36:3];PE[39:3];;PC[34:0];PE-NMe[36:0];PE[37:0]	Glycerophospholipid								0.019608	0.11353	0.0101195	0.0615063	0.00162567	0.0242173	0.000458789	0.0173416	0.172712	0.164527	1.93765	1.84582	5.78998	9.6e-05	0.00016955	2-1; 3-2; 4-2	1	0	0	1
6211	Lipids positive	820.507	401.081	PS[37:4];;PI-Cer(d18:0/16:0);;PGP[32:0];;PS[35:1];;PC[34:5];PE[37:5];;PS(O-16:0/17:0);PS(O-18:0/15:0);PS(O-20:0/13:0);;PC[32:2];PE[35:2]	Glycerophospholipid								0.00102974	0.0011769	0.000736855	0.00215969	5.2128e-05	9.39096e-05	3.71695e-05	9.93399e-05	0.874961	0.341185	1.39748	0.54494	1.14291	4.29e-09	1.46e-08	3-1; 4-1; 3-2; 4-2; 4-3	0	1	1	1
4116	Lipids negative	786.506	401.236	PE(18:2(9Z,12Z)/22:6(4Z,7Z,10Z,13Z,16Z,19Z));"PE(18:3(6Z,9Z,12Z)/22:5(4Z,7Z,10Z,13Z,16Z))";"PE(18:3(6Z,9Z,12Z)/22:5(7Z,10Z,13Z,16Z,19Z))";"PE(18:3(9Z,12Z,15Z)/22:5(4Z,7Z,10Z,13Z,16Z))";"PE(18:3(9Z,12Z,15Z)/22:5(7Z,10Z,13Z,16Z,19Z))";"PE(18:4(6Z,9Z,12Z,15Z)/22:4(7Z,10Z,13Z,16Z))";"PE(20:3(5Z,8Z,11Z)/20:5(5Z,8Z,11Z,14Z,17Z))";"PE(20:3(8Z,11Z,14Z)/20:5(5Z,8Z,11Z,14Z,17Z))";"PE(20:4(5Z,8Z,11Z,14Z)/20…	Glycerophospholipid								0.00614039	0.0110539	0.00406201	0.00345727	0.000399226	0.000509849	0.000153345	0.000115306	0.555495	1.17492	1.51166	3.19729	1.80019	2.54e-12	9.56e-12	2-1; 3-1; 4-1; 3-2; 4-2	1	0	1	1
6449	Lipids positive	837.497	401.284	PA(O-20:0/22:6)	Glycerophospholipid								0.00249428	0.00211169	0.00191371	0.00521774	0.000150811	0.000268894	0.000221177	0.000323534	1.18118	0.366769	1.30337	0.404713	0.846614	1.86e-08	5.44e-08	4-1; 4-2; 4-3	0	1	0	1
5504	Lipids negative	910.503	401.393	PC(18:3(6Z,9Z,12Z)/22:6(4Z,7Z,10Z,13Z,16Z,19Z))";"PC(18:3(9Z,12Z,15Z)/22:6(4Z,7Z,10Z,13Z,16Z,19Z))";"PC(18:4(6Z,9Z,12Z,15Z)/22:5(4Z,7Z,10Z,13Z,16Z))";"PC(18:4(6Z,9Z,12Z,15Z)/22:5(7Z,10Z,13Z,16Z,19Z))";"PC(20:4(5Z,8Z,11Z,14Z)/20:5(5Z,8Z,11Z,14Z,17Z))";"PC(20:4(8Z,11Z,14Z,17Z)/20:5(5Z,8Z,11Z,14Z,17Z))";"PC(20:5(5Z,8Z,11Z,14Z,17Z)/20:4(5Z,8Z,11Z,14Z))";"PC(20:5(5Z,8Z,11Z,14Z,17Z)/20:4(8Z,11Z,14Z,17Z…	Glycerophospholipid								0.00349089	0.00430786	0.00270603	0.00829497	5.69633e-05	0.00012743	3.70992e-05	0.000149561	0.810352	0.326225	1.29004	0.519334	1.23403	1.38e-19	6.32e-18	2-1; 3-1; 4-1; 3-2; 4-2; 4-3	1	0	1	1
5774	Lipids positive	788.521	401.403	PE[40:8];;PC[35:5];PE(P-18:1/20:4(12OH[S]));PE(P-18:1/20:4(15OH[S]));PE(P-18:1/20:4(5OH[S]));PE[38:5];;"bacteriohopane-,32,33,34-triol-35-cyclitolguanine";;PS(O-16:0/18:0);PS(O-18:0/16:0);PS(O-20:0/14:0);;PA[42:9];;PC[33:2];PE[36:2];;GlcCer(d15:1/20:0);;PC(15:0/P-16:0);PC(O-16:0/15:1);PC(P-16:0/15:0);PC(P-18:0/13:0);PE(16:0/P-18:0);PE(18:0/P-16:0);PE(O-18:0/16:1);PE(O-20:0/14:1);PE(P-16:0/18:0);P…	Glycerophospholipid								0.0024517	0.00756961	0.00135229	0.00138542	0.000190365	0.000257647	3.74017e-05	0.000127605	0.323886	0.976084	1.813	5.46375	3.0875	1.41e-16	2.77e-14	2-1; 3-1; 4-1; 3-2; 4-2	1	0	1	1
5299	Lipids positive	752.519	401.51	PC[34:5];PE[37:5];;PC[32:2];PE[35:2];;PA[39:6]	Glycerophospholipid		PC(16:1_16:1)+Na	A	752.519	401.7	-0.0005411	0.189819	0.0172913	0.0238404	0.0112119	0.0291607	0.00101746	0.00105844	0.000913609	0.00132728	0.725292	0.384485	1.54223	0.817554	1.37875	1.62e-09	6.14e-09	2-1; 3-1; 4-1; 3-2; 4-2; 4-3	1	0	1	1
4743	Lipids negative	842.516	401.759	PS(17:0/20:4(5Z,8Z,11Z,14Z))	Glycerophospholipid								0.00974851	0.0163375	0.00752589	0.0223093	0.000244775	0.000527933	0.000365591	0.000681303	0.596697	0.337343	1.29533	0.732316	1.67589	7.17e-15	5.2e-14	2-1; 3-1; 4-1; 3-2; 4-2; 4-3	1	0	1	1
5064	Lipids positive	733.547	401.799	PC[32:2];PE[35:2]	Glycerophospholipid								0.00481275	0.0100615	0.00248244	0.00798122	0.000381501	0.000443375	0.000136666	0.000534733	0.478334	0.311036	1.93871	1.26065	2.09059	1.08e-10	5.84e-10	2-1; 3-1; 4-1; 3-2; 4-2; 4-3	1	0	1	1
4945	Lipids negative	859.507	401.929	PG(18:0/18:1(11Z));PG(18:0/18:1(9Z));PG(18:1(11Z)/18:0);PG(18:1(9Z)/18:0)	Glycerophospholipid								0.00232934	0.00276761	0.00207924	0.00600981	5.44724e-05	0.000149955	6.43326e-05	0.000105089	0.841641	0.345974	1.12028	0.460516	1.18815	3.3e-17	5.23e-16	2-1; 4-1; 3-2; 4-2; 4-3	1	1	0	1
4486	Lipids negative	819.518	402.019	PG(18:1(11Z)/22:6(4Z,7Z,10Z,13Z,16Z,19Z));"PG(18:1(9Z)/22:6(4Z,7Z,10Z,13Z,16Z,19Z))";"PG(18:2(9Z,12Z)/22:5(4Z,7Z,10Z,13Z,16Z))";"PG(18:2(9Z,12Z)/22:5(7Z,10Z,13Z,16Z,19Z))";"PG(18:3(6Z,9Z,12Z)/22:4(7Z,10Z,13Z,16Z))";"PG(18:3(9Z,12Z,15Z)/22:4(7Z,10Z,13Z,16Z))";;"PG(16:0/22:4(7Z,10Z,13Z,16Z))";"PG(18:0/20:4(5Z,8Z,11Z,14Z))";"PG(18:1(11Z)/20:3(5Z,8Z,11Z))";"PG(18:1(11Z)/20:3(8Z,11Z,14Z))";"PG(18:1(9Z…	Glycerophospholipid		PG(18:1_22:6)-H	B	819.518	402.06	-7.29e-05	0.040812	0.0778671	0.0768255	0.0569474	0.046588	0.00466126	0.00620804	0.0015632	0.00279248	1.01356	1.22236	1.36735	1.64904	0.986622	5.33e-05	9.09e-05	3-1; 4-1; 3-2; 4-2	0	0	1	1
6534	Lipids positive	843.514	402.821	PG[42:10];;PG[40:7];;PG[38:4];;PA[42:7];;PG(O-16:0/20:3);PG(O-18:0/18:3);PG(P-16:0/20:2);PG(P-18:0/18:2);;PA[40:4]	Glycerophospholipid								0.00228251	0.000582701	0.00207982	0.000831274	0.000119189	3.28144e-05	0.000114881	4.92966e-05	3.91712	2.50197	1.09745	0.700974	0.25529	2.57e-11	1.7e-10	2-1; 4-1; 3-2; 4-3	1	1	0	0
5678	Lipids positive	780.553	402.907	PC[36:5];PE[39:5];;PC[34:2];PE-NMe[36:2];PE[37:2];;PA[41:6]	Glycerophospholipid								0.163027	0.154348	0.109327	0.0643955	0.017721	0.0117124	0.00660538	0.00380594	1.05623	1.69775	1.49119	2.39688	0.946762	1.45e-05	2.85e-05	3-1; 4-1; 4-2; 4-3	0	1	1	1
6183	Lipids positive	818.568	404.183	PC[39:7];PE[42:7];;PC[37:4];PE[40:4];;PA[44:8];;PC[35:1];PE[38:1];PC(O-16:0/17:0);PC(O-18:0/15:0);PC(O-20:0/13:0);PE(O-16:0/20:0);PE(O-18:0/18:0);PE(O-20:0/16:0)	Glycerophospholipid								0.00611481	0.0148773	0.00333169	0.00358676	0.000534945	0.000697189	0.000128454	0.000234608	0.411017	0.928885	1.83535	4.14783	2.43299	1.76e-13	2.67e-12	2-1; 3-1; 4-1; 3-2; 4-2	1	0	1	1
5976	Lipids positive	803.539	404.197	PA(P-20:0/22:4);PG(O-16:0/18:1);PG(O-18:0/16:1);PG(O-20:0/14:1);PG(P-16:0/18:0);PG(P-18:0/16:0);PG(P-20:0/14:0)	Glycerophospholipid								0.00543392	0.00432792	0.00513337	0.00308045	0.000400421	0.00051491	0.000303297	0.000219536	1.25555	1.66643	1.05855	1.40496	0.796464	0.0011608	0.0018417	4-1; 4-3	0	1	0	0
4988	Lipids negative	862.561	404.55	PC(15:0/22:4(7Z,10Z,13Z,16Z))";"PC(17:0/20:4(5Z,8Z,11Z,14Z))";"PC(22:4(7Z,10Z,13Z,16Z)/15:0)";"PE(18:0/22:4(7Z,10Z,13Z,16Z))";"PE(18:2(9Z,12Z)/22:2(13Z,16Z))";"PE(18:3(6Z,9Z,12Z)/22:1(13Z))";"PE(18:3(9Z,12Z,15Z)/22:1(13Z))";"PE(18:4(6Z,9Z,12Z,15Z)/22:0)";"PE(20:0/20:4(5Z,8Z,11Z,14Z))";"PE(20:0/20:4(8Z,11Z,14Z,17Z))";"PE(20:1(11Z)/20:3(5Z,8Z,11Z))";"PE(20:1(11Z)/20:3(8Z,11Z,14Z))";"PE(20:2(11Z,14Z…	Glycerophospholipid								0.00228917	0.00636778	0.00156	0.00153047	0.000126788	0.000123336	4.62797e-05	3.15932e-05	0.359493	1.01929	1.46742	4.16067	2.7817	7.06e-20	3.75e-18	2-1; 3-1; 4-1; 3-2; 4-2	1	0	1	1
3395	Lipids negative	721.551	404.77	PC(10:0/20:0);PC(11:0/19:0);PC(12:0/18:0);PC(13:0/17:0);PC(14:0/16:0);PC(15:0/15:0);PC(16:0/14:0);PC(17:0/13:0);PC(18:0/12:0);PC(19:0/11:0);PC(20:0/10:0);PC(9:0/21:0);PE(13:0/20:0)[U];PE(14:0/19:0)[U];PE(15:0/18:0);PE(16:0/17:0)[U];PE(17:0/16:0)[U];PE(18:0/15:0);PE(19:0/14:0)[U];PE-NMe(16:0/16:0)	Glycerophospholipid								0.00177354	0.00807858	0.00204834	0.00657224	8.31258e-05	0.000184236	8.30809e-05	0.000115524	0.219536	0.311665	0.865846	1.2292	4.55505	4.47e-20	2.58e-18	2-1; 4-1; 3-2; 4-2; 4-3	1	1	0	1
5853	Lipids negative	960.519	405.085	PC(22:6(4Z,7Z,10Z,13Z,16Z,19Z)/22:6(4Z,7Z,10Z,13Z,16Z,19Z))	Glycerophospholipid								0.00193841	0.00098496	0.00257778	0.00141332	4.87931e-05	4.30045e-05	7.27147e-05	0.000273351	1.96801	1.82393	0.751969	0.696914	0.508127	2.11e-06	4.03e-06	2-1; 3-2; 4-2; 4-3	1	1	0	1
4546	Lipids negative	824.545	405.109	PT(18:0/18:1(9Z));PC(14:0/20:2(11Z,14Z))";PC(14:1(9Z)/20:1(11Z));"PC(16:0/18:2(10E,12Z))";"PC(16:0/18:2(11Z,13Z))";"PC(16:0/18:2(2E,4E))";"PC(16:0/18:2(2Z,4Z))";"PC(16:0/18:2(6Z,9Z))";"PC(16:0/18:2(9E,11E))";"PC(16:0/18:2(9E,11Z))";"PC(16:0/18:2(9E,12E))";"PC(16:0/18:2(9Z,12Z))";PC(16:1(2Z)/18:1(9Z));PC(16:1(7Z)/18:1(9Z))[U];PC(16:1(9Z)/18:1(11Z));PC(16:1(9Z)/18:1(9Z));PC(17:1(10E)/17:1(10E))[U];…	Glycerophospholipid								0.0605779	0.0859261	0.0548905	0.0297329	0.00389666	0.00580626	0.00217605	0.000856321	0.705	1.84612	1.10361	2.88994	1.41844	1.55e-08	3.56e-08	2-1; 4-1; 3-2; 4-2; 4-3	1	1	0	1
4322	Lipids negative	805.486	405.316	PI(16:0/16:2(9Z,12Z));PI(16:1(9Z)/16:1(9Z));"PI(16:2(9Z,12Z)/16:0)	Glycerophospholipid								0.00261349	0.00433423	0.00113767	0.00289086	0.000441457	0.000262487	0.000158138	9.22469e-05	0.602987	0.393539	2.29724	1.49929	1.65841	1.05e-06	2.06e-06	2-1; 3-1; 3-2; 4-2; 4-3	1	1	1	1
4865	Lipids negative	851.564	405.547	PC(14:1(9Z)/22:2(13Z,16Z));"PC(16:0/20:3(11E,14E,17E))[U]";"PC(16:0/20:3(5E,8E,11E))[U]";"PC(16:0/20:3(5Z,8Z,11Z))";"PC(16:0/20:3(8E,11E,14E))";"PC(16:0/20:3(8Z,11Z,14Z))";"PC(16:1(9Z)/20:2(11Z,14Z))";"PC(18:0/18:3(6Z,9Z,12Z))";"PC(18:0/18:3(9Z,12Z,15Z))";"PC(18:1(11Z)/18:2(9Z,12Z))";"PC(18:1(9Z)/18:2(6Z,9Z))";"PC(18:1(9Z)/18:2(9Z,12Z))";"PC(18:2(9Z,12Z)/18:1(11Z))";"PC(18:2(9Z,12Z)/18:1(9Z))";"P…	Glycerophospholipid								0.0122356	0.0378336	0.00740492	0.015253	0.00051235	0.000747551	0.000950217	0.000494059	0.323406	0.485473	1.65236	2.4804	3.09209	2.35e-10	6.72e-10	2-1; 3-2; 4-2	1	0	0	1
4548	Lipids positive	689.495	405.791	PC[29:2];PE[32:2]	Glycerophospholipid								0.00217516	0.000990614	0.000668128	0.000486012	0.000157159	6.42597e-05	4.59605e-05	6.22098e-05	2.19577	1.37472	3.25561	2.03825	0.45542	1.42e-10	7.41e-10	2-1; 3-1; 4-1; 4-2	1	0	1	1
3056	Lipids negative	686.477	406.443	PE(14:0/18:2(9Z,12Z));PE(14:1(9Z)/18:1(11Z));PE(14:1(9Z)/18:1(9Z));PE(16:1(9Z)/16:1(9Z));PE(18:1(11Z)/14:1(9Z));PE(18:1(9Z)/14:1(9Z));"PE(18:2(9Z,12Z)/14:0)	Glycerophospholipid								0.0166993	0.0129785	0.00749227	0.00827167	0.000711969	0.000230663	0.000135875	0.000251181	1.28669	0.905774	2.22887	1.56903	0.777191	8.55e-13	3.56e-12	2-1; 3-1; 4-1; 3-2; 4-2	1	0	1	1
6793	Lipids positive	864.515	407.287	PG(O-16:0/18:0);PG(O-18:0/16:0);PG(O-20:0/14:0)	Glycerophospholipid								0.000275744	0.000541707	0.000299683	0.00199127	4.55069e-05	0.000156079	8.64578e-06	0.000124261	0.509028	0.150499	0.92012	0.272041	1.96453	8.74e-11	4.88e-10	4-1; 4-2; 4-3	0	1	0	1
6564	Lipids positive	846.523	407.315	PS[39:5];PS[37:2];;PC[36:6];PE[39:6];;PS(O-16:0/19:1);PS(O-18:0/17:1);PS(O-20:0/15:1);PS(P-16:0/19:0);PS(P-18:0/17:0);PS(P-20:0/15:0);;PC[34:3];PE[37:3]	Glycerophospholipid								0.000305756	0.00106949	0.000253403	0.00183284	8.23485e-06	0.000106639	2.04077e-05	9.71612e-05	0.28589	0.138257	1.2066	0.583515	3.49785	3.03e-08	8.48e-08	2-1; 4-1; 4-2; 4-3	1	1	0	0
4165	Lipids negative	790.514	407.743	PC(O-15:0/20:4(5Z,8Z,11Z,14Z));"PE(20:2(11Z,14Z)/dm18:1(11Z))";"PE(20:2(11Z,14Z)/dm18:1(9Z))";"PE(20:3(5Z,8Z,11Z)/dm18:0)";"PE(20:3(8Z,11Z,14Z)/dm18:0)";PC(10:0/22:0);PC(11:0/21:0);PC(12:0/20:0);PC(13:0/19:0);PC(14:0/18:0);PC(15:0/17:0);PC(16:0/16:0);PC(17:0/15:0);PC(18:0/14:0);PC(19:0/13:0);PC(20:0/12:0);PC(21:0/11:0);PC(22:0/10:0);PC(9:0/23:0);PE(13:0/22:0)[U];PE(14:0/21:0)[U];PE(15:0/20:0);PE(…	Glycerophospholipid								0.000254808	0.00145108	0.000442334	0.00277428	2.88562e-05	0.000127099	NA	4.30103e-05	0.175599	0.159441	0.576054	0.523046	5.69479	3.57e-10	9.92e-10	2-1; 4-1; 3-2; 4-2; 4-3	1	1	0	1
5705	Lipids negative	936.519	407.778	PC(20:4(5Z,8Z,11Z,14Z)/22:6(4Z,7Z,10Z,13Z,16Z,19Z))";"PC(20:4(5Z,8Z,11Z,14Z)/22:6(4Z,7Z,10Z,13Z,16Z,19Z))[U]";"PC(20:4(8Z,11Z,14Z,17Z)/22:6(4Z,7Z,10Z,13Z,16Z,19Z))";"PC(20:5(5Z,8Z,11Z,14Z,17Z)/22:5(4Z,7Z,10Z,13Z,16Z))";"PC(20:5(5Z,8Z,11Z,14Z,17Z)/22:5(7Z,10Z,13Z,16Z,19Z))";"PC(22:5(4Z,7Z,10Z,13Z,16Z)/20:5(5Z,8Z,11Z,14Z,17Z))";"PC(22:5(7Z,10Z,13Z,16Z,19Z)/20:5(5Z,8Z,11Z,14Z,17Z))";"PC(22:6(4Z,7Z,1…	Glycerophospholipid								0.00119332	0.00339632	0.00131217	0.00685626	9.58804e-05	0.000184442	9.1381e-05	0.000242851	0.351356	0.191383	0.909423	0.495361	2.84611	8.22e-15	5.83e-14	2-1; 4-1; 3-2; 4-2; 4-3	1	1	0	1
5856	Lipids positive	794.51	407.854	PC[34:3];PE[37:3];;PE(20:4/P-18:1);PE(20:5/P-18:0);PE(22:5/P-16:0);PE(O-16:0/22:6);PE(P-16:0/22:5);PE(P-18:0/20:5);PE(P-18:1/20:4);;PS(O-16:0/17:0);PS(O-18:0/15:0);PS(O-20:0/13:0)	Glycerophospholipid								0.000283921	0.000728163	0.00015714	0.00168148	2.41823e-05	0.000152448	6.05453e-05	0.000114913	0.389914	0.0934535	1.8068	0.433049	2.56467	3.52e-09	1.24e-08	2-1; 4-1; 3-2; 4-2; 4-3	1	1	0	1
5349	Lipids positive	756.553	408.361	PC[34:3];PE[37:3];;PC[32:0];PE(18:0(10(R)Me)/16:0);PE[35:0]	Glycerophospholipid								0.123151	0.760903	0.0607698	0.392577	0.0126207	0.0334072	0.0101812	0.0255704	0.161849	0.154797	2.02652	1.93823	6.17861	5.46e-15	2.53e-13	2-1; 4-1; 3-2; 4-2; 4-3	1	1	0	1
4594	Lipids positive	693.525	409.33	PC(15:0/14:0);PC[29:0];PE[32:0]	Glycerophospholipid								0.0149801	0.0123835	0.00905094	0.00971517	0.00093534	0.000557615	0.000345583	0.000600475	1.20968	0.93163	1.65508	1.27466	0.826668	7.76e-06	1.56e-05	2-1; 3-1; 4-1; 3-2; 4-2	1	0	1	1
3571	Lipids negative	736.516	409.401	PC(15:0_14:0)	Glycerophospholipid		PC(15:0_14:0)+HCOO	A	736.51	411.42	-0.0064266	2.01884	0.00766928	0.00817759	0.00645991	0.00877009	0.000167875	0.000119642	0.000165133	0.000167835	0.937841	0.736585	1.18721	0.932441	1.06628	1.51e-08	3.49e-08	3-1; 4-1; 3-2; 4-3	0	1	1	0
5128	Lipids positive	738.542	409.898	PC(18:4/P-16:0);PC(P-16:0/18:4);;PC(14:0/P-18:1);PC(14:1/P-18:0);PC(16:1/P-16:0);PC(O-14:0/18:2);PC(o-16:1/16:1);PC(P-14:0/18:1);PC(P-16:0/16:1);PC(P-18:0/14:1);PC(P-18:1/14:0);PE(O-18:0/17:2);PE(P-16:0/19:1);PE(P-18:0/17:1);PE(P-20:0/15:1)	Glycerophospholipid								NA	0.00190683	0.000464259	0.00205644	NA	0.000115066	1.84325e-05	0.000140587	NA	0.225758	NA	0.927249	#VALUE!	4.3e-13	5.48e-12	2-1; 3-1; 4-1; 3-2; 4-3	1	1	1	0
4228	Lipids positive	658.478	410.784	PE(O-16:0/13:0)	Glycerophospholipid								0.00216355	NA	0.00114397	NA	0.000100914	NA	5.68802e-05	NA	NA	NA	1.89126	NA	#VALUE!	5.75e-17	1.83e-14	2-1; 3-1; 4-1; 3-2; 4-3	1	1	1	0
3584	Lipids negative	737.495	411.344	PE(14:0/22:5(4Z,7Z,10Z,13Z,16Z));"PE(14:0/22:5(7Z,10Z,13Z,16Z,19Z))";"PE(14:1(9Z)/22:4(7Z,10Z,13Z,16Z))";"PE(16:0/20:5(5Z,8Z,11Z,14Z,17Z))";"PE(16:1(9Z)/20:4(5Z,8Z,11Z,14Z))";"PE(16:1(9Z)/20:4(8Z,11Z,14Z,17Z))";"PE(18:1(11Z)/18:4(6Z,9Z,12Z,15Z))";"PE(18:1(9Z)/18:4(6Z,9Z,12Z,15Z))";"PE(18:2(9Z,12Z)/18:3(6Z,9Z,12Z))";"PE(18:2(9Z,12Z)/18:3(9Z,12Z,15Z))";"PE(18:3(6Z,9Z,12Z)/18:2(9Z,12Z))";"PE(18:3(9Z…	Glycerophospholipid								0.0183352	0.0126403	0.00930178	0.00587232	0.000909874	0.00174685	0.000680189	0.000247952	1.45053	1.584	1.97115	2.15252	0.689402	4.9e-07	9.86e-07	2-1; 3-1; 4-1; 4-2	1	0	1	1
5124	Lipids positive	738.506	411.455	PC[33:5];PE[36:5];;PC[31:2];PE[34:2];;PA[38:6]	Glycerophospholipid								0.0162817	0.00685517	0.00738256	0.00512828	0.00100877	0.00193808	0.000445236	0.00044286	2.3751	1.43958	2.20543	1.33674	0.421035	3.54e-06	7.47e-06	2-1; 3-1; 4-1	1	0	1	0
5604	Lipids positive	776.522	411.497	PC[36:7];PE[39:7];;PC[34:4];PE[37:4];PC(o-14:0/16:0);PC(O-16:0/14:0);PC(O-18:0/12:0);PE(O-16:0/17:0);PE(O-18:0/15:0);PE(O-20:0/13:0)	Glycerophospholipid								0.00142926	0.00260863	0.00105494	0.001377	0.000116826	0.000141692	3.00706e-05	8.76127e-05	0.547895	0.76612	1.35482	1.89444	1.82517	6.69e-09	2.18e-08	2-1; 3-2; 4-2	1	0	0	1
4827	Lipids positive	714.506	412.37	PC[31:3];PE[34:3];PC(15:0/14:0);PC[29:0];PE[32:0];PA[36:4]	Glycerophospholipid								0.0089288	0.0106339	0.00451267	0.006756	0.000635999	0.000589812	0.000180113	0.000422755	0.839655	0.66795	1.97861	1.57399	1.19096	1.82e-07	4.5e-07	3-1; 4-1; 3-2; 4-2; 4-3	0	1	1	1
4849	Lipids positive	716.578	412.509	PE-Cer(d14:1/24:1);PE-Cer(d14:2/24:0);PE-Cer(d16:1/22:1);PE-Cer(d16:2/22:0)	Glycerophospholipid								0.0013528	0.00595426	0.00105075	0.00359021	9.77254e-05	0.000291665	5.71503e-05	0.000239348	0.227199	0.292672	1.28746	1.65847	4.40144	2.5e-13	3.52e-12	2-1; 4-1; 3-2; 4-2; 4-3	1	1	0	1
5497	Lipids positive	769.556	412.516	PC[35:4];PE(P-18:0/20:4(12OH[S]));PE(P-18:0/20:4(15OH[S]));PE(P-18:0/20:4(5OH[S]));PE[38:4];;PC[33:1];PE-NMe2[34:1];PE[36:1];;PA[40:5]	Glycerophospholipid								0.00258762	0.00621219	0.00215367	0.00670231	0.000214331	0.000325505	7.82016e-05	0.00050943	0.416539	0.321332	1.20149	0.926873	2.40073	1.04e-09	4.2e-09	2-1; 4-1; 3-2; 4-3	1	1	0	0
3822	Lipids negative	759.566	412.701	PC(15:0/18:2(9Z,12Z))";"PC(18:2(9Z,12Z)/15:0)";"PE(14:0/22:2(13Z,16Z))";PE(14:1(9Z)/22:1(13Z));"PE(16:0/20:2(11Z,14Z))";PE(16:1(9Z)/20:1(11Z));"PE(18:0/18:2(9Z,12Z))";PE(18:1(11Z)/18:1(11Z));PE(18:1(11Z)/18:1(9Z));PE(18:1(11Z)/18:1(9Z))[U];PE(18:1(6Z)/18:1(6Z));PE(18:1(9E)/18:1(9E));PE(18:1(9Z)/18:1(11Z));PE(18:1(9Z)/18:1(9Z));PE(18:1(9Z)/18:1(9Z))[U];"PE(18:2(9Z,12Z)/18:0)";PE(20:1(11Z)/16:1(9Z)…	Glycerophospholipid								0.00181596	0.00806658	0.00192311	0.00668103	9.48449e-05	0.000209922	5.47534e-05	8.20012e-05	0.225121	0.287847	0.944279	1.20739	4.44205	4.11e-20	2.51e-18	2-1; 4-1; 3-2; 4-2; 4-3	1	1	0	1
4404	Lipids negative	812.545	412.782	PS(16:0/20:0);PS(18:0/18:0);;"PG(16:0/22:5(4Z,7Z,10Z,13Z,16Z))";"PG(16:0/22:5(7Z,10Z,13Z,16Z,19Z))";"PG(16:1(9Z)/22:4(7Z,10Z,13Z,16Z))";"PG(18:1(11Z)/20:4(5Z,8Z,11Z,14Z))";"PG(18:1(9Z)/20:4(5Z,8Z,11Z,14Z))";"PG(18:2(9Z,12Z)/20:3(5Z,8Z,11Z))";"PG(18:2(9Z,12Z)/20:3(8Z,11Z,14Z))";PC(15:0/18:1(11Z));PC(15:0/18:1(9Z));PC(16:0/17:1(9Z));PC(18:1(11Z)/15:0);PC(18:1(9Z)/15:0);PE(14:0/22:1(13Z));PE(14:1(9Z…	Glycerophospholipid								0.00139807	0.004819	0.00178254	0.00669344	6.20152e-05	6.66296e-05	5.3886e-05	0.000110866	0.290116	0.266312	0.784312	0.719959	3.4469	2.94e-08	6.58e-08	2-1; 4-1; 3-2; 4-2; 4-3	1	1	0	1
4600	Lipids negative	830.521	412.98	PE(20:0/dm18:1(11Z));PE(20:0/dm18:1(9Z));PE(20:1(11Z)/dm18:0);PE(22:1(13Z)/dm16:0);PS(18:1(9Z)/18:2(9Z,12Z))	Glycerophospholipid								0.00119508	0.00105496	0.00138346	0.00519273	0.000109976	0.000110543	6.89324e-05	0.00036728	1.13282	0.266423	0.863834	0.203162	0.882754	3.13e-11	1e-10	4-1; 4-2; 4-3	0	1	0	1
6011	Lipids positive	805.554	413.01	PC[38:7];PE[41:7];;PC[36:4];PE[39:4];;PC[34:1];PE[37:1];PC(16:0/O-16:0);PC(O-14:0/18:0);PC(O-16:0/16:0);PC(O-18:0/14:0);PC(O-20:0/12:0);PE(O-16:0/19:0);PE(O-18:0/17:0);PE(O-20:0/15:0)	Glycerophospholipid								0.00128647	0.00622354	0.000872861	0.00275983	4.2081e-05	0.000366551	0.000178516	0.000238163	0.20671	0.316274	1.47385	2.25505	4.8377	5.3e-12	4.4e-11	2-1; 4-1; 3-2; 4-2; 4-3	1	1	0	1
3304	Lipids negative	712.493	413.452	PE(14:0/20:3(5Z,8Z,11Z))";"PE(14:0/20:3(8Z,11Z,14Z))";"PE(14:1(9Z)/20:2(11Z,14Z))";"PE(16:0/18:3(6Z,9Z,12Z))";"PE(16:0/18:3(9Z,12Z,15Z))";"PE(16:1(9Z)/18:2(9Z,12Z))";"PE(18:2(9Z,12Z)/16:1(9Z))";"PE(18:3(6Z,9Z,12Z)/16:0)";"PE(18:3(9Z,12Z,15Z)/16:0)";"PE(20:2(11Z,14Z)/14:1(9Z))";"PE(20:3(5Z,8Z,11Z)/14:0)";"PE(20:3(8Z,11Z,14Z)/14:0)";;PC(10:0/19:0);PC(11:0/18:0)[U];PC(12:0/17:0)[U];PC(13:0/16:0)[U];…	Glycerophospholipid		PE(16:1_18:2)-H	A	712.492	412.38	-0.0007758	-1.07167	0.0139783	0.0224007	0.00866103	0.0155574	0.00057344	0.000413504	0.000219007	0.000390138	0.624014	0.556713	1.61393	1.43987	1.60253	1e-14	6.98e-14	2-1; 3-1; 3-2; 4-2; 4-3	1	1	1	1
4581	Lipids negative	828.567	413.486	PC(14:0/22:4(7Z,10Z,13Z,16Z))";"PC(16:0/20:4(5E,8E,11E,14E))";"PC(16:0/20:4(5Z,8Z,11Z,14Z))";"PC(16:0/20:4(8Z,11Z,14Z,17Z))";"PC(16:1(9Z)/20:3(5Z,8Z,11Z))";"PC(16:1(9Z)/20:3(8Z,11Z,14Z))";"PC(18:0/18:4(5Z,8Z,11Z,14Z))[U]";"PC(18:0/18:4(6Z,9Z,12Z,15Z))";"PC(18:0/18:4(9E,11E,13E,15E))";"PC(18:0/18:4(9E,11E,13Z,15Z))[U]";"PC(18:1(11Z)/18:3(6Z,9Z,12Z))";"PC(18:1(11Z)/18:3(9Z,12Z,15Z))";"PC(18:1(9Z)/1…	Glycerophospholipid								0.00374917	0.0210348	0.00231384	0.00799312	0.00096564	0.000766056	0.000787997	0.000436833	0.178237	0.289479	1.62032	2.63161	5.61052	1.32e-14	8.89e-14	2-1; 4-1; 3-2; 4-2; 4-3	1	1	0	1
4760	Lipids negative	843.551	413.648	PA(18:0/22:0);PA(20:0/20:0)	Glycerophospholipid								0.000802075	0.00388657	0.000880513	0.00289738	6.34727e-05	0.000159814	0.000101956	0.00012555	0.206371	0.3039	0.910917	1.34141	4.84565	2.82e-13	1.32e-12	2-1; 4-1; 3-2; 4-2; 4-3	1	1	0	1
4918	Lipids positive	721.547	413.663	PC[31:1];PE[34:1];PA[36:2];;PC(O-14:0/O-14:0)	Glycerophospholipid								0.00190243	0.00309925	0.00101244	0.0025905	0.000142687	0.00012679	5.90336e-05	0.000149413	0.613836	0.390827	1.87906	1.19639	1.6291	1.36e-09	5.28e-09	2-1; 3-1; 4-1; 3-2; 4-2; 4-3	1	0	1	1
6720	Lipids positive	858.6	414.215	PC[42:8];;PC[40:5];;PS(O-18:0/21:0);PS(O-20:0/19:0);;PC[38:2];PE[41:2];PC(18:0/P-18:0);PC(20:0/P-16:0);PC(O-16:0/20:1);PC(o-16:1/20:0);PC(O-18:0/18:1);PC(o-18:1/18:0);PC(O-20:0/16:1);PC(P-16:0/20:0);PC(P-18:0/18:0);PC(P-20:0/16:0);PE(O-20:0/19:1);PE(P-18:0/21:0);PE(P-20:0/19:0)	Glycerophospholipid								0.00299325	0.00622559	0.00111348	0.00120815	0.000260635	0.000262195	8.75481e-05	0.000232109	0.480799	0.921641	2.68819	5.15297	2.07987	1.78e-12	1.78e-11	2-1; 3-1; 4-1; 3-2; 4-2	1	0	1	1
5016	Lipids negative	864.576	416.086	PC(18:0/19:3(9Z,12Z,15Z))[U]";"PE(18:1(11Z)/22:2(13Z,16Z))";"PE(18:1(9Z)/22:2(13Z,16Z))";"PE(18:2(9Z,12Z)/22:1(13Z))";"PE(18:3(6Z,9Z,12Z)/22:0)";"PE(18:3(9Z,12Z,15Z)/22:0)";"PE(20:0/20:3(5Z,8Z,11Z))";"PE(20:0/20:3(8Z,11Z,14Z))";"PE(20:1(11Z)/20:2(11Z,14Z))";"PE(20:2(11Z,14Z)/20:1(11Z))";"PE(20:3(5Z,8Z,11Z)/20:0)";"PE(20:3(8Z,11Z,14Z)/20:0)";"PE(22:0/18:3(6Z,9Z,12Z))";"PE(22:0/18:3(9Z,12Z,15Z))";"…	Glycerophospholipid								0.00161199	0.00626561	0.00120315	0.00245409	8.20202e-05	8.82426e-05	6.48298e-05	8.24977e-05	0.257277	0.490264	1.33981	2.55312	3.88687	4.56e-14	2.61e-13	2-1; 4-1; 3-2; 4-2; 4-3	1	1	0	1
5161	Lipids positive	741.56	416.143	PC(18:3/P-16:0);PC(O-14:0/20:4);PC(O-16:0/18:4);PC(P-16:0/18:3);;PC(14:0/P-18:0);PC(16:0/P-16:0);PC(O-14:0/18:1);PC(o-16:0/16:1);PC(O-18:0/14:1);PC(P-16:0/16:0);PC(P-18:0/14:0);PC(P-20:0/12:0);PE(O-16:0/19:1);PE(O-18:0/17:1);PE(O-20:0/15:1);PE(P-16:0/19:0);PE(P-18:0/17:0);PE(P-20:0/15:0)	Glycerophospholipid								0.000274399	0.00159381	0.000284881	0.00111681	6.97501e-05	0.000106302	1.92913e-05	0.000102952	0.172166	0.255083	0.963206	1.4271	5.80836	6.19e-11	3.64e-10	2-1; 4-1; 3-2; 4-2; 4-3	1	1	0	1
6024	Lipids positive	806.569	417.719	PC[38:6];PE[41:6];;PC[36:3];PE[39:3]	Glycerophospholipid								0.336129	0.188032	0.28736	0.112784	0.0221855	0.00869511	0.009446	0.00789651	1.78762	2.54787	1.16972	1.66718	0.559404	6.69e-10	2.82e-09	2-1; 4-1; 3-2; 4-2; 4-3	1	1	0	1
5194	Lipids positive	744.553	417.848	PC[33:2];PE[36:2];PA[38:3]	Glycerophospholipid		PC(33:2)+H	C	744.553	418.26	-0.0005507	0.411726	0.100807	0.295561	0.0597429	0.216201	0.00643693	0.0127593	0.00328663	0.0128162	0.341069	0.27633	1.68734	1.36707	2.93196	5.89e-13	7.15e-12	2-1; 3-1; 4-1; 3-2; 4-2; 4-3	1	0	1	1
6309	Lipids positive	828.55	417.854	PC[40:9];;PC[38:6];PE[41:6];;PS(O-18:0/19:1);PS(O-20:0/17:1);PS(P-16:0/21:0);PS(P-18:0/19:0);PS(P-20:0/17:0);;PC[36:3];PE[39:3];PC(16:0/P-18:1);PC(16:1/P-18:0);PC(18:1/P-16:0);PC(O-16:0/18:2);PC(P-16:0/18:1);PC(P-18:0/16:1);PC(P-18:1/16:0);PC(P-20:0/14:1);PE(O-20:0/17:2);PE(P-18:0/19:1);PE(P-20:0/17:1);PnC[34:1]	Glycerophospholipid		PC(38:6)+Na	C	828.55	417.33	0.0001174	-0.524499	0.0141839	0.00550056	0.0148494	0.00667533	0.000455187	0.000362593	0.00064529	0.000516229	2.57862	2.22452	0.955183	0.824013	0.387804	6.5e-12	5.23e-11	2-1; 4-1; 3-2; 4-3	1	1	0	0
7305	Lipids positive	913.527	417.948	PG(O-18:0/20:3);PG(O-20:0/18:3);PG(P-16:0/22:2);PG(P-18:0/20:2);PG(P-20:0/18:2)	Glycerophospholipid								0.000890923	0.000234877	0.00152707	0.000796729	0.000266317	0.000135227	0.000126063	5.12024e-05	3.79314	1.91668	0.583419	0.294802	0.263634	2.21e-05	4.25e-05	2-1; 3-1; 3-2; 4-2; 4-3	1	1	1	1
3122	Lipids negative	694.482	418.104	PE(18:4(6Z,9Z,12Z,15Z)/dm16:0);;PE(14:0/dm18:1(11Z));PE(14:0/dm18:1(9Z));PE(14:1(9Z)/dm18:0);PE(16:1(9Z)/dm16:0)	Glycerophospholipid								0.00261582	0.00325838	0.00242022	0.00240439	0.000114385	5.76349e-05	8.40492e-05	9.98051e-05	0.802796	1.00659	1.08082	1.35518	1.24565	4.46e-06	8.3e-06	2-1; 3-2; 4-2	1	0	0	1
4721	Lipids negative	840.533	418.149	PC(14:1(9Z)/22:2(13Z,16Z));"PC(16:0/20:3(11E,14E,17E))[U]";"PC(16:0/20:3(5E,8E,11E))[U]";"PC(16:0/20:3(5Z,8Z,11Z))";"PC(16:0/20:3(8E,11E,14E))";"PC(16:0/20:3(8Z,11Z,14Z))";"PC(16:1(9Z)/20:2(11Z,14Z))";"PC(18:0/18:3(6Z,9Z,12Z))";"PC(18:0/18:3(9Z,12Z,15Z))";"PC(18:1(11Z)/18:2(9Z,12Z))";"PC(18:1(9Z)/18:2(6Z,9Z))";"PC(18:1(9Z)/18:2(9Z,12Z))";"PC(18:2(9Z,12Z)/18:1(11Z))";"PC(18:2(9Z,12Z)/18:1(9Z))";"P…	Glycerophospholipid								0.001112	0.000384682	0.00167559	0.00039502	3.52049e-05	NA	5.31835e-05	4.5609e-05	2.89069	4.24178	0.663644	0.973829	0.345939	6.37e-14	3.55e-13	2-1; 3-1; 4-1; 3-2; 4-3	1	1	1	0
4908	Lipids negative	856.533	418.239	PS(18:0/18:1(9Z));PS(18:1(9Z)/18:0);;20:1-18:3-PS;20:2-18:2-PS;"PS(18:0/20:4(5Z,8Z,11Z,14Z))";"PS(18:0/20:4(8Z,11Z,14Z,17Z))	Glycerophospholipid								0.00233816	0.00569538	0.00223888	0.00975355	6.31497e-05	0.000185592	3.85629e-05	0.000245719	0.410536	0.229546	1.04434	0.583929	2.43584	1.34e-14	8.95e-14	2-1; 4-1; 3-2; 4-2; 4-3	1	1	0	1
5613	Lipids negative	924.52	418.24	PE(22:4(7Z,10Z,13Z,16Z)/22:5(4Z,7Z,10Z,13Z,16Z));"PE(22:4(7Z,10Z,13Z,16Z)/22:5(7Z,10Z,13Z,16Z,19Z))";"PE(22:5(4Z,7Z,10Z,13Z,16Z)/22:4(7Z,10Z,13Z,16Z))";"PE(22:5(7Z,10Z,13Z,16Z,19Z)/22:4(7Z,10Z,13Z,16Z))	Glycerophospholipid								0.000379933	0.000948306	0.000305304	0.00327173	1.79916e-05	0.000167672	9.27399e-05	0.000121246	0.400643	0.0933158	1.24444	0.289848	2.49599	4.62e-13	2.05e-12	2-1; 4-1; 3-2; 4-2; 4-3	1	1	0	1
4142	Lipids negative	788.546	418.323	PS(18:0/18:1(9Z));PS(18:1(9Z)/18:0);;"PG(16:0/20:3(5Z,8Z,11Z))";"PG(16:0/20:3(8Z,11Z,14Z))";"PG(18:0/18:3(6Z,9Z,12Z))";"PG(18:0/18:3(9Z,12Z,15Z))";"PG(18:1(11Z)/18:2(9Z,12Z))";"PG(18:1(9Z)/18:2(9Z,12Z))";"PG(18:2(9Z,12Z)/18:1(11Z))";"PG(18:2(9Z,12Z)/18:1(9Z))";"PG(18:3(6Z,9Z,12Z)/18:0)";"PG(18:3(9Z,12Z,15Z)/18:0)";PC(15:0/18:2(9Z,12Z))";"PC(18:2(9Z,12Z)/15:0)";"PE(14:0/22:2(13Z,16Z))";PE(14:1(9Z)…	Glycerophospholipid								0.0316388	0.104258	0.0237029	0.0951279	0.0011231	0.0013744	0.000362617	0.00171599	0.303465	0.249169	1.33481	1.09598	3.29527	1.77e-22	5.29e-20	2-1; 3-1; 4-1; 3-2; 4-2; 4-3	1	0	1	1
5460	Lipids positive	766.531	418.626	PE-NMe2(O-16:0/O-16:0)	Glycerophospholipid								0.00576118	0.00975641	0.00175029	0.0133011	0.00143775	0.00100878	0.000137877	0.000775183	0.590502	0.13159	3.29155	0.733506	1.69347	0.00024668	0.00041752	3-2; 4-3	0	1	0	0
3972	Lipids negative	771.518	418.812	PG(16:0/20:3(5Z,8Z,11Z));"PG(16:0/20:3(8Z,11Z,14Z))";"PG(18:0/18:3(6Z,9Z,12Z))";"PG(18:0/18:3(9Z,12Z,15Z))";"PG(18:1(11Z)/18:2(9Z,12Z))";"PG(18:1(9Z)/18:2(9Z,12Z))";"PG(18:2(9Z,12Z)/18:1(11Z))";"PG(18:2(9Z,12Z)/18:1(9Z))";"PG(18:3(6Z,9Z,12Z)/18:0)";"PG(18:3(9Z,12Z,15Z)/18:0);PG(16:0/18:0);PG(17:0/17:0)[U];PG(18:0/16:0);;PA(18:0/18:0)	Glycerophospholipid								0.0246745	0.0140158	0.0163839	0.0143633	0.00121287	0.000472337	0.00055341	0.00029483	1.76047	1.14068	1.50602	0.975811	0.568029	2.84e-09	7.12e-09	2-1; 3-1; 4-1	1	0	1	0
5234	Lipids negative	882.52	419.333	PC(16:0/22:4(7Z,10Z,13Z,16Z))";"PC(18:0/20:4(5E,8E,11E,14E))[U]";"PC(18:0/20:4(5Z,8Z,11Z,14Z))";"PC(18:0/20:4(8Z,10Z,12Z,14Z))";"PC(18:0/20:4(8Z,11Z,14Z,17Z))";"PC(18:1(11Z)/20:3(5Z,8Z,11Z))";"PC(18:1(11Z)/20:3(8Z,11Z,14Z))";"PC(18:1(9Z)/20:3(5Z,8Z,11Z))";"PC(18:1(9Z)/20:3(8Z,11Z,14Z))";"PC(18:2(9Z,12Z)/20:2(11Z,14Z))";"PC(18:3(6Z,9Z,12Z)/20:1(11Z))";"PC(18:3(9Z,12Z,15Z)/20:1(11Z))";"PC(18:4(6Z,9…	Glycerophospholipid								0.0151217	0.00753654	0.013041	0.0032299	0.000787681	0.000898453	0.000743248	0.000139294	2.00645	4.0376	1.15955	2.33337	0.498393	4.66e-10	1.28e-09	2-1; 4-1; 3-2; 4-2; 4-3	1	1	0	1
5452	Lipids positive	765.561	419.605	PC(18:4/P-18:1);PC(20:5/P-16:0);PC(P-16:0/20:5);PC(P-18:1/18:4);;PC(16:1/P-18:1);PC(18:2/P-16:0);PC(O-16:0/18:3);PC(o-16:1/18:2);PC(P-16:0/18:2);PC(P-18:1/16:1);PE(P-20:0/17:2);;PC(16:0/O-16:0);PC(O-14:0/18:0);PC(O-16:0/16:0);PC(O-18:0/14:0);PC(O-20:0/12:0);PE(O-16:0/19:0);PE(O-18:0/17:0);PE(O-20:0/15:0)	Glycerophospholipid								0.00462324	0.00518356	0.00443454	0.00302568	0.000280093	0.000270396	0.000210052	0.000147446	0.891904	1.46563	1.04255	1.71319	1.1212	2.23e-05	4.29e-05	4-1; 4-2; 4-3	0	1	0	1
5226	Lipids negative	881.519	419.764	PI(16:0/20:3(5Z,8Z,11Z))";"PI(16:0/20:3(8Z,11Z,14Z))";"PI(18:0/18:3(6Z,9Z,12Z))";"PI(18:0/18:3(9Z,12Z,15Z))";"PI(18:1(11Z)/18:2(9Z,12Z))";"PI(18:1(9Z)/18:2(9Z,12Z))";"PI(18:2(9Z,12Z)/18:1(11Z))";"PI(18:2(9Z,12Z)/18:1(9Z))";"PI(18:3(6Z,9Z,12Z)/18:0)";"PI(18:3(9Z,12Z,15Z)/18:0)";"PI(20:3(5Z,8Z,11Z)/16:0)";"PI(20:3(8Z,11Z,14Z)/16:0)	Glycerophospholipid								0.0326243	0.0140007	0.0276584	0.0109308	0.00130556	0.000677575	0.00163109	0.00089442	2.33019	2.53031	1.17954	1.28085	0.42915	3.56e-11	1.13e-10	2-1; 3-1; 4-1; 3-2; 4-3	1	1	1	0
6388	Lipids positive	833.588	419.844	PC[40:7];;PC[38:4];PE[41:4]	Glycerophospholipid								0.073893	0.0978506	0.0388703	0.0217138	0.00511359	0.00460573	0.00174916	0.00137248	0.755161	1.79012	1.90101	4.50638	1.32422	1.02e-11	7.75e-11	2-1; 3-1; 4-1; 3-2; 4-2; 4-3	1	0	1	1
4361	Lipids negative	808.55	419.922	PC(16:1(9Z)/dm18:1(11Z));PC(16:1(9Z)/dm18:1(9Z));"PC(18:2(9Z,12Z)/dm16:0)";"PC(O-16:0/18:3(6Z,9Z,12Z))";"PC(O-16:0/18:3(9Z,12Z,15Z))";"PC(P-16:0/18:2(9Z,12Z))";;"PC(18:4(6Z,9Z,12Z,15Z)/dm18:1(11Z))";"PC(18:4(6Z,9Z,12Z,15Z)/dm18:1(9Z))";"PC(20:5(5Z,8Z,11Z,14Z,17Z)/dm16:0)	Glycerophospholipid								0.00336126	0.00419247	0.00397346	0.00283424	0.000118325	5.62995e-05	9.46717e-05	6.86999e-05	0.801739	1.40195	0.845928	1.47922	1.24729	2.24e-09	5.63e-09	2-1; 3-1; 4-1; 4-2; 4-3	1	1	1	1
5167	Lipids negative	876.576	420.042	PS(21:0/22:6(4Z,7Z,10Z,13Z,16Z,19Z));PC(16:0/22:4(7Z,10Z,13Z,16Z))";"PC(18:0/20:4(5E,8E,11E,14E))[U]";"PC(18:0/20:4(5Z,8Z,11Z,14Z))";"PC(18:0/20:4(8Z,10Z,12Z,14Z))";"PC(18:0/20:4(8Z,11Z,14Z,17Z))";"PC(18:1(11Z)/20:3(5Z,8Z,11Z))";"PC(18:1(11Z)/20:3(8Z,11Z,14Z))";"PC(18:1(9Z)/20:3(5Z,8Z,11Z))";"PC(18:1(9Z)/20:3(8Z,11Z,14Z))";"PC(18:2(9Z,12Z)/20:2(11Z,14Z))";"PC(18:3(6Z,9Z,12Z)/20:1(11Z))";"PC(18:3(…	Glycerophospholipid		PC(18:1_22:6)+HCOO	A	876.576	419.91	-0.0005656	-0.132456	0.0491605	0.0754587	0.0322023	0.0217709	0.00208739	0.00387188	0.000579203	0.000598585	0.651488	1.47914	1.52661	3.46604	1.53495	1.47e-12	5.76e-12	2-1; 3-1; 4-1; 3-2; 4-2; 4-3	1	0	1	1
5747	Lipids negative	944.564	420.349	PS(21:0/22:6(4Z,7Z,10Z,13Z,16Z,19Z));;PC(15:0/24:1(15Z));PC(24:1(15Z)/15:0);PE(18:0/24:1(15Z));PE(18:1(11Z)/24:0);PE(18:1(9Z)/24:0);PE(20:0/22:1(13Z));PE(20:1(11Z)/22:0);PE(22:0/20:1(11Z));PE(22:1(13Z)/20:0);PE(24:0/18:1(11Z));PE(24:0/18:1(9Z));PE(24:1(15Z)/18:0)	Glycerophospholipid								0.00395761	0.00407609	0.00334928	0.00204633	0.00014127	0.000125874	5.96766e-05	5.15812e-05	0.970933	1.63672	1.18163	1.9919	1.02994	2.02e-11	6.68e-11	3-1; 4-1; 3-2; 4-2; 4-3	0	1	1	1
7168	Lipids positive	900.559	420.531	PI[38:6]	Glycerophospholipid								0.00340916	0.00146168	0.00265644	0.000785788	0.000109047	8.15837e-05	0.000184093	5.12897e-05	2.33236	3.3806	1.28336	1.86014	0.42875	3.26e-12	3e-11	2-1; 3-1; 4-1; 3-2; 4-2; 4-3	1	0	1	1
5646	Lipids positive	778.574	421.465	PE(22:4/P-18:1);PE(22:5/dm18:0);PE(22:5/P-18:0);PE(O-18:0/22:6);PE(P-18:0/22:5);PE(P-18:1/22:4);PE(P-20:0/20:5);;PC(P-18:0/17:2);PE(20:1/P-18:1);PE(20:2/P-18:0);PE(22:2/P-16:0);PE(O-18:0/20:3);PE(O-20:0/18:3);PE(P-16:0/22:2);PE(P-18:0/20:2);PE(P-18:1/20:1);PE(P-20:0/18:2);;PA(P-20:0/22:6)	Glycerophospholipid								0.000631083	0.00241848	0.00111397	0.00163473	7.38346e-05	0.000119213	0.000150413	0.000162564	0.260942	0.68144	0.566518	1.47944	3.83228	6.62e-08	1.74e-07	2-1; 3-1; 4-1; 3-2; 4-2	1	0	1	1
4022	Lipids negative	776.522	421.696	PC(14:0/22:6(4Z,7Z,10Z,13Z,16Z,19Z));"PC(14:1(9Z)/22:5(4Z,7Z,10Z,13Z,16Z))";"PC(14:1(9Z)/22:5(7Z,10Z,13Z,16Z,19Z))";"PC(16:1(9Z)/20:5(5Z,8Z,11Z,14Z,17Z))";"PC(18:2(9Z,12Z)/18:4(6Z,9Z,12Z,15Z))";"PC(18:3(6Z,9Z,12Z)/18:3(6Z,9Z,12Z))";"PC(18:3(6Z,9Z,12Z)/18:3(6Z,9Z,12Z))[U]";"PC(18:3(6Z,9Z,12Z)/18:3(9Z,12Z,15Z))";"PC(18:3(8E,10E,12E)/18:3(8E,10E,12E))[U]";"PC(18:3(9E,11E,13E)/18:3(9E,11E,13E))";"PC(…	Glycerophospholipid								0.00140569	0.0019616	0.000958452	0.000925177	8.38459e-05	9.57845e-05	7.1207e-05	6.75926e-05	0.716605	1.03597	1.46663	2.12024	1.39547	0.01935	0.025987	3-2; 4-2	0	0	0	1
5486	Lipids negative	907.534	422.262	PI(16:0/22:4(10Z,13Z,16Z,19Z))";"PI(16:0/22:4(7Z,10Z,13Z,16Z))";"PI(18:0/20:4(5Z,8Z,11Z,14Z))";"PI(18:0/20:4(8Z,11Z,14Z,17Z))";"PI(18:1(11Z)/20:3(5Z,8Z,11Z))";"PI(18:1(11Z)/20:3(8Z,11Z,14Z))";"PI(18:1(9Z)/20:3(5Z,8Z,11Z))";"PI(18:1(9Z)/20:3(8Z,11Z,14Z))";"PI(18:2(9Z,12Z)/20:2(11Z,14Z))";"PI(20:2(11Z,14Z)/18:2(9Z,12Z))";"PI(20:3(5Z,8Z,11Z)/18:1(11Z))";"PI(20:3(5Z,8Z,11Z)/18:1(9Z))";"PI(20:3(8Z,11Z…	Glycerophospholipid								0.0118129	0.00870859	0.00591285	0.00136041	0.000358122	0.0006317	0.000310755	4.37564e-05	1.35647	4.34638	1.99784	6.40146	0.737209	3.97e-13	1.8e-12	2-1; 3-1; 4-1; 3-2; 4-2; 4-3	1	0	1	1
5560	Lipids positive	773.578	422.284	PC[35:3];PE[38:3];;PC[33:0];PE[36:0];;PA[40:4]	Glycerophospholipid								0.000481735	0.00328305	0.000286219	0.00177065	2.77281e-05	0.000123039	1.6365e-05	0.00013015	0.146734	0.161646	1.6831	1.85415	6.81506	1.32e-15	1.06e-13	2-1; 4-1; 3-2; 4-2; 4-3	1	1	0	1
4430	Lipids negative	814.561	422.426	PG(16:0/22:4(7Z,10Z,13Z,16Z))";"PG(18:0/20:4(5Z,8Z,11Z,14Z))";"PG(18:1(11Z)/20:3(5Z,8Z,11Z))";"PG(18:1(11Z)/20:3(8Z,11Z,14Z))";"PG(18:1(9Z)/20:3(5Z,8Z,11Z))";"PG(18:1(9Z)/20:3(8Z,11Z,14Z))";;PC(10:0/23:0);PC(11:0/22:0);PC(13:0/20:0);PC(14:0/19:0)[U];PC(15:0/18:0);PC(16:0/17:0);PC(17:0/16:0)[U];PC(18:0/15:0);PC(19:0/14:0);PC(20:0/13:0);PC(21:0/12:0);PC(22:0/11:0);PC(23:0/10:0)[U];PC(9:0/24:0)[U];P…	Glycerophospholipid								0.00934712	0.0580366	0.00784663	0.0392018	0.000424177	0.00110059	7.56992e-05	0.000867738	0.161056	0.20016	1.19123	1.48046	6.20904	2.36e-22	6.49e-20	2-1; 4-1; 3-2; 4-2; 4-3	1	1	0	1
3185	Lipids negative	700.493	422.591	PC(14:1(9Z)/16:1(9Z));PC(16:1(9Z)/14:1(9Z));"PE(15:0/18:2(9Z,12Z))";"PE(18:2(9Z,12Z)/15:0)	Glycerophospholipid								0.00917772	0.0139315	0.00449613	0.00840798	0.000334038	0.000365474	8.97864e-05	0.000414676	0.658774	0.534746	2.04125	1.65694	1.51797	1.31e-13	6.69e-13	2-1; 3-1; 3-2; 4-2; 4-3	1	1	1	1
3561	Lipids negative	735.566	422.678	PC(10:0/21:0);PC(11:0/20:0);PC(12:0/19:0)[U];PC(13:0/18:0)[U];PC(14:0/17:0)[U];PC(15:0/16:0);PC(16:0/15:0);PC(17:0/14:0)[U];PC(18:0/13:0)[U];PC(19:0/12:0);PC(20:0/11:0);PC(21:0/10:0);PC(9:0/22:0);PE(13:0/21:0)[U];PE(14:0/20:0);PE(16:0/18:0);PE(17:0/17:0)[U];PE(18:0/16:0);PE(19:0/15:0)[U];PE(20:0/14:0);PENMe2(16:0/16:0)	Glycerophospholipid								0.000366295	0.00386502	0.000388088	0.00376906	2.74632e-05	0.000138019	2.12849e-05	6.84509e-05	0.0947718	0.102967	0.943846	1.02546	10.5517	5.45e-20	2.99e-18	2-1; 4-1; 3-2; 4-3	1	1	0	0
3520	Lipids negative	732.498	422.907	PC(O-14:0/O-14:0)	Glycerophospholipid								0.00614821	0.00745414	0.00652736	0.00573639	0.000273868	0.000315855	0.000206786	0.000188776	0.824806	1.13789	0.941915	1.29945	1.21241	0.0008473	0.0013075	2-1; 4-2	1	0	0	1
5399	Lipids negative	898.483	423.324	PE(16:0/22:6(4Z,7Z,10Z,13Z,16Z,19Z))";"PE(16:1(9Z)/22:5(4Z,7Z,10Z,13Z,16Z))";"PE(16:1(9Z)/22:5(7Z,10Z,13Z,16Z,19Z))";"PE(18:1(11Z)/20:5(5Z,8Z,11Z,14Z,17Z))";"PE(18:1(9Z)/20:5(5Z,8Z,11Z,14Z,17Z))";"PE(18:2(9Z,12Z)/20:4(5Z,8Z,11Z,14Z))";"PE(18:2(9Z,12Z)/20:4(8Z,11Z,14Z,17Z))";"PE(18:3(6Z,9Z,12Z)/20:3(5Z,8Z,11Z))";"PE(18:3(6Z,9Z,12Z)/20:3(8Z,11Z,14Z))";"PE(18:3(9Z,12Z,15Z)/20:3(5Z,8Z,11Z))";"PE(18:3…	Glycerophospholipid								0.00114533	0.000266871	0.00211732	0.000599379	5.04004e-05	NA	4.87273e-05	3.23819e-05	4.29168	3.53252	0.540932	0.445246	0.233009	4.8e-18	1.09e-16	2-1; 3-1; 4-1; 3-2; 4-2; 4-3	1	0	1	1
7019	Lipids positive	885.613	423.587	PC[40:3]	Glycerophospholipid								0.00124127	0.00203413	0.000985237	0.000503684	8.65076e-05	0.000104939	5.78129e-05	4.0324e-05	0.610222	1.95606	1.25987	4.0385	1.63875	2.62e-10	1.26e-09	2-1; 4-1; 3-2; 4-2; 4-3	1	1	0	1
3857	Lipids negative	762.507	423.907	PE(16:0/22:6(4Z,7Z,10Z,13Z,16Z,19Z))";"PE(16:1(9Z)/22:5(4Z,7Z,10Z,13Z,16Z))";"PE(16:1(9Z)/22:5(7Z,10Z,13Z,16Z,19Z))";"PE(18:1(11Z)/20:5(5Z,8Z,11Z,14Z,17Z))";"PE(18:1(9Z)/20:5(5Z,8Z,11Z,14Z,17Z))";"PE(18:2(9Z,12Z)/20:4(5Z,8Z,11Z,14Z))";"PE(18:2(9Z,12Z)/20:4(8Z,11Z,14Z,17Z))";"PE(18:3(6Z,9Z,12Z)/20:3(5Z,8Z,11Z))";"PE(18:3(6Z,9Z,12Z)/20:3(8Z,11Z,14Z))";"PE(18:3(9Z,12Z,15Z)/20:3(5Z,8Z,11Z))";"PE(18:3…	Glycerophospholipid		PE(16:0_22:6)-H	B	762.51	425.46	0.0029296	1.55287	0.132174	0.0344078	0.164903	0.0410423	0.0048069	0.000981061	0.00726648	0.00120332	3.84139	4.01789	0.801522	0.83835	0.260322	1.95e-15	1.67e-14	2-1; 3-1; 4-1; 3-2; 4-3	1	1	1	0
3887	Lipids negative	764.515	423.922	PE(16:0/22:6(4Z,7Z,10Z,13Z,16Z,19Z))";"PE(16:1(9Z)/22:5(4Z,7Z,10Z,13Z,16Z))";"PE(16:1(9Z)/22:5(7Z,10Z,13Z,16Z,19Z))";"PE(18:1(11Z)/20:5(5Z,8Z,11Z,14Z,17Z))";"PE(18:1(9Z)/20:5(5Z,8Z,11Z,14Z,17Z))";"PE(18:2(9Z,12Z)/20:4(5Z,8Z,11Z,14Z))";"PE(18:2(9Z,12Z)/20:4(8Z,11Z,14Z,17Z))";"PE(18:3(6Z,9Z,12Z)/20:3(5Z,8Z,11Z))";"PE(18:3(6Z,9Z,12Z)/20:3(8Z,11Z,14Z))";"PE(18:3(9Z,12Z,15Z)/20:3(5Z,8Z,11Z))";"PE(18:3…	Glycerophospholipid								0.0167321	0.00338433	0.0206776	0.00521192	0.000639091	0.000250273	0.000826862	0.000259717	4.94398	3.96737	0.809188	0.649344	0.202266	1.27e-13	6.55e-13	2-1; 3-1; 4-1; 3-2; 4-3	1	1	1	0
5015	Lipids positive	729.522	424.607	PC[32:3];PE[35:3];;PC[30:0];PE-NMe[32:0];PE[33:0];;PA[37:4]	Glycerophospholipid								0.00427818	0.00154427	0.00433076	0.00414729	0.000535274	0.000186282	0.000207176	0.000261802	2.77035	1.04424	0.987858	0.372358	0.360965	4.97e-05	9.11e-05	2-1; 3-2; 4-2	1	0	0	1
6784	Lipids positive	863.628	424.796	PC[38:0];PE-NMe[40:0];PE[41:0]	Glycerophospholipid								0.00517569	0.00131362	0.0031602	0.000857761	0.000146513	8.96423e-05	0.00017741	4.42974e-05	3.94001	3.68424	1.63777	1.53146	0.253807	6.68e-16	6.87e-14	2-1; 3-1; 4-1; 3-2; 4-3	1	1	1	0
5191	Lipids positive	744.493	424.938	PE(18:4/P-18:1);PE(20:5/P-16:0);PE(P-16:0/20:5);PE(P-18:1/18:4);;PC[30:0];PE-NMe[32:0];PE[33:0];;PE(16:1/P-18:1);PE(18:2/P-16:0);PE(O-16:0/18:3);PE(P-16:0/18:2);PE(P-18:1/16:1)	Glycerophospholipid								0.00112322	NA	0.00118555	0.000530882	0.000200566	NA	0.000107804	4.63847e-05	NA	2.23318	0.947426	NA	#VALUE!	3.79e-05	7.04e-05	2-1; 3-2; 4-3	1	1	0	0
4753	Lipids positive	706.537	425.457	PC[30:0];PE-NMe[32:0];PE[33:0]	Glycerophospholipid		PC(30:0)+H	C	706.537	425.04	-0.0005616	-0.416517	0.776932	0.397623	0.588163	0.350953	0.0219416	0.0130286	0.0197686	0.0145956	1.95394	1.6759	1.32095	1.13298	0.511786	6.87e-13	8.27e-12	2-1; 3-1; 4-1; 3-2; 4-3	1	1	1	0
3736	Lipids negative	750.53	425.702	PC(10:0/20:0);PC(11:0/19:0);PC(12:0/18:0);PC(13:0/17:0);PC(14:0/16:0);PC(15:0/15:0);PC(16:0/14:0);PC(17:0/13:0);PC(18:0/12:0);PC(19:0/11:0);PC(20:0/10:0);PC(9:0/21:0);PE(13:0/20:0)[U];PE(14:0/19:0)[U];PE(15:0/18:0);PE(16:0/17:0)[U];PE(17:0/16:0)[U];PE(18:0/15:0);PE(19:0/14:0)[U];PE-NMe(16:0/16:0)	Glycerophospholipid								0.286174	0.170911	0.238475	0.154303	0.0071919	0.00444373	0.0048052	0.00268824	1.6744	1.5455	1.20001	1.10763	0.597228	9.43e-14	4.99e-13	2-1; 3-1; 4-1; 3-2; 4-3	1	1	1	0
3894	Lipids negative	764.556	426.143	PC(18:3(6Z,9Z,12Z)/dm18:1(11Z));"PC(18:3(6Z,9Z,12Z)/dm18:1(9Z))";"PC(18:3(9Z,12Z,15Z)/dm18:1(11Z))";"PC(18:3(9Z,12Z,15Z)/dm18:1(9Z))";"PC(18:4(6Z,9Z,12Z,15Z)/dm18:0)";"PC(20:4(5Z,8Z,11Z,14Z)/dm16:0)";"PC(20:4(8Z,11Z,14Z,17Z)/dm16:0)";"PC(O-16:0/20:5(5Z,8Z,11Z,14Z,17Z))";"PC(P-16:0/20:4(5Z,8Z,11Z,14Z));PC(16:0/dm18:1(11Z));PC(16:0/dm18:1(9Z));PC(16:1(9Z)/dm18:0);PC(18:1(11Z)/dm16:0);PC(18:1(9Z)/dm…	Glycerophospholipid								0.00510334	0.00853963	0.00898702	0.0147943	0.00036811	0.000303837	0.00020733	0.000501117	0.597607	0.607466	0.567857	0.577225	1.67334	4.28e-13	1.93e-12	2-1; 3-1; 4-1; 4-2; 4-3	1	1	1	1
4750	Lipids positive	705.58	426.495	PE-Cer(d14:1/23:0);PE-Cer(d15:1/22:0);PE-Cer(d16:1/21:0)	Glycerophospholipid								0.079269	0.106975	0.0828743	0.0986249	0.00227317	0.00424749	0.00359065	0.00424532	0.741007	0.840298	0.956496	1.08466	1.34952	9.88e-05	0.00017438	2-1; 4-1; 3-2; 4-3	1	1	0	0
5817	Lipids positive	791.54	426.544	PC[37:7];PE[40:7];;PC[35:4];PE(P-18:0/20:4(12OH[S]));PE(P-18:0/20:4(15OH[S]));PE(P-18:0/20:4(5OH[S]));PE[38:4];;PA[42:8];;PC[33:1];PE-NMe2[34:1];PE[36:1];;PC(O-16:0/15:0);PC(O-18:0/13:0);PE(O-16:0/18:0);PE(O-18:0/16:0);PE(O-20:0/14:0)	Glycerophospholipid								0.0205304	0.0166509	0.0171152	0.00873679	0.000763505	0.000543151	0.000658761	0.001532	1.23299	1.95897	1.19954	1.90583	0.811035	2.98e-07	7.15e-07	2-1; 4-1; 4-2; 4-3	1	1	0	0
4946	Lipids positive	723.514	426.56	PE(18:4/P-18:1);PE(20:5/P-16:0);PE(P-16:0/20:5);PE(P-18:1/18:4);;PE(16:1/P-18:1);PE(18:2/P-16:0);PE(O-16:0/18:3);PE(P-16:0/18:2);PE(P-18:1/16:1);;PA(P-16:0/22:6)	Glycerophospholipid								0.0240589	0.00976006	0.0197785	0.00486322	0.000744731	0.000400546	0.000854128	0.000320296	2.46503	4.06696	1.21641	2.00691	0.405675	4.53e-15	2.26e-13	2-1; 3-1; 4-1; 3-2; 4-2; 4-3	1	0	1	1
4139	Lipids negative	788.523	426.561	PE(18:1(11Z)/22:6(4Z,7Z,10Z,13Z,16Z,19Z));"PE(18:1(9Z)/22:6(4Z,7Z,10Z,13Z,16Z,19Z))";"PE(18:2(9Z,12Z)/22:5(4Z,7Z,10Z,13Z,16Z))";"PE(18:2(9Z,12Z)/22:5(7Z,10Z,13Z,16Z,19Z))";"PE(18:3(6Z,9Z,12Z)/22:4(7Z,10Z,13Z,16Z))";"PE(18:3(9Z,12Z,15Z)/22:4(7Z,10Z,13Z,16Z))";"PE(20:2(11Z,14Z)/20:5(5Z,8Z,11Z,14Z,17Z))";"PE(20:3(5Z,8Z,11Z)/20:4(5Z,8Z,11Z,14Z))";"PE(20:3(5Z,8Z,11Z)/20:4(8Z,11Z,14Z,17Z))";"PE(20:3(8Z…	Glycerophospholipid		PE(18:1_22:6)-H	B	788.526	426.93	0.0022973	0.368991	0.131962	0.148514	0.126748	0.096276	0.0047949	0.00567897	0.00369398	0.00401824	0.888545	1.31651	1.04113	1.54259	1.12544	1.56e-06	3.01e-06	4-1; 3-2; 4-2; 4-3	0	1	0	1
3385	Lipids negative	720.498	426.568	PE(18:4(6Z,9Z,12Z,15Z)/dm18:1(11Z));"PE(18:4(6Z,9Z,12Z,15Z)/dm18:1(9Z))";"PE(20:5(5Z,8Z,11Z,14Z,17Z)/dm16:0)";;PE(16:1(9Z)/dm18:1(11Z));PE(16:1(9Z)/dm18:1(9Z));"PE(18:2(9Z,12Z)/dm16:0)	Glycerophospholipid		PE(16:1e_20:5)-H	B	720.497	426.66	-0.000896	0.091872	0.216774	0.132421	0.204259	0.0652948	0.00738187	0.00505279	0.00541915	0.00359606	1.63701	3.12825	1.06127	2.02804	0.610871	3.73e-14	2.17e-13	2-1; 4-1; 3-2; 4-2; 4-3	1	1	0	1
3707	Lipids negative	747.566	426.617	PC(14:0/18:1(11Z));PC(14:0/18:1(9E))[U];PC(14:0/18:1(9Z));PC(14:1(9Z)/18:0);PC(16:0/16:1(9Z));PC(16:1(9Z)/16:0);PC(18:0/14:1(9Z));PC(18:1(11Z)/14:0);PC(18:1(9Z)/14:0);PE(15:0/20:1(11Z));PE(20:1(11Z)/15:0);PE-NMe(16:0/18:1(9Z));PE-NMe(18:1(9Z)/16:0)	Glycerophospholipid								0.436439	0.73096	0.510035	0.685388	0.0118007	0.0241114	0.0102873	0.0114031	0.597077	0.744155	0.855705	1.06649	1.67483	2.31e-11	7.57e-11	2-1; 3-1; 4-1; 3-2; 4-3	1	1	1	0
4526	Lipids negative	822.537	427.684	PG(18:0/22:6(4Z,7Z,10Z,13Z,16Z,19Z));"PG(18:1(11Z)/22:5(4Z,7Z,10Z,13Z,16Z))";"PG(18:1(11Z)/22:5(7Z,10Z,13Z,16Z,19Z))";"PG(18:1(9Z)/22:5(4Z,7Z,10Z,13Z,16Z))";"PG(18:1(9Z)/22:5(7Z,10Z,13Z,16Z,19Z))";"PG(18:2(9Z,12Z)/22:4(7Z,10Z,13Z,16Z))";;"PG(18:0/20:3(5Z,8Z,11Z))";"PG(18:0/20:3(8Z,11Z,14Z))	Glycerophospholipid								0.0194447	0.0106148	0.0169	0.00575858	0.00192754	0.00116158	0.000468702	0.000105299	1.83184	2.93475	1.15057	1.8433	0.545898	1.75e-07	3.66e-07	2-1; 4-1; 3-2; 4-2; 4-3	1	1	0	1
3452	Lipids negative	726.508	428.028	PC(14:0/18:3(6Z,9Z,12Z));"PC(14:0/18:3(9Z,12Z,15Z))";"PC(14:1(9Z)/18:2(9Z,12Z))";"PC(18:2(9Z,12Z)/14:1(9Z))";"PC(18:3(6Z,9Z,12Z)/14:0)";"PC(18:3(9Z,12Z,15Z)/14:0)";"PE(15:0/20:3(5Z,8Z,11Z))";"PE(15:0/20:3(8Z,11Z,14Z))";"PE(20:3(5Z,8Z,11Z)/15:0)";"PE(20:3(8Z,11Z,14Z)/15:0)";;PC(10:0/20:0);PC(11:0/19:0);PC(12:0/18:0);PC(13:0/17:0);PC(14:0/16:0);PC(15:0/15:0);PC(16:0/14:0);PC(17:0/13:0);PC(18:0/12:0…	Glycerophospholipid								0.00442034	0.0148659	0.00266535	0.00986193	0.000173686	0.000503345	5.57207e-05	0.000403075	0.297347	0.270267	1.65845	1.50741	3.36308	1.38e-14	9.19e-14	2-1; 3-1; 4-1; 3-2; 4-2; 4-3	1	0	1	1
4561	Lipids negative	826.561	428.405	PS(18:0/19:0)[U];;PC(14:0/20:1(11Z));PC(14:1(9Z)/20:0);PC(16:0/18:1(11E));PC(16:0/18:1(11Z));PC(16:0/18:1(6E));PC(16:0/18:1(6Z));PC(16:0/18:1(9E));PC(16:0/18:1(9Z));PC(16:1(7Z)/18:0)[U];PC(16:1(9Z)/18:0);PC(18:0/16:1(9Z));PC(18:1(11Z)/16:0);PC(18:1(9E)/16:0)[U];PC(18:1(9Z)/16:0);PC(20:0/14:1(9Z));PC(20:1(11Z)/14:0);PE(15:0/22:1(13Z));PE(22:1(13Z)/15:0);;PC(14:0/22:4(7Z,10Z,13Z,16Z))";"PC(16:0/20:…	Glycerophospholipid								0.0904659	0.103808	0.108828	0.143694	0.00607952	0.00244493	0.00388045	0.00456075	0.871472	0.757358	0.831276	0.722425	1.14748	3.46e-07	7.05e-07	3-1; 4-1; 4-2; 4-3	0	1	1	1
6086	Lipids positive	811.593	428.813	PC[37:5];PE[40:5]	Glycerophospholipid								0.00691829	0.0149791	0.00737467	0.00927549	0.000218238	0.00109706	0.000311722	0.00071952	0.461864	0.795071	0.938114	1.61491	2.16514	1.85e-07	4.56e-07	2-1; 3-2; 4-2	1	0	0	1
6048	Lipids positive	808.584	429.316	PC[38:5];PE[41:5];;PC[36:2];PE[39:2];;PA[43:6]	Glycerophospholipid								0.260785	0.43917	0.261214	0.308877	0.0132168	0.0508043	0.00982181	0.0189956	0.593814	0.845689	0.998357	1.42183	1.68403	0.00069162	0.0011257	2-1; 3-2; 4-2	1	0	0	1
3996	Lipids negative	773.582	429.319	PC(14:0/20:2(11Z,14Z))";PC(14:1(9Z)/20:1(11Z));"PC(16:0/18:2(10E,12Z))";"PC(16:0/18:2(11Z,13Z))";"PC(16:0/18:2(2E,4E))";"PC(16:0/18:2(2Z,4Z))";"PC(16:0/18:2(6Z,9Z))";"PC(16:0/18:2(9E,11E))";"PC(16:0/18:2(9E,11Z))";"PC(16:0/18:2(9E,12E))";"PC(16:0/18:2(9Z,12Z))";PC(16:1(2Z)/18:1(9Z));PC(16:1(7Z)/18:1(9Z))[U];PC(16:1(9Z)/18:1(11Z));PC(16:1(9Z)/18:1(9Z));PC(17:1(10E)/17:1(10E))[U];PC(17:1(10Z)/17:1(…	Glycerophospholipid								0.00423064	0.0125365	0.00502784	0.0119062	0.00018134	0.000336399	0.000187481	0.000144493	0.337465	0.422289	0.841443	1.05294	2.96327	9.71e-18	1.95e-16	2-1; 4-1; 3-2; 4-3	1	1	0	0
4891	Lipids negative	854.583	429.336	PC(20:1(11Z)/dm18:1(11Z));PC(20:1(11Z)/dm18:1(9Z));"PC(20:2(11Z,14Z)/dm18:0)";"PC(22:2(13Z,16Z)/dm16:0)	Glycerophospholipid								0.0129884	0.0277667	0.0147505	0.0196933	0.000449195	0.00263479	0.000291099	0.000854289	0.467768	0.749012	0.880538	1.40996	2.13781	1.56e-06	3.02e-06	2-1; 4-1; 3-2; 4-2	1	0	0	1
4884	Lipids negative	853.58	429.361	PC(14:0/22:2(13Z,16Z))";PC(14:1(9Z)/22:1(13Z));"PC(16:0/20:2(11E,14E))[U]";"PC(16:0/20:2(11Z,14Z))";PC(16:1(9Z)/20:1(11Z));"PC(18:0/18:2(10Z,12Z))";"PC(18:0/18:2(2E,4E))";"PC(18:0/18:2(6Z,9Z))";"PC(18:0/18:2(9Z,12Z))";PC(18:1(10E)/18:1(10E))[U];PC(18:1(10Z)/18:1(10Z));PC(18:1(11E)/18:1(11E));PC(18:1(11Z)/18:1(11Z));PC(18:1(11Z)/18:1(9Z));PC(18:1(12E)/18:1(12E))[U];PC(18:1(12Z)/18:1(12Z));PC(18:1(…	Glycerophospholipid								0.0449993	0.115301	0.0516447	0.0664323	0.00145814	0.00806512	0.00103993	0.000490994	0.390277	0.777404	0.871324	1.73562	2.56228	4.55e-10	1.25e-09	2-1; 4-1; 3-2; 4-2	1	0	0	1
5078	Lipids positive	734.559	429.54	PC[32:1];PE-NMe[34:1];PE[35:1];;PA[37:2];;DG[44:11];;PE(O-16:0/O-16:0)	Glycerophospholipid								0.282453	0.194492	0.230615	0.21593	0.00793105	0.00656107	0.0106811	0.00911805	1.45226	1.06801	1.22478	0.90072	0.688582	5.55e-06	1.14e-05	2-1; 3-1; 4-1; 3-2	1	0	1	0
4024	Lipids negative	776.545	429.773	PC(14:0/18:1(11Z));PC(14:0/18:1(9E))[U];PC(14:0/18:1(9Z));PC(14:1(9Z)/18:0);PC(16:0/16:1(9Z));PC(16:1(9Z)/16:0);PC(18:0/14:1(9Z));PC(18:1(11Z)/14:0);PC(18:1(9Z)/14:0);PE(15:0/20:1(11Z));PE(20:1(11Z)/15:0);PE-NMe(16:0/18:1(9Z));PE-NMe(18:1(9Z)/16:0);;	Glycerophospholipid								0.959684	0.788311	0.82802	0.883289	0.026976	0.0153503	0.0105796	0.0107087	1.21739	0.937428	1.15901	0.892472	0.821427	5.76e-06	1.06e-05	2-1; 3-1; 4-1; 4-2	1	0	1	1
4919	Lipids negative	857.519	430.009	PI(16:0/20:4(5Z,8Z,11Z,14Z))";"PI(16:0/20:4(8Z,11Z,14Z,17Z))";"PI(18:1(11Z)/18:3(6Z,9Z,12Z))";"PI(18:1(11Z)/18:3(9Z,12Z,15Z))";"PI(18:1(9Z)/18:3(6Z,9Z,12Z))";"PI(18:1(9Z)/18:3(9Z,12Z,15Z))";"PI(18:2(9Z,12Z)/18:2(9Z,12Z))";"PI(18:3(6Z,9Z,12Z)/18:1(11Z))";"PI(18:3(6Z,9Z,12Z)/18:1(9Z))";"PI(18:3(9Z,12Z,15Z)/18:1(11Z))";"PI(18:3(9Z,12Z,15Z)/18:1(9Z))";"PI(20:4(5Z,8Z,11Z,14Z)/16:0)";"PI(20:4(8Z,11Z,14…	Glycerophospholipid		PI(16:0_20:4)-H	B	857.519	430.5	9.03e-05	0.490848	0.133818	0.143794	0.156778	0.177797	0.00324165	0.00642643	0.00710926	0.00373422	0.930625	0.881784	0.853552	0.808755	1.07455	7.47e-05	0.000126	3-1; 4-1; 4-2	0	0	1	1
4814	Lipids negative	847.55	430.172	PG(18:0/22:4(7Z,10Z,13Z,16Z))	Glycerophospholipid								0.00604916	0.00344226	0.00619905	0.00101705	0.000350772	0.000131814	0.000146753	0.000368025	1.75732	6.09511	0.97582	3.38454	0.569048	2.13e-09	5.38e-09	2-1; 4-1; 3-2; 4-2; 4-3	1	1	0	1
3950	Lipids negative	769.503	430.595	PG(16:0/20:4(5Z,8Z,11Z,14Z));"PG(16:1(9Z)/20:3(5Z,8Z,11Z))";"PG(16:1(9Z)/20:3(8Z,11Z,14Z))";"PG(18:1(11Z)/18:3(6Z,9Z,12Z))";"PG(18:1(11Z)/18:3(9Z,12Z,15Z))";"PG(18:1(9Z)/18:3(6Z,9Z,12Z))";"PG(18:1(9Z)/18:3(9Z,12Z,15Z))";"PG(18:2(9Z,12Z)/18:2(9Z,12Z))";"PG(18:2(9Z,12Z)/18:2(9Z,12Z))[U]";"PG(18:3(6Z,9Z,12Z)/18:1(11Z))";"PG(18:3(6Z,9Z,12Z)/18:1(9Z))";"PG(18:3(9Z,12Z,15Z)/18:1(11Z))";"PG(18:3(9Z,12Z,…	Glycerophospholipid								0.00156118	0.00672894	NA	0.00608042	0.000129505	0.000236423	NA	0.000241029	0.23201	NA	NA	1.10666	4.31016	2.72e-17	4.45e-16	2-1; 3-1; 4-1; 3-2; 4-3	1	1	1	0
4350	Lipids negative	807.503	431.372	PI(16:0/16:1(9Z));PI(16:1(9Z)/16:0)	Glycerophospholipid								0.0436449	0.0262629	0.0296042	0.0273857	0.000951282	0.00118319	0.00130916	0.000854874	1.66185	1.08101	1.47428	0.959001	0.601739	8.87e-10	2.35e-09	2-1; 3-1; 4-1	1	0	1	0
5820	Lipids positive	791.576	431.377	PC(20:5/P-18:1);PC(22:6/P-16:0);PC(P-16:0/22:6);PC(P-18:1/20:5);;PC(18:2/P-18:1);PC(18:3/P-18:0);PC(20:3/P-16:0);PC(o-16:0/20:4);PC(O-18:0/18:4);PC(o-18:2/18:2);PC(P-16:0/20:3);PC(P-18:0/18:3);PC(P-18:1/18:2);;PC(16:0/P-18:0);PC(18:0/P-16:0);PC(O-16:0/18:1);PC(o-16:1/18:0);PC(O-18:0/16:1);PC(o-18:1/16:0);PC(O-20:0/14:1);PC(P-16:0/18:0);PC(P-18:0/16:0);PC(P-20:0/14:0);PE(O-18:0/19:1);PE(O-20:0/17:…	Glycerophospholipid								0.0072883	0.00747956	0.0104181	0.00706587	0.000151266	0.000270136	0.000315811	0.000316212	0.974428	1.47443	0.699581	1.05855	1.02624	6.17e-08	1.64e-07	3-1; 3-2; 4-3	0	1	1	0
2908	Lipids negative	662.477	431.545	PC(10:0/17:0)[U];PC(11:0/16:0)[U];PC(12:0/15:0)[U];PC(13:0/14:0)[U];PC(14:0/13:0)[U];PC(15:0/12:0)[U];PC(16:0/11:0)[U];PC(17:0/10:0);PC(18:0/9:0)[U];PC(8:0/19:0);PC(9:0/18:0);PE(11:0/19:0)[U];PE(12:0/18:0)[U];PE(13:0/17:0)[U];PE(14:0/16:0);PE(15:0/15:0);PE(16:0/14:0);PE(17:0/13:0)[U];PE-NMe2(14:0/14:0);;PA(14:0/18:1(9Z))	Glycerophospholipid								0.00184081	0.000458094	0.00178018	0.000624136	6.97887e-05	NA	9.54894e-05	6.19643e-05	4.01841	2.85224	1.03405	0.733966	0.248855	8.45e-12	2.96e-11	2-1; 4-1; 3-2; 4-3	1	1	0	0
4658	Lipids negative	834.565	431.555	PC(18:2(9Z,12Z)/dm18:1(11Z));"PC(18:2(9Z,12Z)/dm18:1(9Z))";"PC(18:3(6Z,9Z,12Z)/dm18:0)";"PC(18:3(9Z,12Z,15Z)/dm18:0)";"PC(20:3(5Z,8Z,11Z)/dm16:0)";"PC(20:3(8Z,11Z,14Z)/dm16:0)";"PC(O-16:0/20:4(5E,8E,11E,14E))";"PC(O-16:0/20:4(5Z,8Z,11Z,14Z))";;"PC(20:5(5Z,8Z,11Z,14Z,17Z)/dm18:1(11Z))";"PC(20:5(5Z,8Z,11Z,14Z,17Z)/dm18:1(9Z))";"PC(22:6(4Z,7Z,10Z,13Z,16Z,19Z)/dm16:0)	Glycerophospholipid								0.00446968	0.00580762	0.00674057	0.00501578	0.000150742	0.000263904	0.00012994	7.79947e-05	0.769623	1.34387	0.6631	1.15787	1.29934	4.79e-08	1.05e-07	2-1; 3-1; 3-2; 4-2; 4-3	1	1	1	1
5243	Lipids negative	883.534	431.812	PI(16:0/22:5(4Z,7Z,10Z,13Z,16Z));"PI(16:0/22:5(7Z,10Z,13Z,16Z,19Z))";"PI(16:2(9Z,12Z)/22:3(10Z,13Z,16Z))";"PI(18:1(11Z)/20:4(5Z,8Z,11Z,14Z))";"PI(18:1(11Z)/20:4(8Z,11Z,14Z,17Z))";"PI(18:1(9Z)/20:4(5Z,8Z,11Z,14Z))";"PI(18:1(9Z)/20:4(8Z,11Z,14Z,17Z))";"PI(18:2(9Z,12Z)/20:3(5Z,8Z,11Z))";"PI(18:2(9Z,12Z)/20:3(8Z,11Z,14Z))";"PI(20:3(5Z,8Z,11Z)/18:2(9Z,12Z))";"PI(20:3(8Z,11Z,14Z)/18:2(9Z,12Z))";"PI(20:…	Glycerophospholipid		PI(18:1_20:4)-H	B	883.534	432.03	0.0002373	0.217644	0.182168	0.254849	0.131186	0.114433	0.002404	0.00994332	0.00728463	0.00273922	0.714807	1.1464	1.38863	2.22707	1.39898	5.37e-12	1.94e-11	2-1; 3-1; 4-1; 3-2; 4-2	1	0	1	1
5336	Lipids positive	754.573	431.866	PC(O-15:0/20:4);PE(20:2/P-18:1);PE(20:3/P-18:0);PE(O-16:0/22:4);PE(O-18:0/20:4);PE(O-20:0/18:4);PE(P-18:0/20:3);PE(P-18:1/20:2);PE(P-20:0/18:3);;PC(15:0/P-18:0);PC(O-16:0/17:1);PC(O-18:0/15:1);PC(P-16:0/17:0);PC(P-18:0/15:0);PC(P-20:0/13:0);PE(18:0/P-18:0);PE(20:0/P-16:0);PE(dm18:0/18:0);PE(O-16:0/20:1);PE(O-18:0/18:1);PE(O-20:0/16:1);PE(P-16:0/20:0);PE(P-20:0/16:0);;PA(O-20:0/20:5);PA(P-18:0/22:…	Glycerophospholipid								0.000410996	0.00193632	0.000652694	0.00210799	3.84337e-05	9.70682e-05	6.96379e-05	0.000128344	0.212256	0.309628	0.629692	0.91856	4.71129	4.29e-11	2.64e-10	2-1; 4-1; 3-2; 4-3	1	1	0	0
3374	Lipids negative	719.487	431.893	PG(16:0_16:1)	Glycerophospholipid		PG(16:0_16:1)-H	B	719.486	431.73	-0.0007087	-0.162657	0.0233692	0.0361643	0.0154065	0.0213878	0.000980352	0.00116996	0.000615926	0.000603658	0.646194	0.720342	1.51683	1.69088	1.54752	3.7e-12	1.36e-11	2-1; 3-1; 3-2; 4-2; 4-3	1	1	1	1
6157	Lipids positive	816.589	433.262	PC(22:6/P-18:1);PC(P-18:1/22:6);;PC(20:3/P-18:1);PC(20:4/P-18:0);PC(22:4/P-16:0);PC(O-16:0/22:5);PC(O-18:0/20:5);PC(o-18:1/20:4);PC(P-16:0/22:4);PC(P-18:0/20:4);PC(P-18:1/20:3);PC(P-20:0/18:4);;PC(18:0/P-18:1);PC(18:1/P-18:0);PC(20:1/P-16:0);PC(O-16:0/20:2);PC(o-18:0/18:2);PC(o-18:1/18:1);PC(P-16:0/20:1);PC(P-18:0/18:1);PC(P-18:1/18:0);PC(P-20:0/16:1);PE(P-20:0/19:1);;PC(O-16:0/O-18:1);PC(O-18:1/…	Glycerophospholipid		PC(40:8e)+H	, C	816.592	432.87	0.0026846	-0.392022	0.00547607	0.00455815	0.00513085	0.00412109	0.000201245	0.000242274	0.000249444	0.000190607	1.20138	1.24502	1.06728	1.10605	0.832375	0.0017039	0.0026564	2-1; 4-1; 4-3	1	1	0	0
8727	Lipids positive	1516.13	433.606	PC[34:2];PE-NMe[36:2];PE[37:2]	Glycerophospholipid								0.0410395	0.063049	0.0306317	0.0581844	0.00155835	0.0012628	0.00190553	0.00352174	0.650914	0.526458	1.33977	1.08361	1.5363	5.44e-09	1.82e-08	2-1; 3-1; 4-1; 3-2; 4-3	1	1	1	0
4294	Lipids negative	802.561	433.711	PT(18:0/18:1(9Z));PC(14:0/20:2(11Z,14Z))";PC(14:1(9Z)/20:1(11Z));"PC(16:0/18:2(10E,12Z))";"PC(16:0/18:2(11Z,13Z))";"PC(16:0/18:2(2E,4E))";"PC(16:0/18:2(2Z,4Z))";"PC(16:0/18:2(6Z,9Z))";"PC(16:0/18:2(9E,11E))";"PC(16:0/18:2(9E,11Z))";"PC(16:0/18:2(9E,12E))";"PC(16:0/18:2(9Z,12Z))";PC(16:1(2Z)/18:1(9Z));PC(16:1(7Z)/18:1(9Z))[U];PC(16:1(9Z)/18:1(11Z));PC(16:1(9Z)/18:1(9Z));PC(17:1(10E)/17:1(10E))[U];…	Glycerophospholipid								0.65438	0.97797	0.588219	0.980536	0.0210335	0.0240939	0.0105665	0.0189964	0.669121	0.599895	1.11248	0.997382	1.4945	7.16e-13	3.03e-12	2-1; 4-1; 3-2; 4-3	1	1	0	0
5085	Lipids negative	870.548	433.832	PT(18:0/18:1(9Z))	Glycerophospholipid								0.011857	0.0138789	0.0183719	0.0279631	0.000535808	0.000463949	0.000781657	0.00100432	0.85432	0.657007	0.645388	0.49633	1.17052	4.18e-12	1.52e-11	3-1; 4-1; 3-2; 4-2; 4-3	0	1	1	1
3600	Lipids negative	738.508	434.01	PC(15:0/18:4(6Z,9Z,12Z,15Z))";"PC(18:4(6Z,9Z,12Z,15Z)/15:0)";"PE(14:0/22:4(7Z,10Z,13Z,16Z))";"PE(16:0/20:4(5Z,8Z,11Z,14Z))";"PE(16:0/20:4(8Z,11Z,14Z,17Z))";"PE(16:1(9Z)/20:3(5Z,8Z,11Z))";"PE(18:0/18:4(6Z,9Z,12Z,15Z))";"PE(18:1(11Z)/18:3(6Z,9Z,12Z))";"PE(18:1(11Z)/18:3(9Z,12Z,15Z))";"PE(18:1(9Z)/18:3(6Z,9Z,12Z))";"PE(18:1(9Z)/18:3(9Z,12Z,15Z))";"PE(18:2(6Z,9Z)/18:2(6Z,9Z))";"PE(18:2(9Z,11Z)/18:2(9…	Glycerophospholipid		PE(16:0_20:4)-H	AB	738.508	434.01	-0.0002208	-8.4e-05	0.100639	0.046241	0.0819515	0.0488784	0.00412461	0.00145639	0.0015433	0.00213422	2.1764	1.67664	1.22803	0.946042	0.459473	1.72e-12	6.66e-12	2-1; 3-1; 4-1; 3-2; 4-3	1	1	1	0
6565	Lipids positive	846.598	434.576	PC[41:7];PE[44:7];;PC[39:4];PE[42:4];;PC[37:1];PE[40:1];;PC(O-16:0/19:0);PC(O-18:0/17:0);PC(O-20:0/15:0);PE(O-16:0/22:0);PE(O-18:0/20:0);PE(O-20:0/18:0)	Glycerophospholipid								0.00194344	0.00169565	0.0014168	0.00046914	0.000118512	6.30093e-05	6.63037e-05	9.94588e-05	1.14613	3.01999	1.37171	3.61439	0.872503	1.78e-10	9.06e-10	3-1; 4-1; 4-2; 4-3	0	1	1	1
3076	Lipids negative	688.493	434.687	PC(14:1(9Z)/15:0);PC(15:0/14:1(9Z));PC(18:0/11:1(10E));PE(14:0/18:1(11Z));PE(14:0/18:1(9Z));PE(14:1(9Z)/18:0);PE(16:0/16:1(9Z));PE(16:1(9Z)/16:0);PE(18:0/14:1(9Z));PE(18:1(11Z)/14:0);PE(18:1(9Z)/14:0);;16:0-18:2-PA;"PA(16:0/18:2(9Z,12Z))	Glycerophospholipid		PE(16:0_16:1)-H	BA	688.492	434.85	-0.0005258	0.16332	0.0957864	0.0302673	0.0785019	0.035923	0.00316451	0.000770004	0.00151189	0.00133771	3.16468	2.18528	1.22018	0.84256	0.315987	1.6e-16	2e-15	2-1; 3-1; 4-1; 3-2; 4-3	1	1	1	0
3787	Lipids negative	756.48	434.725	PS(16:0/16:0);;PC(14:1(9Z)/15:0);PC(15:0/14:1(9Z));PC(18:0/11:1(10E));PE(14:0/18:1(11Z));PE(14:0/18:1(9Z));PE(14:1(9Z)/18:0);PE(16:0/16:1(9Z));PE(16:1(9Z)/16:0);PE(18:0/14:1(9Z));PE(18:1(11Z)/14:0);PE(18:1(9Z)/14:0);;16:1-18:3-PE;"PE(14:0/20:4(5Z,8Z,11Z,14Z))";"PE(14:0/20:4(8Z,11Z,14Z,17Z))";"PE(14:1(9Z)/20:3(5Z,8Z,11Z))";"PE(14:1(9Z)/20:3(8Z,11Z,14Z))";"PE(16:0/18:4(6Z,9Z,12Z,15Z))";"PE(16:1(9Z)…	Glycerophospholipid								0.0011876	NA	0.00161973	0.00047538	3.90324e-05	NA	7.16908e-05	NA	NA	3.40724	0.733205	NA	#VALUE!	3.28e-15	2.62e-14	2-1; 3-1; 4-1; 3-2; 4-3	1	1	1	0
4560	Lipids positive	690.506	434.769	PC[29:1];PE[32:1];;PA[34:2];;PE-NMe(O-14:0/O-14:0)	Glycerophospholipid		PE(16:0_16:1)+H	B	690.506	434.4	-0.0002078	-0.368637	0.0447842	0.0104274	0.0292013	0.0109678	0.00196391	0.000503714	0.00173945	0.000601791	4.29484	2.66247	1.53364	0.950734	0.232837	1.09e-13	1.81e-12	2-1; 3-1; 4-1; 3-2; 4-3	1	1	1	0
4641	Lipids negative	833.518	434.863	PI(16:0/18:2(9Z,12Z))";PI(16:1(9Z)/18:1(11Z));PI(16:1(9Z)/18:1(9Z));"PI(16:2(9Z,12Z)/18:0)";"PI(18:0/16:2(9Z,12Z))";PI(18:1(11Z)/16:1(9Z));PI(18:1(9Z)/16:1(9Z));"PI(18:2(9Z,12Z)/16:0)	Glycerophospholipid								0.0753675	0.0783353	0.0475977	0.0588566	0.00238229	0.00350647	0.002499	0.00135772	0.962114	0.808707	1.58343	1.33095	1.03938	9.12e-08	1.96e-07	3-1; 4-1; 3-2; 4-2; 4-3	0	1	1	1
5108	Lipids positive	736.585	435.134	PA[37:0]	Glycerophospholipid								0.00167982	NA	0.00121951	0.000585387	7.24531e-05	NA	6.99891e-05	NA	NA	2.08325	1.37746	NA	#VALUE!	1.23e-13	2e-12	2-1; 3-1; 4-1; 3-2; 4-3	1	1	1	0
3677	Lipids negative	745.503	435.249	PG(16:0/18:2(9Z,12Z))";PG(16:1(9Z)/18:1(11Z));PG(16:1(9Z)/18:1(9Z));PG(18:1(11Z)/16:1(9Z));PG(18:1(9Z)/16:1(9Z));"PG(18:2(9Z,12Z)/16:0);PA(18:0/18:2(9Z,12Z))";PA(18:1(11Z)/18:1(11Z));PA(18:1(11Z)/18:1(9Z));PA(18:1(9Z)/18:1(11Z));PA(18:1(9Z)/18:1(9Z))	Glycerophospholipid								0.0109577	0.049845	0.00622033	0.0326078	0.000452558	0.00172919	0.000230624	0.000988304	0.219836	0.190762	1.7616	1.52862	4.54884	1.08e-16	1.41e-15	2-1; 3-1; 4-1; 3-2; 4-2; 4-3	1	0	1	1
3931	Lipids negative	767.533	436.211	PC(14:0/20:5(5Z,8Z,11Z,14Z,17Z))";"PC(14:0/20:5(5Z,8Z,11Z,14Z,17Z))[U]";"PC(14:1(9Z)/20:4(5Z,8Z,11Z,14Z))";"PC(14:1(9Z)/20:4(8Z,11Z,14Z,17Z))";"PC(16:1(9Z)/18:4(6Z,9Z,12Z,15Z))";"PC(18:4(6Z,9Z,12Z,15Z)/16:1(9Z))";"PC(20:4(5Z,8Z,11Z,14Z)/14:1(9Z))";"PC(20:4(8Z,11Z,14Z,17Z)/14:1(9Z))";"PC(20:5(5Z,8Z,11Z,14Z,17Z)/14:0)";"PE(15:0/22:5(4Z,7Z,10Z,13Z,16Z))";"PE(15:0/22:5(7Z,10Z,13Z,16Z,19Z))";"PE(22:5(…	Glycerophospholipid								0.00309523	0.00596459	0.00306448	0.00404423	0.000332604	0.000307745	0.000106186	0.00019072	0.518935	0.757741	1.01004	1.47484	1.92702	1.71e-07	3.59e-07	2-1; 3-2; 4-2	1	0	0	1
3889	Lipids negative	764.523	436.256	PC(15:0/20:5(5Z,8Z,11Z,14Z,17Z))";"PC(20:5(5Z,8Z,11Z,14Z,17Z)/15:0)";"PE(16:0/22:5(4Z,7Z,10Z,13Z,16Z))";"PE(16:0/22:5(7Z,10Z,13Z,16Z,19Z))";"PE(16:1(9Z)/22:4(7Z,10Z,13Z,16Z))";"PE(18:0/20:5(5Z,8Z,11Z,14Z,17Z))";"PE(18:1(11Z)/20:4(5Z,8Z,11Z,14Z))";"PE(18:1(11Z)/20:4(8Z,11Z,14Z,17Z))";"PE(18:1(9Z)/20:4(5Z,8Z,11Z,14Z))";"PE(18:1(9Z)/20:4(8Z,11Z,14Z,17Z))";"PE(18:2(9Z,12Z)/20:3(5Z,8Z,11Z))";"PE(18:2(…	Glycerophospholipid		PE(16:0_22:5)-H	BA	764.524	436.8	0.0014505	0.543678	0.237129	0.259693	0.162098	0.173444	0.0177998	0.0173216	0.0136061	0.00850668	0.913113	0.934585	1.46288	1.49728	1.09515	0.0002546	0.00040997	3-1; 4-1; 3-2; 4-2	0	0	1	1
5049	Lipids negative	867.539	436.672	PG(18:0/20:3(5Z,8Z,11Z));"PG(18:0/20:3(8Z,11Z,14Z))";;"DG(22:5(4Z,7Z,10Z,13Z,16Z)/24:1(15Z)/0:0)";"DG(22:5(7Z,10Z,13Z,16Z,19Z)/24:1(15Z)/0:0)";"DG(22:6(4Z,7Z,10Z,13Z,16Z,19Z)/24:0/0:0)";"DG(24:0/22:6(4Z,7Z,10Z,13Z,16Z,19Z)/0:0)";"DG(24:1(15Z)/22:5(4Z,7Z,10Z,13Z,16Z)/0:0)";"DG(24:1(15Z)/22:5(7Z,10Z,13Z,16Z,19Z)/0:0)";;"PG(18:0/22:6(4Z,7Z,10Z,13Z,16Z,19Z))";"PG(18:1(11Z)/22:5(4Z,7Z,10Z,13Z,16Z))";"…	Glycerophospholipid								0.00693458	0.0046448	0.00665772	0.00309526	0.000175572	0.000268582	0.000356193	0.000147669	1.49298	2.15094	1.04158	1.50062	0.669803	1.4e-09	3.62e-09	2-1; 4-1; 3-2; 4-2; 4-3	1	1	0	1
3519	Lipids negative	732.483	437.181	PS(14:0/18:1(9Z));PS(14:1(9Z)/18:0);PS(16:0/16:1(9Z));PS(16:1(9Z)/16:0);PS(18:0/14:1(9Z));PS(18:1(9Z)/14:0);;PE(14:0/18:2(9Z,12Z))";PE(14:1(9Z)/18:1(11Z));PE(14:1(9Z)/18:1(9Z));PE(16:1(9Z)/16:1(9Z));PE(18:1(11Z)/14:1(9Z));PE(18:1(9Z)/14:1(9Z));"PE(18:2(9Z,12Z)/14:0)	Glycerophospholipid								0.0123538	0.00149238	0.00750251	0.00278558	0.000315425	4.47926e-05	0.000383216	0.000127787	8.27791	2.69334	1.64662	0.535753	0.120803	4.14e-15	3.24e-14	2-1; 3-1; 4-1; 3-2; 4-2; 4-3	1	0	1	1
5746	Lipids positive	786.59	437.403	PC[36:3];PE[39:3];;PC[34:0];PE-NMe[36:0];PE[37:0];;PA[41:4]	Glycerophospholipid								0.0926418	0.153473	0.0745793	0.108482	0.00393972	0.00545763	0.00705674	0.00510855	0.603635	0.687482	1.24219	1.41474	1.65663	2.56e-08	7.24e-08	2-1; 3-2; 4-2; 4-3	1	1	0	1
3689	Lipids negative	746.513	437.753	PE(20:5(5Z,8Z,11Z,14Z,17Z)/dm18:1(11Z));"PE(20:5(5Z,8Z,11Z,14Z,17Z)/dm18:1(9Z))";"PE(22:6(4Z,7Z,10Z,13Z,16Z,19Z)/dm16:0)";"PE(O-16:1(1Z)/22:6(4Z,7Z,10Z,13Z,16Z,19Z))";;"PE(18:2(9Z,12Z)/dm18:1(11Z))";"PE(18:2(9Z,12Z)/dm18:1(9Z))";"PE(18:3(6Z,9Z,12Z)/dm18:0)";"PE(18:3(9Z,12Z,15Z)/dm18:0)";"PE(20:3(5Z,8Z,11Z)/dm16:0)";"PE(20:3(8Z,11Z,14Z)/dm16:0)";"PE(O-16:0/20:4(5Z,8Z,11Z,14Z))";;PE(O-16:0/O-16:0)	Glycerophospholipid		PE(16:1e_22:6)-H	B	746.512	438.15	-0.0011062	0.396858	0.422963	0.314977	0.509755	0.284602	0.0089042	0.0152836	0.0174971	0.0107379	1.34284	1.79112	0.829738	1.10673	0.744692	4.61e-10	1.27e-09	2-1; 3-1; 4-1; 3-2; 4-3	1	1	1	0
5288	Lipids positive	751.537	437.987	PE(20:5/P-18:1);PE(22:6/P-16:0);PE(O-16:1/22:6);PE(P-18:1/20:5);;PE(18:2/P-18:1);PE(18:3/P-18:0);PE(20:3/P-16:0);PE(O-16:0/20:4);PE(O-18:0/18:4);PE(P-16:0/20:3);PE(P-18:0/18:3);PE(P-18:1/18:2);;PE(O-16:0/O-16:0)	Glycerophospholipid								0.0041361	0.00186642	0.00390515	0.001569	0.000246886	6.75977e-05	0.000196633	0.000120397	2.21605	2.48895	1.05914	1.18957	0.451252	3.45e-10	1.6e-09	2-1; 4-1; 3-2; 4-3	1	1	0	0
4855	Lipids positive	717.525	438	PC[31:2];PE[34:2];;PA[36:3]	Glycerophospholipid								0.0481193	0.027475	0.0267028	0.0199608	0.00259981	0.00103729	0.00142577	0.00126551	1.75139	1.33776	1.80204	1.37645	0.570977	1.35e-09	5.25e-09	2-1; 3-1; 4-1; 4-2	1	0	1	1
3324	Lipids negative	714.508	438.191	PE(14:0/20:2(11Z,14Z))";PE(14:1(9Z)/20:1(11Z));"PE(16:0/18:2(9Z,12Z))";PE(16:1(9Z)/18:1(11Z));PE(16:1(9Z)/18:1(9Z));PE(18:1(11Z)/16:1(9Z));PE(18:1(9Z)/16:1(9Z));"PE(18:2(9Z,12Z)/16:0)";PE(20:1(11Z)/14:1(9Z));"PE(20:2(11Z,14Z)/14:0)	Glycerophospholipid								0.239961	0.168739	0.162333	0.145607	0.00482955	0.00397354	0.00425125	0.004946	1.42208	1.11487	1.4782	1.15887	0.703193	1.57e-11	5.27e-11	2-1; 3-1; 4-1; 4-2	1	0	1	1
5520	Lipids positive	771.513	438.255	PE(20:5/P-18:1);PE(22:6/P-16:0);PE(O-16:1/22:6);PE(P-18:1/20:5);;PC[32:1];PE-NMe[34:1];PE[35:1];;PE(18:2/P-18:1);PE(18:3/P-18:0);PE(20:3/P-16:0);PE(O-16:0/20:4);PE(O-18:0/18:4);PE(P-16:0/20:3);PE(P-18:0/18:3);PE(P-18:1/18:2)	Glycerophospholipid								0.00201398	0.000555067	0.00318618	0.00162881	0.00027776	7.23453e-05	0.000119234	0.000116464	3.62836	1.95615	0.632098	0.340781	0.275607	7.73e-09	2.49e-08	2-1; 3-1; 3-2; 4-2; 4-3	1	1	1	1
6204	Lipids positive	819.608	438.317	PC(22:5/P-18:1);PC(22:6/P-18:0);PC(P-18:0/22:6);PC(P-18:1/22:5);;PC(20:2/P-18:1);PC(20:3/P-18:0);PC(O-16:0/22:4);PC(o-18:0/20:4);PC(O-20:0/18:4);PC(P-18:0/20:3);PC(P-18:1/20:2);PC(P-20:0/18:3);;PC(18:0/P-18:0);PC(20:0/P-16:0);PC(O-16:0/20:1);PC(o-16:1/20:0);PC(O-18:0/18:1);PC(o-18:1/18:0);PC(O-20:0/16:1);PC(P-16:0/20:0);PC(P-18:0/18:0);PC(P-20:0/16:0);PE(O-20:0/19:1);PE(P-18:0/21:0);PE(P-20:0/19:…	Glycerophospholipid								0.00898597	0.0136072	0.0109815	0.0121882	0.000433306	0.000891036	0.000466099	0.000603034	0.660385	0.900999	0.818281	1.11643	1.51427	0.00042574	0.00070576	2-1; 4-1; 3-2	1	0	0	0
4613	Lipids negative	831.492	438.451	PG(18:0/18:2(9Z,12Z));PG(18:1(11E)/18:1(11E))[U];PG(18:1(11Z)/18:1(11Z));PG(18:1(11Z)/18:1(9Z));PG(18:1(9E)/18:1(9E));PG(18:1(9Z)/18:1(11Z));PG(18:1(9Z)/18:1(9Z));PG(18:1(9Z)/18:1(9Z))[U];"PG(18:2(9Z,12Z)/18:0)	Glycerophospholipid								0.000802958	NA	0.00282902	0.00148427	0.000161308	NA	0.000180597	0.000143463	NA	1.906	0.283829	NA	#VALUE!	8.6e-09	2.03e-08	3-1; 3-2; 4-2; 4-3	0	1	1	1
4080	Lipids negative	782.496	438.479	PS(16:0/20:4(5Z,8Z,11Z,14Z))";"PS(18:2(9Z,12Z)/18:2(9Z,12Z))";"PS(18:2(9Z,12Z)/18:2(9Z,12Z))[U]";PS(16:0/18:1(11Z));PS(16:0/18:1(9Z));PS(18:1(9Z)/16:0)[S];;"PG(18:3(6Z,9Z,12Z)/18:3(6Z,9Z,12Z))";"PG(18:3(6Z,9Z,12Z)/18:3(9Z,12Z,15Z))";"PG(18:3(9Z,12Z,15Z)/18:3(6Z,9Z,12Z))";"PG(18:3(9Z,12Z,15Z)/18:3(9Z,12Z,15Z))";;PE(14:0/20:2(11Z,14Z))";PE(14:1(9Z)/20:1(11Z));"PE(16:0/18:2(9Z,12Z))";PE(16:1(9Z)/18:…	Glycerophospholipid								0.00615567	0.00258729	0.00573828	0.00506924	0.000232508	0.000129186	0.000189344	0.000209144	2.3792	1.13198	1.07274	0.51039	0.42031	1.1e-10	3.26e-10	2-1; 4-1; 3-2; 4-2	1	0	0	1
4989	Lipids negative	862.597	438.73	PC(20:2(11Z,14Z)/dm18:1(11Z));"PC(20:2(11Z,14Z)/dm18:1(9Z))";"PC(20:3(5Z,8Z,11Z)/dm18:0)";"PC(20:3(8Z,11Z,14Z)/dm18:0)";"PC(O-16:0/22:4(7Z,10Z,13Z,16Z))[U]";"PC(O-18:0/20:4(5E,8E,11E,14E))";"PC(O-18:0/20:4(5Z,8Z,11Z,14Z))";;"PC(22:5(4Z,7Z,10Z,13Z,16Z)/dm18:1(11Z))";"PC(22:5(4Z,7Z,10Z,13Z,16Z)/dm18:1(9Z))";"PC(22:5(7Z,10Z,13Z,16Z,19Z)/dm18:1(11Z))";"PC(22:5(7Z,10Z,13Z,16Z,19Z)/dm18:1(9Z))";"PC(22:…	Glycerophospholipid								0.00383612	0.0084586	0.00586236	0.00733949	0.000248127	0.000400416	0.000297828	0.000207106	0.453517	0.798742	0.654365	1.15248	2.20499	4.44e-09	1.09e-08	2-1; 3-1; 4-1; 3-2; 4-3	1	1	1	0
5641	Lipids positive	778.537	438.771	PC[36:6];PE[39:6];;PC[34:3];PE[37:3];;PA[41:7];;PC[32:0];PE(18:0(10(R)Me)/16:0);PE[35:0]	Glycerophospholipid								0.00544735	0.00293555	0.00525587	0.00293547	0.000288632	0.000143064	0.000227007	NA	1.85565	1.79047	1.03643	1.00003	0.538895	1.89e-08	5.51e-08	2-1; 4-1; 3-2; 4-3	1	1	0	0
5834	Lipids positive	792.589	438.791	PC(20:4/P-18:1);PC(20:5/P-18:0);PC(22:5/P-16:0);PC(dm18:1/20:4);PC(o-16:0/22:6);PC(P-16:0/22:5);PC(P-18:0/20:5);PC(P-18:1/20:4);PC(18:1/P-18:1);PC(18:2/P-18:0);PC(20:2/P-16:0);PC(O-16:0/20:3);PC(O-18:0/18:3);PC(o-18:1/18:2);PC(P-16:0/20:2);PC(P-18:0/18:2);PC(P-18:1/18:1);;PC(18:0/O-16:0);PC(o-16:0/18:0);PC(O-17:0/17:0);PC(O-18:0/16:0);PC(O-20:0/14:0);PE(O-16:0/21:0);PE(O-18:0/19:0);PE(O-20:0/17:0)	Glycerophospholipid								0.0528412	0.0442027	0.0434933	0.0676501	0.00763025	0.00258942	0.00394903	0.00300542	1.19543	0.642916	1.21493	0.653402	0.83652	0.0057429	0.0084529	4-2; 4-3	0	1	0	0
3730	Lipids negative	749.582	438.846	PC(10:0/22:0);PC(11:0/21:0);PC(12:0/20:0);PC(13:0/19:0);PC(14:0/18:0);PC(15:0/17:0);PC(16:0/16:0);PC(17:0/15:0);PC(18:0/14:0);PC(19:0/13:0);PC(20:0/12:0);PC(21:0/11:0);PC(22:0/10:0);PC(9:0/23:0);PE(13:0/22:0)[U];PE(14:0/21:0)[U];PE(15:0/20:0);PE(16:0/19:0);PE(17:0/18:0)[U];PE(18:0/17:0)[U];PE(19:0/16:0);PE(20:0/15:0);PE-NMe(17:0/17:0)	Glycerophospholipid								0.0217025	0.129074	0.0279893	0.123285	0.000343422	0.00482362	0.000669956	0.00166159	0.16814	0.22703	0.775384	1.04696	5.94744	4.48e-19	1.62e-17	2-1; 4-1; 3-2; 4-3	1	1	0	0
4602	Lipids negative	830.536	439.429	PC(18:4(6Z,9Z,12Z,15Z)/dm18:1(11Z));"PC(18:4(6Z,9Z,12Z,15Z)/dm18:1(9Z))";"PC(20:5(5Z,8Z,11Z,14Z,17Z)/dm16:0)";;PC(10:0/23:0);PC(11:0/22:0);PC(13:0/20:0);PC(14:0/19:0)[U];PC(15:0/18:0);PC(16:0/17:0);PC(17:0/16:0)[U];PC(18:0/15:0);PC(19:0/14:0);PC(20:0/13:0);PC(21:0/12:0);PC(22:0/11:0);PC(23:0/10:0)[U];PC(9:0/24:0)[U];PE(14:0/22:0);PE(14:0/22:0)[U];PE(16:0/20:0);PE(17:0/19:0)[U];PE(18:0/18:0);PE(19…	Glycerophospholipid								0.000987627	0.00169296	0.000818772	0.00768926	0.000471118	0.000326487	0.000308912	0.00339226	0.583373	0.106483	1.20623	0.220172	1.71417	0.019609	0.026314	4-1; 4-3	0	1	0	0
4494	Lipids negative	820.513	439.445	PC(14:0/20:4(5Z,8Z,11Z,14Z))";"PC(14:0/20:4(5Z,8Z,11Z,14Z))[U]";"PC(14:0/20:4(8Z,11Z,14Z,17Z))";"PC(14:1(9Z)/20:3(5Z,8Z,11Z))";"PC(14:1(9Z)/20:3(8Z,11Z,14Z))";"PC(16:0/18:4(6Z,9Z,12Z,15Z))";"PC(16:0/18:4(9E,11E,13E,15E))";"PC(16:0/18:4(9Z,11E,13E,15Z))";"PC(16:0/18:4(9Z,11Z,13Z,15Z))";"PC(16:1(9Z)/18:3(6Z,9Z,12Z))";"PC(16:1(9Z)/18:3(9Z,12Z,15Z))";"PC(16:2(2E,4E)/18:2(2E,4E))";"PC(17:2(9Z,12Z)/17:…	Glycerophospholipid								0.00357772	0.00132609	0.00329548	0.00146717	9.11541e-05	0.000136608	0.00022775	0.000107764	2.69794	2.24615	1.08565	0.903847	0.370653	9.68e-05	0.00016168	2-1; 4-1; 3-2; 4-3	1	1	0	0
3983	Lipids negative	772.529	439.612	PE(22:6(4Z,7Z,10Z,13Z,16Z,19Z)/dm18:1(11Z))";"PE(22:6(4Z,7Z,10Z,13Z,16Z,19Z)/dm18:1(9Z))";;"PE(20:3(5Z,8Z,11Z)/dm18:1(11Z))";"PE(20:3(5Z,8Z,11Z)/dm18:1(9Z))";"PE(20:3(8Z,11Z,14Z)/dm18:1(11Z))";"PE(20:3(8Z,11Z,14Z)/dm18:1(9Z))";"PE(20:4(5Z,8Z,11Z,14Z)/dm18:0)";"PE(20:4(8Z,11Z,14Z,17Z)/dm18:0)";"PE(22:4(7Z,10Z,13Z,16Z)/dm16:0)";"PE(O-16:0/22:5(4Z,7Z,10Z,13Z,16Z))";"PE(O-16:0/22:5(7Z,10Z,13Z,16Z,19Z…	Glycerophospholipid								0.10293	0.131175	0.131013	0.123867	0.0028488	0.00377204	0.00360586	0.00517587	0.784681	1.05769	0.785651	1.05899	1.2744	0.00012869	0.00021307	2-1; 3-1; 4-1	1	0	1	0
5606	Lipids positive	776.549	439.651	PE(22:6/P-18:1);PE(P-18:1/22:6);;PE(20:3/P-18:1);PE(20:4/P-18:0);PE(22:4/P-16:0);PE(O-16:0/22:5);PE(O-18:0/20:5);PE(O-18:1/20:4);PE(P-16:0/22:4);PE(P-18:0/20:4);PE(P-18:1/20:3);PE(P-20:0/18:4)	Glycerophospholipid								0.00597889	0.00518996	0.00604616	0.00427274	0.000377595	0.000247686	0.000337399	0.000284603	1.15201	1.41505	0.988874	1.21467	0.868047	0.0023109	0.0035451	4-1; 4-3	0	1	0	0
4685	Lipids negative	836.581	439.822	PC(18:1(11Z)/dm18:1(11Z));PC(18:1(11Z)/dm18:1(9Z));PC(18:1(9Z)/dm18:1(11Z));PC(18:1(9Z)/dm18:1(9Z));"PC(18:2(9Z,12Z)/dm18:0)";"PC(20:2(11Z,14Z)/dm16:0)";"PC(O-16:0/20:3(8Z,11Z,14Z))";;"PC(20:4(5Z,8Z,11Z,14Z)/dm18:1(11Z))";"PC(20:4(5Z,8Z,11Z,14Z)/dm18:1(9Z))";"PC(20:4(8Z,11Z,14Z,17Z)/dm18:1(11Z))";"PC(20:4(8Z,11Z,14Z,17Z)/dm18:1(9Z))";"PC(20:5(5Z,8Z,11Z,14Z,17Z)/dm18:0)";"PC(22:5(4Z,7Z,10Z,13Z,16Z…	Glycerophospholipid		PC(16:0e_22:6)+HCOO	B	836.581	437.49	-0.0002907	-2.33206	0.0104307	0.0185075	0.0118677	0.023403	0.000735492	0.00204305	0.000473578	0.00116288	0.563592	0.507104	0.87891	0.790818	1.77433	1.04e-06	2.05e-06	2-1; 4-1; 3-2; 4-3	1	1	0	0
5881	Lipids positive	796.526	439.827	PE(22:6/P-18:1);PE(P-18:1/22:6);;PC[34:2];PE-NMe[36:2];PE[37:2];;PE(20:3/P-18:1);PE(20:4/P-18:0);PE(22:4/P-16:0);PE(O-16:0/22:5);PE(O-18:0/20:5);PE(O-18:1/20:4);PE(P-16:0/22:4);PE(P-18:0/20:4);PE(P-18:1/20:3);PE(P-20:0/18:4)	Glycerophospholipid								0.00135903	0.000717696	0.00239833	0.0019118	0.000281374	8.08683e-05	0.000154245	0.000226027	1.89359	1.25449	0.566655	0.375403	0.528097	4.12e-06	8.59e-06	2-1; 3-1; 3-2; 4-2	1	0	1	1
4582	Lipids negative	828.576	440.311	PC(18:1_18:2)	Glycerophospholipid		PC(18:1_18:2)+HCOO	A	828.575	437.16	-0.001133	-3.15059	0.160014	0.452524	0.174786	0.312828	0.0245055	0.00922514	0.0194343	0.00491775	0.353604	0.558727	0.91549	1.44656	2.82802	1.04e-10	3.07e-10	2-1; 4-1; 3-2; 4-2; 4-3	1	1	0	1
3802	Lipids negative	758.498	440.41	PG(16:1(9Z)/18:3(6Z,9Z,12Z))";"PG(16:1(9Z)/18:3(9Z,12Z,15Z))";"PG(18:3(6Z,9Z,12Z)/16:1(9Z))";"PG(18:3(9Z,12Z,15Z)/16:1(9Z))";;PC(10:0/19:0);PC(11:0/18:0)[U];PC(12:0/17:0)[U];PC(13:0/16:0)[U];PC(14:0/15:0);PC(15:0/14:0);PC(16:0/13:0)[U];PC(18:0/11:0)[U];PC(19:0/10:0);PC(20:0/9:0);PC(8:0/21:0);PC(9:0/20:0);PE(12:0/20:0)[U];PE(13:0/19:0)[U];PE(14:0/18:0);PE(16:0/16:0);PE(17:0/15:0)[U];PE(18:0/14:0);…	Glycerophospholipid								0.0133204	0.0111814	0.00886537	0.010729	0.000308483	0.000489483	0.000356336	0.000214265	1.1913	0.8263	1.50252	1.04217	0.839417	4.2e-07	8.48e-07	2-1; 3-1; 4-1; 3-2; 4-3	1	1	1	0
4949	Lipids positive	723.562	440.737	PC[31:0];PE-NMe2[32:0];PE[34:0]	Glycerophospholipid								0.00498783	0.00376205	0.0033242	0.00378331	0.000217572	0.000140549	0.000188004	0.000163812	1.32583	0.878648	1.50046	0.994382	0.754245	1.66e-05	3.24e-05	2-1; 3-1; 4-1	1	0	1	0
5490	Lipids positive	768.583	441.638	PC(18:3/P-18:1);PC(18:4/dm18:0);PC(18:4/P-18:0);PC(20:4/P-16:0);PC(O-16:0/20:5);PC(o-16:1/20:4);PC(P-16:0/20:4);PC(P-18:0/18:4);PC(P-18:1/18:3);;PC(16:0/P-18:1);PC(16:1/P-18:0);PC(18:1/P-16:0);PC(O-16:0/18:2);PC(P-16:0/18:1);PC(P-18:0/16:1);PC(P-18:1/16:0);PC(P-20:0/14:1);PE(O-20:0/17:2);PE(P-18:0/19:1);PE(P-20:0/17:1)	Glycerophospholipid								NA	0.00640491	0.00497972	0.00687223	NA	0.000308649	0.000302814	0.000343091	NA	0.724616	NA	0.931999	#VALUE!	3.42e-13	4.61e-12	2-1; 3-1; 4-1; 3-2; 4-3	1	1	1	0
4661	Lipids positive	698.512	441.638	PE(18:3/P-16:0);PE(O-16:0/18:4);PE(P-16:0/18:3);;PC(P-16:0/13:0);PE(14:0/P-18:0);PE(16:0/P-16:0);PE(O-16:0/16:1);PE(O-18:0/14:1);PE(P-16:0e/16:0);PE(P-18:0/14:0);PE(P-20:0/12:0);;PA(O-16:0/20:5);PA(P-16:0/20:4);PA(P-18:0/18:4)	Glycerophospholipid								0.00130573	0.000596365	0.000943997	0.000360406	8.23748e-05	5.03919e-05	7.91793e-05	4.7439e-05	2.18948	2.61926	1.38319	1.6547	0.456729	1.86e-07	4.59e-07	2-1; 4-1; 3-2; 4-3	1	1	0	0
4385	Lipids negative	810.565	442.1	PC(16:0/dm18:1(11Z));PC(16:0/dm18:1(9Z));PC(16:1(9Z)/dm18:0);PC(18:1(11Z)/dm16:0);PC(18:1(9Z)/dm16:0);"PC(O-16:0/18:2(9Z,12Z))[U]";PC(O-16:1(1E)/18:1(9Z))[U];PC(P-16:0/18:1(9Z));PnC(16:0/18:1(9Z));;"PC(18:3(6Z,9Z,12Z)/dm18:1(11Z))";"PC(18:3(6Z,9Z,12Z)/dm18:1(9Z))";"PC(18:3(9Z,12Z,15Z)/dm18:1(11Z))";"PC(18:3(9Z,12Z,15Z)/dm18:1(9Z))";"PC(18:4(6Z,9Z,12Z,15Z)/dm18:0)";"PC(20:4(5Z,8Z,11Z,14Z)/dm16:0)"…	Glycerophospholipid		PC(16:1e_20:4)+HCOO	B	810.568	442.14	0.0024038	0.040206	0.00864742	0.0179544	0.0128072	0.0236104	0.000256851	0.000446935	0.000242309	0.000512331	0.481632	0.542438	0.6752	0.760444	2.07628	1.49e-16	1.87e-15	2-1; 3-1; 4-1; 3-2; 4-2; 4-3	1	0	1	1
4890	Lipids positive	719.597	442.11	PE-Cer(d14:1/24:0);PE-Cer(d16:1/22:0)	Glycerophospholipid								0.00215486	0.00625707	0.00236739	0.0056835	8.26977e-05	0.00023579	0.000119499	0.000246223	0.344388	0.416538	0.910227	1.10092	2.9037	2.39e-13	3.4e-12	2-1; 4-1; 3-2; 4-3	1	1	0	0
4947	Lipids negative	859.533	442.391	PI(16:0/20:3(5Z,8Z,11Z))";"PI(16:0/20:3(8Z,11Z,14Z))";"PI(18:0/18:3(6Z,9Z,12Z))";"PI(18:0/18:3(9Z,12Z,15Z))";"PI(18:1(11Z)/18:2(9Z,12Z))";"PI(18:1(9Z)/18:2(9Z,12Z))";"PI(18:2(9Z,12Z)/18:1(11Z))";"PI(18:2(9Z,12Z)/18:1(9Z))";"PI(18:3(6Z,9Z,12Z)/18:0)";"PI(18:3(9Z,12Z,15Z)/18:0)";"PI(20:3(5Z,8Z,11Z)/16:0)";"PI(20:3(8Z,11Z,14Z)/16:0)";;PI(16:0/18:0);PI(18:0/16:0)	Glycerophospholipid								0.0691067	0.0803182	0.0564164	0.0493211	0.00564362	0.00508912	0.00248118	0.000882895	0.860411	1.14386	1.22494	1.62848	1.16224	0.0001333	0.00022047	4-1; 3-2; 4-2	0	0	0	1
5885	Lipids positive	796.583	442.395	PC[37:4];PE[40:4];;PC[35:1];PE[38:1];;PA[42:5];;CerP(d18:1/24:1);;PC(O-16:0/O-16:0)	Glycerophospholipid								0.0197458	0.039737	0.0185232	0.0413588	0.0009602	0.00140809	0.000725164	0.00217748	0.496914	0.447865	1.06601	0.960786	2.01242	5.82e-11	3.46e-10	2-1; 4-1; 3-2; 4-3	1	1	0	0
3851	Lipids negative	761.582	442.522	PC(15:0/18:1(11Z));PC(15:0/18:1(9Z));PC(16:0/17:1(9Z));PC(18:1(11Z)/15:0);PC(18:1(9Z)/15:0);PE(14:0/22:1(13Z));PE(14:1(9Z)/22:0);PE(16:0/20:1(11Z));PE(16:1(9Z)/20:0);PE(18:0/18:1(11Z));PE(18:0/18:1(13Z))[U];PE(18:0/18:1(7Z));PE(18:0/18:1(9E))[U];PE(18:0/18:1(9Z));PE(18:1(11Z)/18:0);PE(18:1(9E)/18:0)[U];PE(18:1(9Z)/18:0);PE(20:0/16:1(9Z));PE(20:1(11Z)/16:0);PE(22:0/14:1(9Z));PE(22:1(13Z)/14:0);PE-…	Glycerophospholipid								0.0115831	0.0375457	0.0134043	0.0379927	0.000227621	0.00126035	0.000271004	0.000796106	0.308507	0.352813	0.864134	0.988236	3.24142	1.32e-17	2.5e-16	2-1; 4-1; 3-2; 4-3	1	1	0	0
6261	Lipids positive	824.605	442.779	PC[39:5];PE[42:5];;PC[37:2];PE[40:2];;PA[44:6];;PC(O-16:0/O-18:1);PC(O-18:1/O-16:0)	Glycerophospholipid								0.00227645	0.00429799	0.00198785	0.00277913	0.000129112	0.000260338	8.56596e-05	0.000203269	0.529655	0.715279	1.14518	1.54652	1.88802	9.92e-08	2.53e-07	2-1; 3-2; 4-2; 4-3	1	1	0	1
3264	Lipids negative	708.491	442.836	PE(18:3(6Z,9Z,12Z)/dm16:0)";"PE(18:3(9Z,12Z,15Z)/dm16:0)";;PE(14:0/dm18:0);PE(16:0/dm16:0)	Glycerophospholipid								0.00248465	0.000676329	0.00272606	0.00136046	0.000107651	0.000104016	0.000101339	7.74226e-05	3.67373	2.00378	0.911443	0.497134	0.272203	1.38e-11	4.66e-11	2-1; 4-1; 3-2; 4-2; 4-3	1	1	0	1
4724	Lipids negative	840.576	443.005	PS(18:0/20:0);;"PG(18:0/22:5(4Z,7Z,10Z,13Z,16Z))";"PG(18:0/22:5(7Z,10Z,13Z,16Z,19Z))";"PG(18:1(11Z)/22:4(7Z,10Z,13Z,16Z))";"PG(18:1(9Z)/22:4(7Z,10Z,13Z,16Z))";;PC(15:0/20:1(11Z));PC(17:0/18:1(9Z));PC(17:1(9Z)/18:0)[U];PC(20:1(11Z)/15:0);PE(14:0/24:1(15Z));PE(14:1(9Z)/24:0);PE(16:0/22:1(13Z));PE(16:1(9Z)/22:0);PE(18:0/20:1(11Z));PE(18:1(11Z)/20:0);PE(18:1(9Z)/20:0);PE(20:0/18:1(11Z));PE(20:0/18:1(…	Glycerophospholipid								0.00573264	0.0144676	0.00592844	0.0172236	0.000177158	0.000452698	0.000238208	0.000201682	0.396241	0.344205	0.966972	0.839985	2.52372	4.04e-18	9.43e-17	2-1; 4-1; 3-2; 4-2; 4-3	1	1	0	1
3624	Lipids negative	740.524	443.09	PA(18:0/20:4(5Z,8Z,11Z,14Z))";"PC(15:0/18:3(6Z,9Z,12Z))";"PC(15:0/18:3(9Z,12Z,15Z))";"PC(18:3(6Z,9Z,12Z)/15:0)";"PC(18:3(9Z,12Z,15Z)/15:0)";"PE(14:1(9Z)/22:2(13Z,16Z))";"PE(16:0/20:3(5Z,8Z,11Z))";"PE(16:0/20:3(8Z,11Z,14Z))";"PE(16:1(9Z)/20:2(11Z,14Z))";"PE(18:0/18:3(6Z,9Z,12Z))";"PE(18:0/18:3(9Z,12Z,15Z))";"PE(18:1(11Z)/18:2(9Z,12Z))";"PE(18:1(9Z)/18:2(9Z,12Z))";"PE(18:2(9Z,12Z)/18:1(11Z))";"PE(1…	Glycerophospholipid								0.149935	0.188395	0.108011	0.145088	0.00438687	0.00511354	0.00174253	0.00415776	0.795855	0.744453	1.38815	1.29849	1.25651	1.65e-10	4.78e-10	2-1; 3-1; 3-2; 4-2; 4-3	1	1	1	1
5041	Lipids negative	866.592	443.218	PC(15:0/22:2(13Z,16Z))";"PC(22:2(13Z,16Z)/15:0)";PE(16:1(9Z)/24:1(15Z));"PE(18:0/22:2(13Z,16Z))";PE(18:1(11Z)/22:1(13Z));PE(18:1(9Z)/22:1(13Z));"PE(18:2(9Z,12Z)/22:0)";"PE(20:0/20:2(11Z,14Z))";PE(20:1(11Z)/20:1(11Z));"PE(20:2(11Z,14Z)/20:0)";"PE(22:0/18:2(9Z,12Z))";PE(22:1(13Z)/18:1(11Z));PE(22:1(13Z)/18:1(9Z));"PE(22:2(13Z,16Z)/18:0)";PE(24:1(15Z)/16:1(9Z));;"PC(16:0/23:5(8E,11E,14E,17E,20E))";"…	Glycerophospholipid								0.00463503	0.0103355	0.00465921	0.00749235	0.000145489	0.00059654	7.98038e-05	0.000285182	0.448457	0.621862	0.99481	1.37947	2.22987	1.96e-10	5.66e-10	2-1; 4-1; 3-2; 4-2; 4-3	1	1	0	1
4171	Lipids negative	790.561	443.915	PS(16:0/20:0);PS(18:0/18:0);;"PG(18:0/18:2(9Z,12Z))";PG(18:1(11E)/18:1(11E))[U];PG(18:1(11Z)/18:1(11Z));PG(18:1(11Z)/18:1(9Z));PG(18:1(9E)/18:1(9E));PG(18:1(9Z)/18:1(11Z));PG(18:1(9Z)/18:1(9Z));PG(18:1(9Z)/18:1(9Z))[U];"PG(18:2(9Z,12Z)/18:0)";;Ceramide (d18:1/26:1(17Z));PC(15:0/18:1(11Z));PC(15:0/18:1(9Z));PC(16:0/17:1(9Z));PC(18:1(11Z)/15:0);PC(18:1(9Z)/15:0);PE(14:0/22:1(13Z));PE(14:1(9Z)/22:0)…	Glycerophospholipid								0.317676	0.373255	0.305032	0.405501	0.00800086	0.00938194	0.00420424	0.00620711	0.851096	0.752234	1.04145	0.920479	1.17496	6.52e-09	1.56e-08	2-1; 4-1; 3-2; 4-2; 4-3	1	1	0	1
6594	Lipids positive	848.615	443.929	PC[41:6];PE[44:6];;PC[39:3];PE[42:3];;PC[37:0];PE[40:0];PC(O-18:1/O-18:1)	Glycerophospholipid								0.0036473	0.00485331	0.00244003	0.00142982	0.000235599	0.000322156	0.000198276	9.10152e-05	0.751508	1.70653	1.49478	3.39435	1.33066	8.17e-09	2.61e-08	2-1; 3-1; 4-1; 3-2; 4-2; 4-3	1	0	1	1
4934	Lipids negative	858.548	444.01	PS(16:0/20:0);PS(18:0/18:0)	Glycerophospholipid								0.00954982	0.00772976	0.0136877	0.0183215	0.000263424	0.000266538	0.000684048	0.000960047	1.23546	0.747085	0.697693	0.421896	0.809414	4.3e-10	1.19e-09	3-1; 4-1; 3-2; 4-2; 4-3	0	1	1	1
5096	Lipids negative	871.533	444.016	PI(17:0/20:4(5Z,8Z,11Z,14Z))	Glycerophospholipid								0.0243571	0.0608135	0.0283027	0.0627971	0.000397472	0.00285218	0.0011427	0.00117681	0.400522	0.450701	0.860595	0.968414	2.49674	5.72e-14	3.21e-13	2-1; 4-1; 3-2; 4-3	1	1	0	0
4266	Lipids negative	799.55	444.166	PG(18:0/20:3(5Z,8Z,11Z));"PG(18:0/20:3(8Z,11Z,14Z))";;PG(18:0/18:0)	Glycerophospholipid								0.0113919	0.00322168	0.0105911	0.00491262	0.000524407	0.00133622	0.000210592	0.000877927	3.53601	2.15589	1.07561	0.655795	0.282805	2.31e-09	5.81e-09	2-1; 4-1; 3-2; 4-2; 4-3	1	1	0	1
4587	Lipids positive	692.558	445.019	PC(o-14:0/16:0);PC(O-16:0/14:0);PC(O-18:0/12:0);PE(O-16:0/17:0);PE(O-18:0/15:0);PE(O-20:0/13:0);;PA(O-16:0/19:1);PA(O-18:0/17:1);PA(O-20:0/15:1);PA(P-16:0/19:0);PA(P-18:0/17:0);PA(P-20:0/15:0)	Glycerophospholipid								0.0523004	0.0379517	0.0322174	0.0301517	0.00165587	0.00133585	0.00114173	0.00122957	1.37808	1.06851	1.62336	1.25869	0.725649	9.47e-10	3.84e-09	2-1; 3-1; 4-1; 3-2; 4-2	1	0	1	1
7627	Lipids positive	954.606	445.057	PI[42:7]	Glycerophospholipid								0.000802494	0.000241035	0.00115181	0.000345409	8.64307e-05	4.13288e-05	0.000131859	5.71083e-06	3.32936	3.33462	0.696725	0.697826	0.300358	7.72e-08	2.01e-07	2-1; 4-1; 3-2; 4-3	1	1	0	0
7084	Lipids positive	891.578	445.105	PI[37:4]	Glycerophospholipid								0.000776613	0.00242263	0.000952121	0.00221445	5.57768e-05	0.000125673	4.86737e-05	0.000104549	0.320567	0.429958	0.815666	1.09401	3.11948	1.13e-11	8.56e-11	2-1; 4-1; 3-2; 4-3	1	1	0	0
3576	Lipids negative	736.55	445.288	PC(O-14:0/16:0)	Glycerophospholipid		PC(16:0e_14:0)+HCOO	B	736.549	445.56	-0.001099	0.271872	0.0153655	0.0137754	0.0107598	0.0110117	0.00049091	0.000330684	0.000159853	0.000223237	1.11543	0.97713	1.42805	1.25098	0.896514	3.47e-09	8.57e-09	2-1; 3-1; 4-1; 3-2; 4-2	1	0	1	1
4282	Lipids positive	664.527	446.337	PC(O-16:0/12:0);PE(O-16:0/15:0);PE(O-18:0/13:0);;PA(O-16:0/17:1);PA(O-18:0/15:1);PA(P-16:0/17:0);PA(P-18:0/15:0);PA(P-20:0/13:0)	Glycerophospholipid								0.00356299	0.000163258	0.00193689	NA	0.000239185	8.64723e-06	0.000121812	NA	21.8243	NA	1.83954	NA	0.0458204	4.67e-14	9.41e-13	2-1; 3-1; 4-1; 3-2; 4-3	1	1	1	0
5593	Lipids positive	775.593	446.338	PC[35:2];PE-NMe2[36:2];PE[38:2];;PA[40:3]	Glycerophospholipid								0.00846704	0.0162409	0.00668555	0.0126344	0.000383653	0.000546572	0.000314108	0.000570184	0.521341	0.529156	1.26647	1.28545	1.91813	2.05e-11	1.43e-10	2-1; 4-1; 3-2; 4-2; 4-3	1	1	0	1
4458	Lipids negative	816.576	446.435	PG(18:0/20:3(5Z,8Z,11Z))";"PG(18:0/20:3(8Z,11Z,14Z))";;PC(15:0/20:2(11Z,14Z))";"PC(16:0/19:2(9Z,12Z))[U]";"PC(17:0/18:2(9Z,12Z))[U]";PC(17:1(9Z)/18:1(9Z))[U];"PC(20:2(11Z,14Z)/15:0)";PE(14:1(9Z)/24:1(15Z));"PE(16:0/22:2(13Z,16Z))";PE(16:1(9Z)/22:1(13Z));"PE(18:0/20:2(11Z,14Z))";PE(18:1(11Z)/20:1(11Z));PE(18:1(9Z)/20:1(11Z));PE(18:1(9Z)/20:1(11Z))[U];"PE(18:2(9Z,12Z)/20:0)";"PE(20:0/18:2(9Z,12Z))"…	Glycerophospholipid		PC(17:1_18:1)+HCOO	A	816.574	446.07	-0.0024838	-0.3645	0.106335	0.259707	0.0932624	0.206741	0.00365321	0.0058192	0.00114692	0.00238989	0.409443	0.451107	1.14017	1.25619	2.44234	1.02e-18	3.07e-17	2-1; 4-1; 3-2; 4-2; 4-3	1	1	0	1
5525	Lipids positive	771.599	446.692	PC(18:2/P-18:1);PC(18:3/P-18:0);PC(20:3/P-16:0);PC(o-16:0/20:4);PC(O-18:0/18:4);PC(o-18:2/18:2);PC(P-16:0/20:3);PC(P-18:0/18:3);PC(P-18:1/18:2);;PC(16:0/P-18:0);PC(18:0/P-16:0);PC(O-16:0/18:1);PC(o-16:1/18:0);PC(O-18:0/16:1);PC(o-18:1/16:0);PC(O-20:0/14:1);PC(P-16:0/18:0);PC(P-18:0/16:0);PC(P-20:0/14:0);PE(O-18:0/19:1);PE(O-20:0/17:1);PE(P-16:0/21:0);PE(P-18:0/19:0);PE(P-20:0/17:0)	Glycerophospholipid								0.00150878	0.00272822	0.00144945	0.00237377	4.39232e-05	0.00011279	6.46624e-05	9.2558e-05	0.553027	0.610612	1.04093	1.14932	1.80823	5.19e-10	2.27e-09	2-1; 4-1; 3-2; 4-2; 4-3	1	1	0	1
5901	Lipids positive	797.616	447.269	PC(20:3/P-18:1);PC(20:4/P-18:0);PC(22:4/P-16:0);PC(O-16:0/22:5);PC(O-18:0/20:5);PC(o-18:1/20:4);PC(P-16:0/22:4);PC(P-18:0/20:4);PC(P-18:1/20:3);PC(P-20:0/18:4);;PC(18:0/P-18:1);PC(18:1/P-18:0);PC(20:1/P-16:0);PC(O-16:0/20:2);PC(o-18:0/18:2);PC(o-18:1/18:1);PC(P-16:0/20:1);PC(P-18:0/18:1);PC(P-18:1/18:0);PC(P-20:0/16:1);PE(P-20:0/19:1)	Glycerophospholipid								0.00152497	0.00437524	0.00164679	0.00341852	6.56445e-05	0.000145038	6.71638e-05	0.000149152	0.348546	0.481727	0.926026	1.27986	2.86906	9.83e-14	1.65e-12	2-1; 4-1; 3-2; 4-2; 4-3	1	1	0	1
6422	Lipids positive	835.603	447.345	PC[40:6];PE[43:6];;PC[38:3];PE[41:3];;PC[36:0];PE[39:0]	Glycerophospholipid								0.0927284	0.0575414	0.0768602	0.0373221	0.00415502	0.00281131	0.00330999	0.00168704	1.61151	2.05938	1.20646	1.54175	0.620536	4.06e-10	1.85e-09	2-1; 3-1; 4-1; 3-2; 4-2; 4-3	1	0	1	1
4707	Lipids negative	838.597	447.353	PC(18:0/dm18:1(11Z));PC(18:0/dm18:1(9Z));PC(18:1(11Z)/dm18:0);PC(18:1(9Z)/dm18:0);"PC(18:2(2E,4E)/O-18:0)[U]";PC(20:1(11Z)/dm16:0);PC(P-18:0/18:1(9Z));;"PC(20:3(5Z,8Z,11Z)/dm18:1(11Z))";"PC(20:3(5Z,8Z,11Z)/dm18:1(9Z))";"PC(20:3(8Z,11Z,14Z)/dm18:1(11Z))";"PC(20:3(8Z,11Z,14Z)/dm18:1(9Z))";"PC(20:4(5Z,8Z,11Z,14Z)/dm18:0)";"PC(20:4(8Z,11Z,14Z,17Z)/dm18:0)";"PC(22:4(7Z,10Z,13Z,16Z)/dm16:0)";"PC(O-16:0…	Glycerophospholipid		PC(16:0e_22:5)+HCOO	B	838.596	446.88	-0.0007379	-0.472671	0.0179081	0.0613917	0.0203648	0.0480599	0.000897125	0.00199764	0.000214926	0.000335532	0.291702	0.423739	0.879364	1.2774	3.42815	1.26e-17	2.4e-16	2-1; 4-1; 3-2; 4-2; 4-3	1	1	0	1
4058	Lipids negative	779.542	447.429	PC(14:0/22:5(4Z,7Z,10Z,13Z,16Z));"PC(14:0/22:5(7Z,10Z,13Z,16Z,19Z))";"PC(14:1(9Z)/22:4(7Z,10Z,13Z,16Z))";"PC(16:0/20:5(5E,8E,11E,14E,17E))[U]";"PC(16:0/20:5(5Z,8Z,11Z,14Z,17Z))";"PC(16:1(7Z)/20:4(5Z,8Z,11Z,14Z))";"PC(16:1(9Z)/20:4(5Z,8Z,11Z,14Z))";"PC(16:1(9Z)/20:4(8Z,11Z,14Z,17Z))";"PC(18:1(11Z)/18:4(6Z,9Z,12Z,15Z))";"PC(18:1(9Z)/18:4(6Z,9Z,12Z,15Z))";"PC(18:2(9Z,12Z)/18:3(6Z,9Z,12Z))";"PC(18:2(…	Glycerophospholipid								0.00529599	0.0045769	0.00585626	0.00454373	0.000260035	0.000311457	0.000227111	0.000106997	1.15711	1.28887	0.904329	1.0073	0.86422	0.0011299	0.0017226	4-1; 4-2; 4-3	0	1	0	1
5194	Lipids negative	878.592	447.45	PC(16:0/22:3(13Z,16Z,19Z))[U];"PC(16:1(9Z)/22:2(13Z,16Z))";"PC(18:0/20:3(5E,8E,11E))[U]";"PC(18:0/20:3(5Z,11Z,14Z))";"PC(18:0/20:3(5Z,8Z,11Z))";"PC(18:0/20:3(5Z,8Z,14Z))";"PC(18:0/20:3(8Z,11Z,14Z))";"PC(18:1(11Z)/20:2(11Z,14Z))";"PC(18:1(9Z)/20:2(11Z,14Z))";"PC(18:2(9Z,12Z)/20:1(11Z))";"PC(18:2(9Z,12Z)/20:1(13Z))";"PC(18:3(6Z,9Z,12Z)/20:0)";"PC(18:3(9Z,12Z,15Z)/20:0)";"PC(20:0/18:3(6Z,9Z,12Z))";"…	Glycerophospholipid								0.0479946	0.0388932	0.0424262	0.0248546	0.00310442	0.00163174	0.00104338	0.000178923	1.23401	1.70698	1.13125	1.56483	0.810366	1.76e-07	3.68e-07	2-1; 4-1; 4-2; 4-3	1	1	0	0
6761	Lipids positive	861.619	447.801	PC[42:7];;PC[40:4];PE[43:4];;PC[38:1];PE[41:1];PC(O-14:0/22:0);PC(o-16:0/20:0);PC(o-18:0/18:0);PC(O-20:0/16:0);PE(O-18:0/21:0);PE(O-20:0/19:0)	Glycerophospholipid								0.0105191	0.00368053	0.00518342	0.00187301	0.00105832	0.000181607	0.000440532	0.00019787	2.85805	2.76743	2.02938	1.96503	0.349889	1.25e-08	3.79e-08	2-1; 3-1; 4-1; 4-3	1	1	1	0
6218	Lipids positive	820.62	447.809	PC(22:4/P-18:1);PC(22:5/P-18:0);PC(o-18:0/22:6);PC(P-18:0/22:5);PC(P-18:1/22:4);PC(P-20:0/20:5);;PC(20:1/P-18:1);PC(20:2/P-18:0);PC(22:2/P-16:0);PC(O-18:0/20:3);PC(o-20:0/18:3);PC(P-16:0/22:2);PC(P-18:0/20:2);PC(P-18:1/20:1);PC(P-20:0/18:2);;PC(O-14:0/22:0);PC(o-16:0/20:0);PC(o-18:0/18:0);PC(O-20:0/16:0);PE(O-18:0/21:0);PE(O-20:0/19:0)	Glycerophospholipid								0.0139213	0.0327376	0.0163822	0.0208351	0.00102511	0.00186842	0.000567322	0.00104933	0.42524	0.786276	0.849784	1.57127	2.35161	3.93e-09	1.36e-08	2-1; 4-1; 3-2; 4-2	1	0	0	1
3405	Lipids negative	722.513	448.037	PE(18:3(6Z,9Z,12Z)/dm18:1(11Z));"PE(18:3(6Z,9Z,12Z)/dm18:1(9Z))";"PE(18:3(9Z,12Z,15Z)/dm18:1(11Z))";"PE(18:3(9Z,12Z,15Z)/dm18:1(9Z))";"PE(18:4(6Z,9Z,12Z,15Z)/dm18:0)";"PE(20:4(5Z,8Z,11Z,14Z)/dm16:0)";"PE(20:4(8Z,11Z,14Z,17Z)/dm16:0)	Glycerophospholipid		PE(16:1e_20:4)-H	B	722.512	448.26	-0.0010702	0.222909	0.463575	0.36036	0.469804	0.355003	0.0182608	0.00984957	0.0102178	0.00886991	1.28642	1.32338	0.98674	1.01509	0.777351	4.28e-07	8.64e-07	2-1; 4-1; 3-2; 4-3	1	1	0	0
6816	Lipids negative	1498.06	448.056	PE(20:4(5Z,8Z,11Z,14Z)/dm18:1(11Z));"PE(20:4(5Z,8Z,11Z,14Z)/dm18:1(9Z))";"PE(20:4(8Z,11Z,14Z,17Z)/dm18:1(11Z))";"PE(20:4(8Z,11Z,14Z,17Z)/dm18:1(9Z))";"PE(20:5(5Z,8Z,11Z,14Z,17Z)/dm18:0)";"PE(22:5(4Z,7Z,10Z,13Z,16Z)/dm16:0)";"PE(22:5(7Z,10Z,13Z,16Z,19Z)/dm16:0)	Glycerophospholipid								0.0067851	0.00567323	0.00798504	0.00544965	0.000367659	0.000198656	0.000207976	0.000345417	1.19599	1.46524	0.849726	1.04103	0.836131	1.42e-05	2.53e-05	3-1; 4-1; 3-2; 4-3	0	1	1	0
3716	Lipids negative	748.529	448.083	PE(20:4(5Z,8Z,11Z,14Z)/dm18:1(11Z));"PE(20:4(5Z,8Z,11Z,14Z)/dm18:1(9Z))";"PE(20:4(8Z,11Z,14Z,17Z)/dm18:1(11Z))";"PE(20:4(8Z,11Z,14Z,17Z)/dm18:1(9Z))";"PE(20:5(5Z,8Z,11Z,14Z,17Z)/dm18:0)";"PE(22:5(4Z,7Z,10Z,13Z,16Z)/dm16:0)";"PE(22:5(7Z,10Z,13Z,16Z,19Z)/dm16:0)	Glycerophospholipid		PE(16:1e_22:5)-H	BC	748.528	447.84	-0.0008229	-0.243324	0.485479	0.465969	0.55401	0.484053	0.0188833	0.013796	0.0112177	0.01401	1.04187	1.14452	0.8763	0.962641	0.959813	0.0019642	0.0029334	3-1; 3-2; 4-3	0	1	1	0
8674	Lipids positive	1500.08	448.128	PE(20:4/P-18:1);PE(20:5/P-18:0);PE(22:5/P-16:0);PE(O-16:0/22:6);PE(P-16:0/22:5);PE(P-18:0/20:5);PE(P-18:1/20:4);;PC(P-16:0/17:2);PE(18:1/P-18:1);PE(18:2/P-18:0);PE(20:2/P-16:0);PE(O-16:0/20:3);PE(O-18:0/18:3);PE(P-16:0/20:2);PE(P-18:0/18:2);PE(P-18:1/18:1)	Glycerophospholipid								0.00408994	0.0028254	0.00443497	0.00244341	0.000293174	0.000206887	0.000292574	0.000180319	1.44756	1.81507	0.922204	1.15633	0.690816	2.42e-05	4.64e-05	2-1; 4-1; 3-2; 4-3	1	1	0	0
8445	Lipids positive	1448.05	448.177	PE(18:3/P-18:1);PE(18:4/P-18:0);PE(20:4/P-16:0);PE(O-16:0/20:5);PE(P-16:0/20:4);PE(P-18:0/18:4);PE(P-18:1/18:3);;PC(P-16:0/15:1);PE(16:0/P-18:1);PE(16:1/P-18:0);PE(18:1/P-16:0);PE(O-16:0/18:2);PE(P-16:0/18:1);PE(P-18:0/16:1);PE(P-18:1/16:0);PE(P-20:0/14:1);PnE[34:1]	Glycerophospholipid								0.00349668	0.00156442	0.00311249	0.001323	0.000255808	0.00012381	0.000179091	0.000126271	2.23513	2.3526	1.12344	1.18248	0.447402	2.45e-08	6.97e-08	2-1; 4-1; 3-2; 4-3	1	1	0	0
5331	Lipids positive	754.537	448.212	PC[34:4];PE[37:4];;PC[32:1];PE-NMe[34:1];PE[35:1];;PA[39:5];;PE(O-16:0/O-16:0)	Glycerophospholipid								0.00619044	0.00950934	0.00427152	0.00770326	0.000403228	0.000414834	0.000305371	0.000418804	0.650985	0.554508	1.44923	1.23446	1.53613	1.18e-05	2.33e-05	2-1; 3-2; 4-3	1	1	0	0
4349	Lipids negative	807.491	448.231	PG(16:0/18:0);PG(17:0/17:0)[U];PG(18:0/16:0)	Glycerophospholipid								0.00103746	NA	0.00204922	0.00212931	0.000145649	NA	0.00013121	0.000178596	NA	0.962388	0.506271	NA	#VALUE!	5.93e-09	1.42e-08	3-1; 4-1; 3-2; 4-2	0	0	1	1
3755	Lipids negative	752.523	448.234	PC(14:0/20:4(5Z,8Z,11Z,14Z))";"PC(14:0/20:4(5Z,8Z,11Z,14Z))[U]";"PC(14:0/20:4(8Z,11Z,14Z,17Z))";"PC(14:1(9Z)/20:3(5Z,8Z,11Z))";"PC(14:1(9Z)/20:3(8Z,11Z,14Z))";"PC(16:0/18:4(6Z,9Z,12Z,15Z))";"PC(16:0/18:4(9E,11E,13E,15E))";"PC(16:0/18:4(9Z,11E,13E,15Z))";"PC(16:0/18:4(9Z,11Z,13Z,15Z))";"PC(16:1(9Z)/18:3(6Z,9Z,12Z))";"PC(16:1(9Z)/18:3(9Z,12Z,15Z))";"PC(16:2(2E,4E)/18:2(2E,4E))";"PC(17:2(9Z,12Z)/17:…	Glycerophospholipid								0.0148968	0.0265304	0.0127179	0.0250071	0.000492883	0.000921419	0.000508032	0.000600582	0.561498	0.508572	1.17132	1.06092	1.78095	9.58e-13	3.94e-12	2-1; 4-1; 3-2; 4-3	1	1	0	0
4453	Lipids negative	816.52	448.348	PE(20:4(5Z,8Z,11Z,14Z)/dm18:1(11Z));"PE(20:4(5Z,8Z,11Z,14Z)/dm18:1(9Z))";"PE(20:4(8Z,11Z,14Z,17Z)/dm18:1(11Z))";"PE(20:4(8Z,11Z,14Z,17Z)/dm18:1(9Z))";"PE(20:5(5Z,8Z,11Z,14Z,17Z)/dm18:0)";"PE(22:5(4Z,7Z,10Z,13Z,16Z)/dm16:0)";"PE(22:5(7Z,10Z,13Z,16Z,19Z)/dm16:0)";PC(10:0/22:0);PC(11:0/21:0);PC(12:0/20:0);PC(13:0/19:0);PC(14:0/18:0);PC(15:0/17:0);PC(16:0/16:0);PC(17:0/15:0);PC(18:0/14:0);PC(19:0/13:…	Glycerophospholipid								0.00718108	0.00350572	0.0139058	0.0131158	0.000267599	0.000133281	0.00076349	0.000634763	2.04839	1.06023	0.516411	0.267289	0.488189	3.45e-11	1.09e-10	2-1; 3-1; 4-1; 3-2; 4-2	1	0	1	1
5500	Lipids negative	909.55	448.375	PI(18:0/22:6(4Z,7Z,10Z,13Z,16Z,19Z));"PI(18:3(6Z,9Z,12Z)/22:3(10Z,13Z,16Z))";"PI(18:3(9Z,12Z,15Z)/22:3(10Z,13Z,16Z))";"PI(20:3(5Z,8Z,11Z)/20:3(5Z,8Z,11Z))";"PI(20:3(5Z,8Z,11Z)/20:3(8Z,11Z,14Z))";"PI(20:3(8Z,11Z,14Z)/20:3(5Z,8Z,11Z))";"PI(20:3(8Z,11Z,14Z)/20:3(8Z,11Z,14Z))";"PI(22:3(10Z,13Z,16Z)/18:3(6Z,9Z,12Z))";"PI(22:3(10Z,13Z,16Z)/18:3(9Z,12Z,15Z))";"PI(22:6(4Z,7Z,10Z,13Z,16Z,19Z)/18:0)";;"PI(…	Glycerophospholipid								0.109858	0.0659772	0.0996753	0.0403655	0.00280805	0.00332059	0.00371904	0.00071129	1.6651	2.46932	1.10216	1.63449	0.600565	5.42e-13	2.36e-12	2-1; 4-1; 3-2; 4-2; 4-3	1	1	0	1
5172	Lipids positive	742.574	448.496	PC(16:1/P-18:1);PC(18:2/P-16:0);PC(O-16:0/18:3);PC(o-16:1/18:2);PC(P-16:0/18:2);PC(P-18:1/16:1);PE(P-20:0/17:2);;PC(16:0/O-16:0);PC(O-14:0/18:0);PC(O-16:0/16:0);PC(O-18:0/14:0);PC(O-20:0/12:0);PE(O-16:0/19:0);PE(O-18:0/17:0);PE(O-20:0/15:0)	Glycerophospholipid								0.0221232	0.0245669	0.0174773	0.0253766	0.000884412	0.00107178	0.000790249	0.00105239	0.900529	0.688715	1.26583	0.968092	1.11046	4.95e-05	9.07e-05	3-1; 3-2; 4-3	0	1	1	0
4731	Lipids positive	704.522	449.015	PC[30:1];PE[33:1];;PA[35:2];;DG[42:11];;PE-NMe2(O-14:0/O-14:0)	Glycerophospholipid		PE(17:1_16:0)+H	B	704.522	448.89	-0.000611	-0.124707	0.0161428	0.00900684	0.0122797	0.0079661	0.000774706	0.00040581	0.000576174	0.00047149	1.79229	1.54149	1.3146	1.13065	0.557946	9.67e-09	3.03e-08	2-1; 3-1; 4-1; 3-2; 4-3	1	1	1	0
3210	Lipids negative	702.508	449.047	PC(12:0/18:1(9Z));PC(14:0/16:1(7Z))[U];PC(14:0/16:1(9Z));PC(14:1(9Z)/16:0);PC(16:0/14:1(9Z));PC(16:1(9Z)/14:0);PE(15:0/18:1(11Z));PE(15:0/18:1(9Z));PE(18:1(11Z)/15:0);PE(18:1(9Z)/15:0);PE-NMe2(O-14:0/O-14:0)	Glycerophospholipid		PE(17:1_16:0)-H	BA	702.509	449.28	0.0004784	0.232944	0.0395988	0.0261214	0.0353737	0.0272494	0.00132963	0.000880355	0.000653983	0.000846914	1.51595	1.29815	1.11944	0.958606	0.659651	3.94e-09	9.69e-09	2-1; 3-1; 4-1; 3-2; 4-3	1	1	1	0
7435	Lipids positive	928.59	449.307	PI[40:6]	Glycerophospholipid								0.00943848	0.00501918	0.00779916	0.0028575	0.000287845	0.000240793	0.000490044	0.000116334	1.88048	2.72937	1.21019	1.7565	0.531779	1.36e-11	9.9e-11	2-1; 3-1; 4-1; 3-2; 4-2; 4-3	1	0	1	1
2957	Lipids negative	672.498	449.695	PE(14:0/dm18:1(11Z));PE(14:0/dm18:1(9Z));PE(14:1(9Z)/dm18:0);PE(16:1(9Z)/dm16:0)	Glycerophospholipid		PE(32:2e)-H	C	672.496	450.03	-0.0014776	0.335001	0.0354129	0.0167999	0.031383	0.0192764	0.00124261	0.000436636	0.00084747	0.000579529	2.10793	1.62806	1.12841	0.871526	0.474399	6.06e-13	2.61e-12	2-1; 3-1; 4-1; 3-2; 4-3	1	1	1	0
4402	Lipids positive	675.515	449.702	PE(14:0/P-18:1);PE(14:1/P-18:0);PE(16:1/P-16:0);PE(P-16:0/16:1);PE(P-18:0/14:1);PE(P-18:1/14:0);;PA(O-16:0/18:3);PA(P-16:0e/18:2)	Glycerophospholipid								0.00550709	0.00200597	0.00405767	0.00200853	0.000315572	8.58528e-05	0.000224958	0.000137353	2.74535	2.02022	1.35721	0.998728	0.364253	1.49e-10	7.72e-10	2-1; 3-1; 4-1; 3-2; 4-3	1	1	1	0
5941	Lipids positive	800.606	450.463	PC[37:3];PE[40:3];;PC[35:0];PE-NMe2[36:0];PE[38:0];;PA[42:4]	Glycerophospholipid								0.00422859	0.0100628	0.00307572	0.00577525	0.000246788	0.000469147	0.000205623	0.000220031	0.420219	0.532569	1.37483	1.74241	2.37971	3.79e-12	3.38e-11	2-1; 4-1; 3-2; 4-2; 4-3	1	1	0	1
6039	Lipids positive	807.608	450.884	PE(O-20:0/22:6);;PC(P-20:0/17:2);PE(22:1/P-18:1);PE(22:2/P-18:0);PE(O-20:0/20:3);PE(P-18:0/22:2);PE(P-18:1/22:1);PE(P-20:0/20:2);;PC(O-16:0/19:0);PC(O-18:0/17:0);PC(O-20:0/15:0);PE(O-16:0/22:0);PE(O-18:0/20:0);PE(O-20:0/18:0)	Glycerophospholipid								0.00175321	0.0058949	0.00187856	0.00353055	8.94185e-05	0.000325531	0.000123794	0.000177253	0.297411	0.532085	0.933274	1.66968	3.36235	7.79e-12	6.16e-11	2-1; 4-1; 3-2; 4-2; 4-3	1	1	0	1
3834	Lipids negative	760.529	450.998	PC(18:3(6Z,9Z,12Z)/dm16:0)";"PC(18:3(9Z,12Z,15Z)/dm16:0)";"PC(O-14:0/20:4(5Z,8Z,11Z,14Z))";;PC(O-14:0/O-16:0)[U];PC(O-16:0/O-14:0)[U];PE-NMe(O-16:0/O-16:0)	Glycerophospholipid								0.0294207	0.0659222	0.0367323	0.0556039	0.00091809	0.00119688	0.000828329	0.00334667	0.446294	0.660606	0.800949	1.18557	2.24068	2.59e-11	8.42e-11	2-1; 4-1; 3-2; 4-2; 4-3	1	1	0	1
4750	Lipids negative	842.592	451.322	PG(18:0/22:4(7Z,10Z,13Z,16Z))";;PC(10:0/25:0);PC(11:0/24:0);PC(12:0/23:0);PC(13:0/22:0)[U];PC(14:0/21:0)[U];PC(15:0/20:0);PC(16:0/19:0)[U];PC(17:0/18:0);PC(18:0/17:0)[U];PC(19:0/16:0)[U];PC(20:0/15:0);PC(21:0/14:0);PC(22:0/13:0);PC(23:0/12:0)[U];PC(24:0/11:0)[U];PE(14:0/24:0);PE(16:0/22:0);PE(17:0/21:0)[U];PE(18:0/20:0);PE(18:0/20:0)[U];PE(19:0/19:0)[U];PE(20:0/18:0);PE(21:0/17:0)[U];PE(22:0/16:0…	Glycerophospholipid								0.00953314	0.0271916	0.00819701	0.0168942	0.000339302	0.00053674	0.000166642	0.000197473	0.350591	0.485197	1.163	1.60952	2.85232	5.2e-20	2.9e-18	2-1; 4-1; 3-2; 4-2; 4-3	1	1	0	1
5414	Lipids positive	762.542	451.344	PC(14:1e_22:6)	Glycerophospholipid		PC(14:1e_22:6)+H	B	762.543	451.35	0.0002381	0.005568	0.0126728	0.0221529	0.0131189	0.0169761	0.000791206	0.00102373	0.000770672	0.00117068	0.57206	0.772784	0.965998	1.30495	1.74807	2.45e-06	5.28e-06	2-1; 4-1; 3-2; 4-2; 4-3	1	1	0	1
3473	Lipids negative	728.524	451.401	PC(14:0/18:2(11Z,14Z));"PC(14:0/18:2(2E,4E))[U]";"PC(14:0/18:2(9Z,12Z))";PC(14:1(9Z)/18:1(11Z));PC(14:1(9Z)/18:1(9Z));PC(16:1(9E)/16:1(9E));PC(16:1(9Z)/16:1(9Z));PC(18:1(11Z)/14:1(9Z));PC(18:1(9Z)/14:1(9Z));"PC(18:2(9Z,12Z)/14:0)";"PE(15:0/20:2(11Z,14Z))";"PE(20:2(11Z,14Z)/15:0)	Glycerophospholipid		PE(17:1_18:1)-H	AB	728.523	451.47	-0.0012118	0.069177	0.0591911	0.0904361	0.0446134	0.071731	0.00145221	0.00183304	0.00100555	0.00192829	0.654508	0.621955	1.32676	1.26077	1.52787	7.9e-14	4.29e-13	2-1; 3-1; 4-1; 3-2; 4-2; 4-3	1	0	1	1
5025	Lipids positive	730.538	451.418	PC[32:2];PE[35:2];;PA[37:3]	Glycerophospholipid		PE(17:1_18:1)+H	B	730.537	451.32	-0.0010141	-0.098439	0.0272579	0.0328625	0.0163903	0.022028	0.00154801	0.00139236	0.000937104	0.00134883	0.829454	0.744067	1.66305	1.49185	1.20561	2.53e-07	6.11e-07	2-1; 3-1; 3-2; 4-2; 4-3	1	1	1	1
5212	Lipids positive	745.593	451.952	PC(16:0/P-18:1);PC(16:1/P-18:0);PC(18:1/P-16:0);PC(O-16:0/18:2);PC(P-16:0/18:1);PC(P-18:0/16:1);PC(P-18:1/16:0);PC(P-20:0/14:1);PE(O-20:0/17:2);PE(P-18:0/19:1);PE(P-20:0/17:1)	Glycerophospholipid								0.0276136	0.0401536	0.0191335	0.0374961	0.0012006	0.001846	0.00116164	0.00193669	0.687697	0.510278	1.44321	1.07087	1.45413	2.66e-08	7.5e-08	2-1; 3-1; 4-1; 3-2; 4-3	1	1	1	0
6141	Lipids positive	815.538	451.973	PC[37:6];PE(P-18:0/22:6(14OH));PE[40:6];;PS(O-16:0/20:1);PS(O-18:0/18:1);PS(O-20:0/16:1);PS(P-16:0/20:0);PS(P-18:0/18:0);PS(P-20:0/16:0);;PA[44:10];;PC[35:3];PE[38:3];PC(15:0/P-18:1);PC(O-16:0/17:2);PC(P-16:0/17:1);PC(P-18:0/15:1);PC(P-18:1/15:0);PE(18:0/P-18:1);PE(18:1/P-18:0);PE(20:1/P-16:0);PE(dm18:0/18:1);PE(O-16:0/20:2);PE(O-18:0/18:2);PE(P-16:0/20:1);PE(P-18:0/18:1);PE(P-18:1/18:0);PE(P-20:…	Glycerophospholipid								0.00189726	0.000947027	0.00249724	0.0016798	0.000251748	7.24793e-05	0.000178839	0.000113742	2.00338	1.48663	0.759743	0.563773	0.499155	3.28e-05	6.16e-05	2-1; 3-2; 4-2; 4-3	1	1	0	1
4905	Lipids negative	856.511	452.11	PS(20:3(8Z,11Z,14Z)/22:6(4Z,7Z,10Z,13Z,16Z,19Z));"PS(22:6(4Z,7Z,10Z,13Z,16Z,19Z)/20:3(8Z,11Z,14Z))";;"PS(18:0/22:6(4Z,7Z,10Z,13Z,16Z,19Z))";PE(18:1(11Z)/22:6(4Z,7Z,10Z,13Z,16Z,19Z))";"PE(18:1(9Z)/22:6(4Z,7Z,10Z,13Z,16Z,19Z))";"PE(18:2(9Z,12Z)/22:5(4Z,7Z,10Z,13Z,16Z))";"PE(18:2(9Z,12Z)/22:5(7Z,10Z,13Z,16Z,19Z))";"PE(18:3(6Z,9Z,12Z)/22:4(7Z,10Z,13Z,16Z))";"PE(18:3(9Z,12Z,15Z)/22:4(7Z,10Z,13Z,16Z))"…	Glycerophospholipid								0.00230319	0.000829179	0.00338808	0.002004	0.000101435	5.70027e-05	0.00016974	0.000150605	2.77767	1.69066	0.679791	0.413762	0.360014	1.03e-10	3.07e-10	2-1; 3-1; 3-2; 4-2; 4-3	1	1	1	1
4932	Lipids negative	858.526	452.162	PS(18:0/22:5(7Z,10Z,13Z,16Z,19Z));PC(15:0/22:6(4Z,7Z,10Z,13Z,16Z,19Z))";"PC(22:6(4Z,7Z,10Z,13Z,16Z,19Z)/15:0)";"PE(18:0/22:6(4Z,7Z,10Z,13Z,16Z,19Z))";"PE(18:1(11Z)/22:5(4Z,7Z,10Z,13Z,16Z))";"PE(18:1(11Z)/22:5(7Z,10Z,13Z,16Z,19Z))";"PE(18:1(9Z)/22:5(4Z,7Z,10Z,13Z,16Z))";"PE(18:1(9Z)/22:5(7Z,10Z,13Z,16Z,19Z))";"PE(18:2(9Z,12Z)/22:4(7Z,10Z,13Z,16Z))";"PE(18:4(6Z,9Z,12Z,15Z)/22:2(13Z,16Z))";"PE(20:1(…	Glycerophospholipid								0.00786235	0.00475382	0.0125233	0.00780951	0.000326037	0.000111853	0.000468388	0.000364677	1.6539	1.60359	0.62782	0.608722	0.604631	2.12e-06	4.04e-06	2-1; 3-1; 3-2; 4-3	1	1	1	0
8938	Lipids positive	1584.1	452.221	PC[37:6];PE(P-18:0/22:6(14OH));PE[40:6];;PC[35:3];PE[38:3]	Glycerophospholipid								0.00461381	0.00132972	0.00438017	0.000640823	0.000360413	8.58882e-05	0.000286623	7.49213e-05	3.46976	6.83523	1.05334	2.07502	0.288204	5.07e-11	3.07e-10	2-1; 4-1; 3-2; 4-3	1	1	0	0
4179	Lipids negative	791.542	452.326	PC(15:0/22:6(4Z,7Z,10Z,13Z,16Z,19Z));"PC(22:6(4Z,7Z,10Z,13Z,16Z,19Z)/15:0)";"PE(18:0/22:6(4Z,7Z,10Z,13Z,16Z,19Z))";"PE(18:1(11Z)/22:5(4Z,7Z,10Z,13Z,16Z))";"PE(18:1(11Z)/22:5(7Z,10Z,13Z,16Z,19Z))";"PE(18:1(9Z)/22:5(4Z,7Z,10Z,13Z,16Z))";"PE(18:1(9Z)/22:5(7Z,10Z,13Z,16Z,19Z))";"PE(18:2(9Z,12Z)/22:4(7Z,10Z,13Z,16Z))";"PE(18:4(6Z,9Z,12Z,15Z)/22:2(13Z,16Z))";"PE(20:1(11Z)/20:5(5Z,8Z,11Z,14Z,17Z))";"PE(…	Glycerophospholipid								0.177687	0.109329	0.200442	0.0857719	0.00428132	0.00222169	0.00474736	0.00231264	1.62525	2.33692	0.886475	1.27465	0.615291	9.57e-16	8.95e-15	2-1; 3-1; 4-1; 3-2; 4-2; 4-3	1	0	1	1
4167	Lipids negative	790.539	452.336	PC(15:0/22:6(4Z,7Z,10Z,13Z,16Z,19Z));"PC(22:6(4Z,7Z,10Z,13Z,16Z,19Z)/15:0)";"PE(18:0/22:6(4Z,7Z,10Z,13Z,16Z,19Z))";"PE(18:1(11Z)/22:5(4Z,7Z,10Z,13Z,16Z))";"PE(18:1(11Z)/22:5(7Z,10Z,13Z,16Z,19Z))";"PE(18:1(9Z)/22:5(4Z,7Z,10Z,13Z,16Z))";"PE(18:1(9Z)/22:5(7Z,10Z,13Z,16Z,19Z))";"PE(18:2(9Z,12Z)/22:4(7Z,10Z,13Z,16Z))";"PE(18:4(6Z,9Z,12Z,15Z)/22:2(13Z,16Z))";"PE(20:1(11Z)/20:5(5Z,8Z,11Z,14Z,17Z))";"PE(…	Glycerophospholipid		PE(18:0_22:6)-H	A	790.541	449.31	0.0015602	-3.02557	0.352434	0.216683	0.396067	0.16935	0.00863193	0.00466263	0.0090063	0.0048027	1.6265	2.33875	0.889835	1.2795	0.614817	9.73e-16	9.08e-15	2-1; 3-1; 4-1; 3-2; 4-2; 4-3	1	0	1	1
4748	Lipids positive	705.562	452.354	PC(15:0/P-16:0);PC(O-16:0/15:1);PC(P-16:0/15:0);PC(P-18:0/13:0);PE(16:0/P-18:0);PE(18:0/P-16:0);PE(O-18:0/16:1);PE(O-20:0/14:1);PE(P-16:0/18:0);PE(P-16:0e/18:1);PE(P-18:0/16:0);PE(P-20:0/14:0);;PA(O-16:0/20:2);PA(O-18:0/18:2);PA(P-16:0/20:1);PA(P-18:0/18:1);PA(P-20:0/16:1)	Glycerophospholipid								0.00381258	0.00526887	0.00336117	0.00592035	0.000129941	0.000234691	0.000205662	0.0002675	0.723605	0.567731	1.1343	0.88996	1.38197	1.16e-07	2.92e-07	2-1; 4-1; 3-2; 4-3	1	1	0	0
5683	Lipids positive	780.59	452.459	PE(22:4/P-18:0);PE(O-20:0/20:5);PE(P-18:0/22:4);PE(P-20:0/20:4);;PC(O-18:0/17:2);PC(P-16:0/19:1);PC(P-18:0/17:1);PC(P-20:0/15:1);PE(20:0/P-18:1);PE(20:1/P-18:0);PE(22:1/P-16:0);PE(O-16:0/22:2);PE(O-18:0/20:2);PE(O-20:0/18:2);PE(P-16:0/22:1);PE(P-18:0/20:1);PE(P-18:1/20:0);PE(P-20:0/18:1);;PA(O-20:0/22:6)	Glycerophospholipid								0.00340652	0.00835678	0.00413017	0.0104998	0.000161238	0.00036527	0.000377055	0.000895514	0.407635	0.393356	0.82479	0.795897	2.45317	9.32e-09	2.94e-08	2-1; 4-1; 3-2; 4-2; 4-3	1	1	0	1
6201	Lipids positive	819.572	452.885	PE-Cer(d16:1/24:0(2OH));;PG(O-16:0/19:0);PG(O-18:0/17:0);PG(O-20:0/15:0)	Glycerophospholipid								0.000983355	0.000348552	0.000891789	0.00037484	6.564e-05	NA	8.46838e-05	5.70683e-05	2.82126	2.37912	1.10268	0.929869	0.354452	1.06e-08	3.3e-08	2-1; 4-1; 3-2; 4-3	1	1	0	0
3980	Lipids negative	772.514	452.891	PC(10:0/20:0);PC(11:0/19:0);PC(12:0/18:0);PC(13:0/17:0);PC(14:0/16:0);PC(15:0/15:0);PC(16:0/14:0);PC(17:0/13:0);PC(18:0/12:0);PC(19:0/11:0);PC(20:0/10:0);PC(9:0/21:0);PE(13:0/20:0)[U];PE(14:0/19:0)[U];PE(15:0/18:0);PE(16:0/17:0)[U];PE(17:0/16:0)[U];PE(18:0/15:0);PE(19:0/14:0)[U];PENMe(16:0/16:0);;"PC(14:0/18:3(6Z,9Z,12Z))";"PC(14:0/18:3(9Z,12Z,15Z))";"PC(14:1(9Z)/18:2(9Z,12Z))";"PC(18:2(9Z,12Z)/1…	Glycerophospholipid								0.0035994	0.00809024	0.00264243	0.0084309	0.000186458	0.000277152	0.000112982	0.000283385	0.444906	0.313421	1.36216	0.959594	2.24767	2.67e-12	1e-11	2-1; 3-1; 4-1; 3-2; 4-3	1	1	1	0
4657	Lipids negative	834.529	452.991	PS(18:0/22:6(4Z,7Z,10Z,13Z,16Z,19Z));PG(18:2(9Z,12Z)/22:6(4Z,7Z,10Z,13Z,16Z,19Z))";"PG(18:3(6Z,9Z,12Z)/22:5(4Z,7Z,10Z,13Z,16Z))";"PG(18:3(6Z,9Z,12Z)/22:5(7Z,10Z,13Z,16Z,19Z))";"PG(18:3(9Z,12Z,15Z)/22:5(4Z,7Z,10Z,13Z,16Z))";"PG(18:3(9Z,12Z,15Z)/22:5(7Z,10Z,13Z,16Z,19Z))";PC(15:0/20:4(5Z,8Z,11Z,14Z))";"PC(15:0/20:4(8Z,11Z,14Z,17Z))";"PC(18:2(9Z,12E)/17:2(9Z,11E))";"PC(20:4(5Z,8Z,11Z,14Z)/15:0)";"PC…	Glycerophospholipid		PS(18:0_22:6)-H	A	834.528	452.79	-0.0007992	-0.20103	0.330645	0.153224	0.315616	0.121133	0.00765511	0.00530387	0.00952147	0.00235234	2.15792	2.60553	1.04762	1.26492	0.463408	4e-16	4.24e-15	2-1; 4-1; 3-2; 4-2; 4-3	1	1	0	1
5482	Lipids negative	906.623	453.081	PC(18:0/22:3(10Z,13Z,16Z))";"PC(18:1(11Z)/22:2(13Z,16Z))";"PC(18:1(9Z)/22:2(13Z,16Z))";"PC(18:2(9Z,12Z)/22:1(13Z))";"PC(18:3(6Z,9Z,12Z)/22:0)";"PC(20:0/20:3(11Z,14Z,17Z))";"PC(20:0/20:3(5Z,8Z,11Z))";"PC(20:0/20:3(8Z,11Z,14Z))";"PC(20:1(11Z)/20:2(11Z,14Z))";"PC(20:2(11Z,14Z)/20:1(11Z))";"PC(20:3(5Z,8Z,11Z)/20:0)";"PC(20:3(8Z,11Z,14Z)/20:0)";"PC(22:0/18:3(6Z,9Z,12Z))";"PC(22:0/18:3(9Z,12Z,15Z))";"P…	Glycerophospholipid								0.00239221	0.00576279	0.00180284	0.00138918	8.15604e-05	0.000149476	7.17415e-05	5.66488e-05	0.415113	1.29777	1.32691	4.14833	2.40898	2.93e-10	8.23e-10	2-1; 3-2; 4-2	1	0	0	1
3161	Lipids negative	698.513	453.468	PE(16:1(9Z)/dm18:1(11Z));PE(16:1(9Z)/dm18:1(9Z));"PE(18:2(9Z,12Z)/dm16:0)";;PC(O-14:0/15:0);PE(O-16:0/16:0)	Glycerophospholipid		PE(34:3e)-H	C	698.514	452.31	0.0009594	-1.15834	0.0356624	0.028824	0.033876	0.0355946	0.00102995	0.000823978	0.00075385	0.00100334	1.23725	0.951717	1.05273	0.809786	0.808246	6.96e-05	0.00011767	2-1; 3-2; 4-2	1	0	0	1
4681	Lipids positive	700.526	453.561	PE(16:1/P-18:1);PE(18:2/P-16:0);PE(O-16:0/18:3);PE(P-16:0/18:2);PE(P-18:1/16:1);;PC(O-14:0/15:0);PC(O-16:0/13:0);PE(O-16:0/16:0);PE(O-18:0/14:0);PE(O-20:0/12:0);;PA(O-16:0/20:4);PA(O-18:0/18:4);PA(P-16:0/20:3);PA(P-18:0/18:3)	Glycerophospholipid								0.014447	0.00942416	0.0115737	0.0108416	0.000593519	0.000475731	0.000776362	0.000694562	1.53297	1.06753	1.24826	0.869261	0.652327	0.0001941	0.00033286	2-1; 3-1; 4-1	1	0	1	0
5348	Lipids positive	756.551	453.601	PC[34:3];PE[37:3];;PC[32:0];PE(18:0(10(R)Me)/16:0);PE[35:0];;PA[39:4]	Glycerophospholipid								0.00626592	0.00110833	0.006301	0.0102925	0.00105778	0.000105266	0.000312113	0.000856808	5.65346	0.612196	0.994433	0.107684	0.176883	1.94e-07	4.75e-07	2-1; 4-1; 3-2; 4-2; 4-3	1	1	0	1
5646	Lipids negative	928.591	453.668	PI(18:0/22:5(4Z,7Z,10Z,13Z,16Z))";"PI(18:0/22:5(7Z,10Z,13Z,16Z,19Z))";"PI(18:2(9Z,12Z)/22:3(10Z,13Z,16Z))";"PI(20:1(11Z)/20:4(5Z,8Z,11Z,14Z))";"PI(20:1(11Z)/20:4(8Z,11Z,14Z,17Z))";"PI(20:4(5Z,8Z,11Z,14Z)/20:1(11Z))";"PI(20:4(8Z,11Z,14Z,17Z)/20:1(11Z))";"PI(22:3(10Z,13Z,16Z)/18:2(9Z,12Z))";"PI(22:5(4Z,7Z,10Z,13Z,16Z)/18:0)";"PI(22:5(7Z,10Z,13Z,16Z,19Z)/18:0)	Glycerophospholipid								0.00201911	0.00306209	0.00397696	0.00589581	0.0001722	0.000367577	0.000558899	0.000650921	0.65939	0.674539	0.507703	0.519368	1.51655	9.43e-05	0.0001576	3-1; 4-1; 4-2; 4-3	0	1	1	1
6435	Lipids positive	836.543	453.811	PS[40:6];;PS[38:3];PG[40:8];;PC[35:4];PE(P-18:0/20:4(12OH[S]));PE(P-18:0/20:4(15OH[S]));PE(P-18:0/20:4(5OH[S]));PE[38:4];;PE(O-18:0/O-18:0);PE(O-20:0/O-16:0)	Glycerophospholipid		PS(18:0_22:6)+H	, B	836.543	453.9	6.9e-06	0.089028	0.0642819	0.0235252	0.0563339	0.0214909	0.00198182	0.00123267	0.00353754	0.000867232	2.73247	2.62129	1.14109	1.09466	0.365969	2.5e-12	2.4e-11	2-1; 4-1; 3-2; 4-3	1	1	0	0
8531	Lipids positive	1468.13	454.099	PC[32:0];PE(18:0(10(R)Me)/16:0);PE[35:0]	Glycerophospholipid								0.0319955	0.0197147	0.0174494	0.0157895	0.001718	0.00127206	0.000766971	0.000909089	1.62292	1.10512	1.83362	1.24859	0.616172	3.01e-08	8.41e-08	2-1; 3-1; 4-1	1	0	1	0
4048	Lipids negative	778.561	454.727	PC(10:0/22:0);PC(11:0/21:0);PC(12:0/20:0);PC(13:0/19:0);PC(14:0/18:0);PC(15:0/17:0);PC(16:0/16:0);PC(17:0/15:0);PC(18:0/14:0);PC(19:0/13:0);PC(20:0/12:0);PC(21:0/11:0);PC(22:0/10:0);PC(9:0/23:0);PE(13:0/22:0)[U];PE(14:0/21:0)[U];PE(15:0/20:0);PE(16:0/19:0);PE(17:0/18:0)[U];PE(18:0/17:0)[U];PE(19:0/16:0);PE(20:0/15:0);PE-NMe(17:0/17:0)[U]	Glycerophospholipid								0.529935	0.46317	0.421445	0.423892	0.0118223	0.00690995	0.00764327	0.00647243	1.14415	0.994226	1.25742	1.09266	0.874014	4.13e-08	9.12e-08	2-1; 3-1; 4-1; 3-2; 4-2	1	0	1	1
5220	Lipids negative	880.607	455.768	PG(21:0/22:6(4Z,7Z,10Z,13Z,16Z,19Z));;PC(14:1(9Z)/24:1(15Z));"PC(16:0/22:2(13Z,16Z))";PC(16:1(9Z)/22:1(13Z));"PC(18:0/20:2(11Z,14Z))";"PC(18:0/20:2(5Z,11Z))";"PC(18:0/20:2(5Z,14Z))";"PC(18:0/20:2(5Z,8Z))";"PC(18:0/20:2(8Z,11Z))";"PC(18:0/20:2(8Z,14Z))";PC(18:1(11Z)/20:1(11Z));PC(18:1(11Z)/20:1(13Z));PC(18:1(9Z)/20:1(11Z));"PC(18:2(9Z,12Z)/20:0)";PC(19:1(10Z)/19:1(10Z))[U];"PC(20:0/18:2(9Z,12Z))";…	Glycerophospholipid		PC(18:0_22:5)+HCOO	A	880.607	455.25	-0.0001173	-0.517671	0.0365247	0.0546265	0.0382485	0.0353378	0.000870939	0.00491482	0.00117061	0.000757792	0.668627	1.08237	0.954933	1.54584	1.4956	0.00010206	0.00017025	2-1; 3-2; 4-2	1	0	0	1
4672	Lipids negative	835.533	455.877	PI(16:0/18:1(11Z));PI(16:0/18:1(9Z));PI(16:1(9Z)/18:0);PI(18:0/16:1(9Z));PI(18:1(11Z)/16:0);PI(18:1(9Z)/16:0)	Glycerophospholipid		PI(18:0_16:1)-H	B	835.534	458.16	0.0002918	2.2827	0.399356	0.171504	0.327009	0.177244	0.0110888	0.0216604	0.0182398	0.0021283	2.32855	1.84497	1.22124	0.967617	0.429451	7.92e-10	2.11e-09	2-1; 3-1; 4-1; 3-2; 4-3	1	1	1	0
4910	Lipids negative	856.598	456.125	PC(20:0/dm18:1(11Z));PC(20:0/dm18:1(9Z));PC(20:1(11Z)/dm18:0);PC(22:1(13Z)/dm16:0)	Glycerophospholipid								0.00696322	0.0199208	0.00815185	0.0192987	0.0009833	0.000537167	0.00142952	0.000648686	0.349546	0.422404	0.854189	1.03223	2.86085	1.17e-09	3.05e-09	2-1; 4-1; 3-2; 4-3	1	1	0	0
4020	Lipids negative	775.597	456.537	PC(14:0/20:1(11Z));PC(14:1(9Z)/20:0);PC(16:0/18:1(11E));PC(16:0/18:1(11Z));PC(16:0/18:1(6E));PC(16:0/18:1(6Z));PC(16:0/18:1(9E));PC(16:0/18:1(9Z));PC(16:1(7Z)/18:0)[U];PC(16:1(9Z)/18:0);PC(18:0/16:1(9Z));PC(18:1(11Z)/16:0);PC(18:1(9E)/16:0)[U];PC(18:1(9Z)/16:0);PC(20:0/14:1(9Z));PC(20:1(11Z)/14:0);PE(15:0/22:1(13Z));PE(22:1(13Z)/15:0)	Glycerophospholipid								0.00858198	0.0225276	0.0105158	0.0241693	0.000149806	0.000744667	0.000247334	0.000378556	0.380954	0.435089	0.816101	0.932073	2.62499	3.94e-17	6.01e-16	2-1; 3-1; 4-1; 3-2; 4-3	1	1	1	0
5150	Lipids positive	740.543	456.637	PG[32:0]	Glycerophospholipid		PG(16:0_16:0)+NH4	A	740.543	456.96	0.0001288	0.32349	0.010135	0.00142193	0.0137711	0.00379407	0.000276476	0.000609941	0.000980584	0.000329627	7.1276	3.62964	0.735959	0.374778	0.1403	1.02e-12	1.12e-11	2-1; 3-1; 4-1; 3-2; 4-2; 4-3	1	0	1	1
5515	Lipids negative	911.565	456.671	PI(18:0/22:5(4Z,7Z,10Z,13Z,16Z));"PI(18:0/22:5(7Z,10Z,13Z,16Z,19Z))";"PI(18:2(9Z,12Z)/22:3(10Z,13Z,16Z))";"PI(20:1(11Z)/20:4(5Z,8Z,11Z,14Z))";"PI(20:1(11Z)/20:4(8Z,11Z,14Z,17Z))";"PI(20:4(5Z,8Z,11Z,14Z)/20:1(11Z))";"PI(20:4(8Z,11Z,14Z,17Z)/20:1(11Z))";"PI(22:3(10Z,13Z,16Z)/18:2(9Z,12Z))";"PI(22:5(4Z,7Z,10Z,13Z,16Z)/18:0)";"PI(22:5(7Z,10Z,13Z,16Z,19Z)/18:0)";;"PI(16:0/22:2(13Z,16Z))";"PI(18:0/20:2…	Glycerophospholipid								0.103278	0.0899922	0.112627	0.0589938	0.00328378	0.00405688	0.00348935	0.001824	1.14763	1.90913	0.916992	1.52545	0.871362	1.48e-09	3.8e-09	2-1; 4-1; 3-2; 4-2; 4-3	1	1	0	1
7457	Lipids positive	931.609	457.035	PI[40:5]	Glycerophospholipid								0.00538958	0.00434966	0.00578579	0.0035513	0.000167811	0.00015927	0.00032815	0.000223542	1.23908	1.6292	0.93152	1.22481	0.807049	4.16e-06	8.68e-06	2-1; 4-1; 3-2; 4-3	1	1	0	0
5110	Lipids negative	872.563	457.151	PS(18:0/19:0)	Glycerophospholipid								0.0132495	0.0116663	0.0209757	0.0250157	0.000531989	0.000267498	0.000974245	0.00100877	1.1357	0.838502	0.631659	0.466361	0.880512	8.64e-11	2.58e-10	3-1; 4-1; 3-2; 4-2; 4-3	0	1	1	1
4314	Lipids negative	804.576	457.201	PS(18:0/19:0)[U];;PC(14:0/20:1(11Z));PC(14:1(9Z)/20:0);PC(16:0/18:1(11E));PC(16:0/18:1(11Z));PC(16:0/18:1(6E));PC(16:0/18:1(6Z));PC(16:0/18:1(9E));PC(16:0/18:1(9Z));PC(16:1(7Z)/18:0)[U];PC(16:1(9Z)/18:0);PC(18:0/16:1(9Z));PC(18:1(11Z)/16:0);PC(18:1(9E)/16:0)[U];PC(18:1(9Z)/16:0);PC(20:0/14:1(9Z));PC(20:1(11Z)/14:0);PE(15:0/22:1(13Z));PE(22:1(13Z)/15:0)	Glycerophospholipid		PC(16:0_18:1)+HCOO	A	804.577	452.43	0.0002411	-4.77097	2.19407	1.85623	2.51108	2.09564	0.0500023	0.0390673	0.0387765	0.0381693	1.182	1.19824	0.873754	0.88576	0.846024	7.38e-09	1.75e-08	2-1; 3-1; 3-2; 4-2; 4-3	1	1	1	1
5443	Lipids positive	764.597	457.25	PC[34:1];PE[37:1];;PA[39:2];;PE-NMe2(O-16:0/O-16:0)	Glycerophospholipid								0.0120589	0.00807129	0.0118618	0.00935986	0.000567898	0.000397278	0.000338218	0.000504428	1.49405	1.26731	1.01662	0.86233	0.669319	7.1e-06	1.44e-05	2-1; 4-1; 3-2; 4-3	1	1	0	0
5264	Lipids negative	885.55	457.392	PI(16:0/22:4(10Z,13Z,16Z,19Z))";"PI(16:0/22:4(7Z,10Z,13Z,16Z))";"PI(18:0/20:4(5Z,8Z,11Z,14Z))";"PI(18:0/20:4(8Z,11Z,14Z,17Z))";"PI(18:1(11Z)/20:3(5Z,8Z,11Z))";"PI(18:1(11Z)/20:3(8Z,11Z,14Z))";"PI(18:1(9Z)/20:3(5Z,8Z,11Z))";"PI(18:1(9Z)/20:3(8Z,11Z,14Z))";"PI(18:2(9Z,12Z)/20:2(11Z,14Z))";"PI(20:2(11Z,14Z)/18:2(9Z,12Z))";"PI(20:3(5Z,8Z,11Z)/18:1(11Z))";"PI(20:3(5Z,8Z,11Z)/18:1(9Z))";"PI(20:3(8Z,11Z…	Glycerophospholipid								0.730277	1.27037	0.976807	1.55782	0.0197303	0.0500025	0.0367912	0.0128526	0.574854	0.627035	0.747616	0.81548	1.73957	7.67e-13	3.22e-12	2-1; 3-1; 4-1; 3-2; 4-2; 4-3	1	0	1	1
3702	Lipids negative	747.518	457.548	PG(16:0/18:1(11Z));PG(16:0/18:1(9Z));PG(16:1(9Z)/18:0);PG(18:0/16:1(9Z));PG(18:1(11Z)/16:0);PG(18:1(9Z)/16:0)	Glycerophospholipid		PG(16:0_18:1)-H	B	747.518	457.35	-0.000446	-0.198456	0.189136	0.320558	0.0965456	0.226711	0.00730437	0.00876866	0.00251449	0.00320027	0.590022	0.425854	1.95904	1.41395	1.69485	1.01e-15	9.35e-15	2-1; 3-1; 4-1; 3-2; 4-2; 4-3	1	0	1	1
4693	Lipids negative	837.541	458.401	PE(22:4(7Z,10Z,13Z,16Z)/dm18:0)";;PC(15:0/20:3(5Z,8Z,11Z))";"PC(15:0/20:3(8Z,11Z,14Z))";"PC(16:0/19:3(9Z,12Z,15Z))[U]";"PC(20:3(5Z,8Z,11Z)/15:0)";"PC(20:3(8Z,11Z,14Z)/15:0)";"PE(16:1(9Z)/22:2(13Z,16Z))";"PE(18:0/20:3(5Z,8Z,11Z))";"PE(18:0/20:3(8Z,11Z,14Z))";"PE(18:1(11Z)/20:2(11Z,14Z))";"PE(18:1(9Z)/20:2(11Z,14Z))";"PE(18:2(9Z,12Z)/20:1(11Z))";"PE(18:3(6Z,9Z,12Z)/20:0)";"PE(18:3(9Z,12Z,15Z)/20:0)…	Glycerophospholipid								0.0265832	0.0126082	0.0209915	0.0121254	0.000641615	0.000561711	0.00111024	0.00045585	2.1084	1.73121	1.26638	1.03982	0.474293	3.83e-08	8.5e-08	2-1; 4-1; 3-2; 4-2; 4-3	1	1	0	1
7054	Lipids positive	888.568	458.853	PI[38:4]	Glycerophospholipid								0.00387397	0.00714482	0.00536734	0.00953929	0.000248446	0.000323231	0.000304354	0.000504983	0.542207	0.562656	0.721767	0.748989	1.84431	3.93e-09	1.36e-08	2-1; 3-1; 4-1; 3-2; 4-2; 4-3	1	0	1	1
4772	Lipids positive	707.576	459.158	PC(O-16:0/15:0);PC(O-18:0/13:0);PE(O-16:0/18:0);PE(O-18:0/16:0);PE(O-20:0/14:0);;PA(O-16:0/20:1);PA(O-18:0/18:1);PA(O-20:0/16:1);PA(P-16:0/20:0);PA(P-18:0/18:0);PA(P-20:0/16:0)	Glycerophospholipid								0.0022544	0.00519511	0.00184949	0.00582707	0.000126258	0.000311391	0.000140543	0.000272502	0.433946	0.317396	1.21893	0.891546	2.30443	3.25e-11	2.07e-10	2-1; 4-1; 3-2; 4-3	1	1	0	0
3089	Lipids negative	690.508	459.658	PC(10:0/19:0);PC(11:0/18:0)[U];PC(12:0/17:0)[U];PC(13:0/16:0)[U];PC(14:0/15:0);PC(15:0/14:0);PC(16:0/13:0)[U];PC(18:0/11:0)[U];PC(19:0/10:0);PC(20:0/9:0);PC(8:0/21:0);PC(9:0/20:0);PE(12:0/20:0)[U];PE(13:0/19:0)[U];PE(14:0/18:0);PE(16:0/16:0);PE(17:0/15:0)[U];PE(18:0/14:0);;18:1-16:0-PA;1-Hexadecanoyl-2-(9Z-octadecenoyl)-sn-glycero-3-phosphate;PA(16:0/18:1(11Z));PA(16:0/18:1(9Z));PA(18:1(9Z)/16:0)…	Glycerophospholipid								0.00480473	0.00167793	0.00416201	0.00192501	0.000291404	9.36907e-05	0.000218704	0.000135078	2.86348	2.16207	1.15442	0.871648	0.349226	2.86e-09	7.15e-09	2-1; 4-1; 3-2; 4-3	1	1	0	0
7264	Lipids positive	909.543	459.696	PI[38:4];;PI[36:1];;PI(O-16:0/18:0);PI(O-18:0/16:0);PI(O-20:0/14:0)	Glycerophospholipid								NA	0.000734599	0.000872157	0.00251266	NA	9.73601e-05	7.22531e-05	0.000312242	NA	0.347105	NA	0.292359	#VALUE!	2.81e-08	7.9e-08	3-1; 4-1; 4-2; 4-3	0	1	1	1
8915	Lipids positive	1575.2	459.996	PC[36:2];PE[39:2]	Glycerophospholipid								0.00549315	0.00912711	0.00384755	0.00639518	0.000292066	0.000374417	0.000221014	0.000262657	0.601849	0.601632	1.4277	1.42719	1.66155	7.21e-10	3.02e-09	2-1; 3-1; 3-2; 4-2; 4-3	1	1	1	1
3993	Lipids negative	773.534	460.136	PG(18:0/18:2(9Z,12Z));PG(18:1(11E)/18:1(11E))[U];PG(18:1(11Z)/18:1(11Z));PG(18:1(11Z)/18:1(9Z));PG(18:1(9E)/18:1(9E));PG(18:1(9Z)/18:1(11Z));PG(18:1(9Z)/18:1(9Z));PG(18:1(9Z)/18:1(9Z))[U];"PG(18:2(9Z,12Z)/18:0)	Glycerophospholipid								NA	0.117613	NA	0.0802621	NA	0.00370367	NA	0.00164329	NA	NA	NA	1.46536	#VALUE!	3.31e-21	4.04e-19	2-1; 4-1; 3-2; 4-2; 4-3	1	1	0	1
6052	Lipids positive	808.62	460.18	PE(P-20:0/22:4);;PC(O-20:0/17:2);PC(P-18:0/19:1);PC(P-20:0/17:1);PE(22:0/P-18:1);PE(22:1/P-18:0);PE(24:1/P-16:0);PE(O-18:0/22:2);PE(O-20:0/20:2);PE(P-16:0/24:1);PE(P-18:0/22:1);PE(P-18:1/22:0);PE(P-20:0/20:1)	Glycerophospholipid								0.000676911	0.00698038	0.000952996	0.00438441	3.72484e-05	0.00066564	4.08745e-05	0.000258466	0.0969733	0.21736	0.710298	1.59209	10.3121	8.13e-11	4.58e-10	2-1; 4-1; 3-2; 4-2; 4-3	1	1	0	1
5716	Lipids positive	783.608	460.242	PC(O-17:0/20:4);PE(22:2/P-18:1);PE(O-18:0/22:4);PE(O-20:0/20:4);PE(P-18:1/22:2);PE(P-20:0/20:3);;PC(O-16:0/19:1);PC(O-17:0/18:1);PC(O-18:0/17:1);PC(O-20:0/15:1);PC(P-16:0/19:0);PC(P-18:0/17:0);PC(P-20:0/15:0);PE(20:0/dm18:0);PE(22:0/P-16:0);PE(O-16:0/22:1);PE(O-18:0/20:1);PE(O-20:0/18:1);PE(P-16:0/22:0);PE(P-18:0/20:0);PE(P-20:0/18:0);;PA(P-20:0/22:4)	Glycerophospholipid								NA	0.00457553	9.14314e-05	0.00460452	NA	0.00022951	NA	0.000358768	NA	0.0198569	NA	0.993704	#VALUE!	6.31e-14	1.19e-12	2-1; 4-1; 3-2; 4-3	1	1	0	0
3432	Lipids negative	724.529	460.249	PE(18:2(9Z,12Z)/dm18:1(11Z));"PE(18:2(9Z,12Z)/dm18:1(9Z))";"PE(18:3(6Z,9Z,12Z)/dm18:0)";"PE(18:3(9Z,12Z,15Z)/dm18:0)";"PE(20:3(5Z,8Z,11Z)/dm16:0)";"PE(20:3(8Z,11Z,14Z)/dm16:0)";"PE(O-16:0/20:4(5Z,8Z,11Z,14Z));PC(15:0/dm16:0);PE(16:0/dm18:0);PE(18:0/dm16:0)	Glycerophospholipid		PE(16:1e_20:3)-H	B	724.529	460.74	-0.0005468	0.490773	0.037415	0.0210403	0.0338468	0.0177465	0.00135687	0.00158074	0.000545231	0.00235828	1.77825	1.90724	1.10542	1.1856	0.562349	3.01e-08	6.72e-08	2-1; 4-1; 3-2; 4-3	1	1	0	0
3865	Lipids negative	762.545	460.297	PC(18:4(6Z,9Z,12Z,15Z)/dm18:1(11Z));"PC(18:4(6Z,9Z,12Z,15Z)/dm18:1(9Z))";"PC(20:5(5Z,8Z,11Z,14Z,17Z)/dm16:0)";;PC(16:1(9Z)/dm18:1(11Z));PC(16:1(9Z)/dm18:1(9Z));"PC(18:2(9Z,12Z)/dm16:0)";"PC(O-16:0/18:3(6Z,9Z,12Z))";"PC(O-16:0/18:3(9Z,12Z,15Z))";"PC(P-16:0/18:2(9Z,12Z))	Glycerophospholipid								0.0134357	0.0402687	0.0186919	0.0400284	0.000731187	0.000997109	0.000593955	0.00102522	0.333651	0.466965	0.7188	1.006	2.99714	2.36e-16	2.73e-15	2-1; 3-1; 4-1; 3-2; 4-3	1	1	1	0
4996	Lipids positive	727.546	460.507	PE(18:2/P-18:1);PE(18:3/P-18:0);PE(20:3/P-16:0);PE(O-16:0/20:4);PE(O-18:0/18:4);PE(P-16:0/20:3);PE(P-18:0/18:3);PE(P-18:1/18:2);;PC(15:0/P-16:0);PC(O-16:0/15:1);PC(P-16:0/15:0);PC(P-18:0/13:0);PE(16:0/P-18:0);PE(18:0/P-16:0);PE(O-18:0/16:1);PE(O-20:0/14:1);PE(P-16:0/18:0);PE(P-16:0e/18:1);PE(P-18:0/16:0);PE(P-20:0/14:0);;PA(O-18:0/20:5);PA(P-16:0/22:4);PA(P-18:0/20:4);PA(P-20:0/18:4)	Glycerophospholipid								0.00693817	0.00207516	0.0060269	0.00242802	0.000321188	9.64713e-05	0.000310451	0.000356826	3.34344	2.48223	1.1512	0.854672	0.299093	6.46e-11	3.78e-10	2-1; 4-1; 3-2; 4-3	1	1	0	0
4189	Lipids negative	792.555	460.549	PC(15:0/22:5(4Z,7Z,10Z,13Z,16Z));"PC(15:0/22:5(7Z,10Z,13Z,16Z,19Z))";"PC(22:5(4Z,7Z,10Z,13Z,16Z)/15:0)";"PC(22:5(7Z,10Z,13Z,16Z,19Z)/15:0)";"PE(18:0/22:5(4Z,7Z,10Z,13Z,16Z))";"PE(18:0/22:5(7Z,10Z,13Z,16Z,19Z))";"PE(18:1(11Z)/22:4(7Z,10Z,13Z,16Z))";"PE(18:1(9Z)/22:4(7Z,10Z,13Z,16Z))";"PE(18:3(6Z,9Z,12Z)/22:2(13Z,16Z))";"PE(18:3(9Z,12Z,15Z)/22:2(13Z,16Z))";"PE(18:4(6Z,9Z,12Z,15Z)/22:1(13Z))";"PE(20…	Glycerophospholipid								0.188685	0.117263	0.248012	0.11935	0.007708	0.00334748	0.00561271	0.00221447	1.60908	2.07801	0.760792	0.982509	0.621474	8.37e-14	4.49e-13	2-1; 3-1; 4-1; 3-2; 4-3	1	1	1	0
5860	Lipids positive	794.568	460.59	PC[37:5];PE[40:5];;PC[35:2];PE-NMe2[36:2];PE[38:2];;PA[42:6]	Glycerophospholipid		PE(18:0_22:5)+H	A	794.567	460.62	-0.0013017	0.02964	0.0973339	0.0516482	0.11382	0.0515612	0.00500484	0.00231933	0.00442264	0.00265578	1.88456	2.20747	0.855159	1.00169	0.530629	8.62e-11	4.83e-10	2-1; 3-1; 4-1; 3-2; 4-3	1	1	1	0
5451	Lipids positive	765.561	460.795	PC(18:4/P-18:1);PC(20:5/P-16:0);PC(P-16:0/20:5);PC(P-18:1/18:4);;PC(16:1/P-18:1);PC(18:2/P-16:0);PC(O-16:0/18:3);PC(o-16:1/18:2);PC(P-16:0/18:2);PC(P-18:1/16:1);PE(P-20:0/17:2)	Glycerophospholipid								0.00285479	0.00721783	0.00336627	0.00678324	0.000224423	0.000345098	0.000213513	0.000522413	0.395519	0.496263	0.848058	1.06407	2.52832	9.35e-09	2.94e-08	2-1; 4-1; 3-2; 4-3	1	1	0	0
3920	Lipids negative	766.54	461.146	PC(15:0/20:4(5Z,8Z,11Z,14Z))";"PC(15:0/20:4(8Z,11Z,14Z,17Z))";"PC(18:2(9Z,12E)/17:2(9Z,11E))";"PC(20:4(5Z,8Z,11Z,14Z)/15:0)";"PC(20:4(8Z,11Z,14Z,17Z)/15:0)";"PE(16:0/22:4(7Z,10Z,13Z,16Z))";"PE(16:0/22:4(7Z,10Z,13Z,16Z))[U]";"PE(16:1(9Z)/20:3(8Z,11Z,14Z))";"PE(18:0/20:4(5E,8E,11E,14E))";"PE(18:0/20:4(5Z,8Z,11Z,14Z))";"PE(18:0/20:4(8Z,11Z,14Z,17Z))";"PE(18:1(11Z)/20:3(5Z,8Z,11Z))";"PE(18:1(11Z)/20:…	Glycerophospholipid								0.392312	0.636379	0.380608	0.563997	0.0197587	0.0280064	0.00678843	0.00478744	0.616476	0.674841	1.03075	1.12834	1.62212	1.33e-09	3.44e-09	2-1; 4-1; 3-2; 4-2; 4-3	1	1	0	1
5800	Lipids positive	790.534	461.442	PC[35:4];PE(P-18:0/20:4(12OH[S]));PE(P-18:0/20:4(15OH[S]));PE(P-18:0/20:4(5OH[S]));PE[38:4];;PC[33:1];PE-NMe2[34:1];PE[36:1];;PC(O-16:0/15:0);PC(O-18:0/13:0);PE(O-16:0/18:0);PE(O-18:0/16:0);PE(O-20:0/14:0)	Glycerophospholipid								0.000999511	0.00139066	0.00128927	0.00279625	0.00018796	0.00010825	0.000116657	0.000225238	0.718732	0.46107	0.775255	0.49733	1.39134	1.09e-06	2.43e-06	4-1; 4-2; 4-3	0	1	0	1
5139	Lipids positive	739.545	461.482	PC(18:4/P-16:0);PC(P-16:0/18:4);;PC(14:0/P-18:1);PC(14:1/P-18:0);PC(16:1/P-16:0);PC(O-14:0/18:2);PC(o-16:1/16:1);PC(P-14:0/18:1);PC(P-16:0/16:1);PC(P-18:0/14:1);PC(P-18:1/14:0);PE(O-18:0/17:2);PE(P-16:0/19:1);PE(P-18:0/17:1);PE(P-20:0/15:1)	Glycerophospholipid								0.00430093	0.00983376	0.0042407	0.0102271	0.000234595	0.000424776	0.000277912	0.000519201	0.437364	0.414654	1.0142	0.961541	2.28643	4.9e-11	2.97e-10	2-1; 4-1; 3-2; 4-3	1	1	0	0
5082	Lipids positive	734.597	461.499	PC(15:0/P-18:0);PC(O-16:0/17:1);PC(O-18:0/15:1);PC(P-16:0/17:0);PC(P-18:0/15:0);PC(P-20:0/13:0);PE(18:0/P-18:0);PE(20:0/P-16:0);PE(dm18:0/18:0);PE(O-16:0/20:1);PE(O-18:0/18:1);PE(O-20:0/16:1);PE(P-16:0/20:0);PE(P-20:0/16:0);;PA(O-16:0/22:2);PA(O-18:0/20:2);PA(O-20:0/18:2);PA(P-16:0/22:1);PA(P-18:0/20:1);PA(P-20:0/18:1)	Glycerophospholipid								0.0010756	0.00258008	0.000822034	0.00287204	6.21043e-05	0.000147987	6.25949e-05	0.000152889	0.416885	0.286219	1.30846	0.898343	2.39874	2.49e-11	1.66e-10	2-1; 4-1; 3-2; 4-3	1	1	0	0
4975	Lipids negative	861.55	461.85	PI(16:0/20:2(11Z,14Z))";"PI(18:0/18:2(9Z,12Z))";PI(18:1(11Z)/18:1(11Z));PI(18:1(11Z)/18:1(9Z));PI(18:1(9Z)/18:1(11Z));PI(18:1(9Z)/18:1(9Z));"PI(18:2(9Z,12Z)/18:0)";"PI(20:2(11Z,14Z)/16:0)	Glycerophospholipid		PI(18:1_18:1)-H	A	861.552	457.98	0.0023694	-3.87049	0.229647	0.184242	0.179847	0.138355	0.0060567	0.00892342	0.00907146	0.00178339	1.24645	1.2999	1.2769	1.33166	0.802281	3.01e-07	6.16e-07	2-1; 3-1; 4-1; 4-2; 4-3	1	1	1	1
4684	Lipids negative	836.544	461.915	PS(18:0/22:5(7Z,10Z,13Z,16Z,19Z));;PG(18:1(11Z)/22:6(4Z,7Z,10Z,13Z,16Z,19Z))";"PG(18:1(9Z)/22:6(4Z,7Z,10Z,13Z,16Z,19Z))";"PG(18:2(9Z,12Z)/22:5(4Z,7Z,10Z,13Z,16Z))";"PG(18:2(9Z,12Z)/22:5(7Z,10Z,13Z,16Z,19Z))";"PG(18:3(6Z,9Z,12Z)/22:4(7Z,10Z,13Z,16Z))";"PG(18:3(9Z,12Z,15Z)/22:4(7Z,10Z,13Z,16Z))";PC(15:0/20:3(5Z,8Z,11Z))";"PC(15:0/20:3(8Z,11Z,14Z))";"PC(16:0/19:3(9Z,12Z,15Z))[U]";"PC(20:3(5Z,8Z,11Z)…	Glycerophospholipid								0.352784	0.207093	0.352195	0.197481	0.0140374	0.00843725	0.00956338	0.00169959	1.7035	1.78344	1.00167	1.04867	0.587025	1.81e-11	6.03e-11	2-1; 4-1; 3-2; 4-3	1	1	0	0
3345	Lipids negative	716.524	462.218	PC(15:0/16:1(7Z))[U];PC(15:0/16:1(9Z));PC(16:0/15:1(14));PC(16:1(9Z)/15:0);PC(17:0/14:1(9Z));PE(14:0/20:1(11Z));PE(14:1(9Z)/20:0);PE(16:0/18:1(11Z));PE(16:0/18:1(13Z))[U];PE(16:0/18:1(7Z));PE(16:0/18:1(9Z));PE(16:1(9Z)/18:0);PE(18:0/16:1(9Z));PE(18:1(11Z)/16:0);PE(18:1(9Z)/16:0);PE(18:1(9Z)/16:0)[U];PE(20:0/14:1(9Z));PE(20:1(11Z)/14:0)	Glycerophospholipid		PE(16:0_18:1)-H	A	716.524	458.91	0.0001383	-3.30754	0.664793	0.279359	0.639574	0.290743	0.0229068	0.00824909	0.0095835	0.00246575	2.37971	2.19979	1.03943	0.960845	0.420219	3.07e-16	3.42e-15	2-1; 4-1; 3-2; 4-3	1	1	0	0
6655	Lipids negative	1434.05	462.251	PC(15:0/16:1(7Z))[U];PC(15:0/16:1(9Z));PC(16:0/15:1(14));PC(16:1(9Z)/15:0);PC(17:0/14:1(9Z));PE(14:0/20:1(11Z));PE(14:1(9Z)/20:0);PE(16:0/18:1(11Z));PE(16:0/18:1(13Z))[U];PE(16:0/18:1(7Z));PE(16:0/18:1(9Z));PE(16:1(9Z)/18:0);PE(18:0/16:1(9Z));PE(18:1(11Z)/16:0);PE(18:1(9Z)/16:0);PE(18:1(9Z)/16:0)[U];PE(20:0/14:1(9Z));PE(20:1(11Z)/14:0)	Glycerophospholipid								0.00785778	NA	0.00632063	0.000857431	0.000378057	NA	0.000168787	NA	NA	7.3716	1.2432	NA	#VALUE!	1.66e-17	3.06e-16	2-1; 3-1; 4-1; 3-2; 4-3	1	1	1	0
8419	Lipids positive	1438.07	462.288	PC[31:1];PE[34:1]	Glycerophospholipid								0.00278217	NA	0.00217807	NA	0.000166151	NA	0.000110578	NA	NA	NA	1.27736	NA	#VALUE!	3.2e-15	1.84e-13	2-1; 3-1; 4-1; 3-2; 4-3	1	1	1	0
4097	Lipids negative	784.511	462.42	PS(18:1(9Z)/18:2(9Z,12Z))[U]";;PS(16:0/18:0);PS(18:0/16:0);;"PG(16:1(9Z)/20:4(5Z,8Z,11Z,14Z))";"PG(18:2(9Z,12Z)/18:3(6Z,9Z,12Z))";"PG(18:2(9Z,12Z)/18:3(9Z,12Z,15Z))";"PG(18:3(6Z,9Z,12Z)/18:2(9Z,12Z))";"PG(18:3(9Z,12Z,15Z)/18:2(9Z,12Z))";PC(15:0/16:1(7Z))[U];PC(15:0/16:1(9Z));PC(16:0/15:1(14));PC(16:1(9Z)/15:0);PC(17:0/14:1(9Z));PE(14:0/20:1(11Z));PE(14:1(9Z)/20:0);PE(16:0/18:1(11Z));PE(16:0/18:1(…	Glycerophospholipid								0.00693522	0.00200486	0.00960882	0.00583792	0.000269801	NA	0.000222782	0.000139547	3.45921	1.64593	0.721756	0.34342	0.289083	6.9e-16	6.7e-15	2-1; 3-1; 4-1; 3-2; 4-2; 4-3	1	0	1	1
6956	Lipids positive	880.589	462.511	PC[44:11]	Glycerophospholipid								0.01721	0.0121068	0.0112743	0.00872065	0.000676319	0.000721479	0.000640084	0.000368855	1.42152	1.29283	1.52648	1.38829	0.703471	6.18e-08	1.64e-07	2-1; 3-1; 4-1; 4-2; 4-3	1	1	1	1
6969	Lipids positive	881.594	462.522	PC[44:11];;PI[36:2]	Glycerophospholipid								0.00776949	0.00565965	0.0052727	0.00404101	0.000306995	0.000334379	0.000436894	0.000161072	1.37279	1.3048	1.47353	1.40055	0.728446	1.24e-06	2.75e-06	2-1; 3-1; 4-1; 4-2	1	0	1	1
6495	Lipids positive	840.564	462.947	PS[40:5];;PS[38:2];;PG[40:7];;PC[35:3];PE[38:3];;PC[33:0];PE[36:0]	Glycerophospholipid								0.0100851	0.0051524	0.00926266	0.0047687	0.000364716	0.000194299	0.000498541	0.000200124	1.95736	1.94239	1.08879	1.08046	0.510892	1.71e-10	8.79e-10	2-1; 4-1; 3-2; 4-3	1	1	0	0
3058	Lipids negative	686.514	463.092	PC(14:1(9Z)/dm16:0);PE(15:0/dm18:1(11Z));PE(15:0/dm18:1(9Z))	Glycerophospholipid		PE(16:1e_17:1)-H	CB	686.512	462.63	-0.0016139	-0.461781	0.0131366	0.0161934	0.01353	0.0182831	0.000550877	0.00029142	0.000262043	0.000282094	0.811231	0.740028	0.970918	0.885699	1.2327	4.99e-09	1.22e-08	2-1; 4-1; 3-2; 4-2; 4-3	1	1	0	1
4631	Lipids negative	832.551	463.272	PC(18:3(6Z,9Z,12Z)/dm18:1(11Z));"PC(18:3(6Z,9Z,12Z)/dm18:1(9Z))";"PC(18:3(9Z,12Z,15Z)/dm18:1(11Z))";"PC(18:3(9Z,12Z,15Z)/dm18:1(9Z))";"PC(18:4(6Z,9Z,12Z,15Z)/dm18:0)";"PC(20:4(5Z,8Z,11Z,14Z)/dm16:0)";"PC(20:4(8Z,11Z,14Z,17Z)/dm16:0)";"PC(O-16:0/20:5(5Z,8Z,11Z,14Z,17Z))";"PC(P-16:0/20:4(5Z,8Z,11Z,14Z))	Glycerophospholipid								0.00216327	0.00402977	0.00292858	0.0191663	0.000817766	0.000929667	0.000414214	0.00823108	0.536822	0.152798	0.738675	0.210253	1.86282	0.022153	0.02951	4-1; 4-3	0	1	0	0
4383	Lipids negative	810.528	463.979	PS(18:0/20:4(5Z,8Z,11Z,14Z))";"PS(18:0/20:4(8Z,11Z,14Z,17Z))";PS(18:0/18:1(9Z));PS(18:1(9Z)/18:0);;"PG(16:0/22:6(4Z,7Z,10Z,13Z,16Z,19Z))";"PG(16:1(9Z)/22:5(4Z,7Z,10Z,13Z,16Z))";"PG(16:1(9Z)/22:5(7Z,10Z,13Z,16Z,19Z))";"PG(18:2(9Z,12Z)/20:4(5Z,8Z,11Z,14Z))";"PG(18:3(6Z,9Z,12Z)/20:3(5Z,8Z,11Z))";"PG(18:3(6Z,9Z,12Z)/20:3(8Z,11Z,14Z))";"PG(18:3(9Z,12Z,15Z)/20:3(5Z,8Z,11Z))";"PG(18:3(9Z,12Z,15Z)/20:3(8…	Glycerophospholipid		PS(18:0_20:4)-H	AB	810.529	463.41	0.0012321	-0.569103	0.0483661	0.0583395	0.0467527	0.0733868	0.00368255	0.00411003	0.00144323	0.00184637	0.829045	0.637073	1.03451	0.794959	1.20621	1.07e-05	1.93e-05	4-1; 4-2; 4-3	0	1	0	1
5382	Lipids positive	759.608	464.171	PC(O-18:0/17:2);PC(P-16:0/19:1);PC(P-18:0/17:1);PC(P-20:0/15:1);PE(20:0/P-18:1);PE(20:1/P-18:0);PE(22:1/P-16:0);PE(O-16:0/22:2);PE(O-18:0/20:2);PE(O-20:0/18:2);PE(P-16:0/22:1);PE(P-18:0/20:1);PE(P-18:1/20:0);PE(P-20:0/18:1);;PA(O-20:0/20:3);PA(P-18:0/22:2);PA(P-20:0/20:2)	Glycerophospholipid								0.0034474	0.00786389	0.00268628	0.00779844	0.000168025	0.000372096	0.000184166	0.00039479	0.438384	0.344464	1.28333	1.00839	2.28111	1.85e-09	6.91e-09	2-1; 4-1; 3-2; 4-3	1	1	0	0
5018	Lipids negative	864.612	464.409	PC(20:1(11Z)/dm18:1(11Z));PC(20:1(11Z)/dm18:1(9Z));"PC(20:2(11Z,14Z)/dm18:0)";"PC(22:2(13Z,16Z)/dm16:0)";;"PC(22:4(7Z,10Z,13Z,16Z)/dm18:1(11Z))";"PC(22:4(7Z,10Z,13Z,16Z)/dm18:1(9Z))";"PC(22:5(4Z,7Z,10Z,13Z,16Z)/dm18:0)";"PC(22:5(7Z,10Z,13Z,16Z,19Z)/dm18:0)";"PC(O-18:0/22:6(4Z,7Z,10Z,13Z,16Z,19Z))	Glycerophospholipid		PC(18:0e_22:6)+HCOO	B	864.612	464.82	-0.0003335	0.410871	0.00800533	0.01882	0.00791004	0.011462	0.000283149	0.000565983	0.000436854	0.000634325	0.425362	0.690112	1.01205	1.64195	2.35094	2.15e-12	8.21e-12	2-1; 4-1; 3-2; 4-2; 4-3	1	1	0	1
3831	Lipids negative	760.514	464.54	PG(16:0/18:3(6Z,9Z,12Z))";"PG(16:0/18:3(9Z,12Z,15Z))";"PG(16:1(9Z)/18:2(9Z,12Z))";"PG(18:2(9Z,12Z)/16:1(9Z))";"PG(18:3(6Z,9Z,12Z)/16:0)";"PG(18:3(9Z,12Z,15Z)/16:0)";PE(14:0/20:2(11Z,14Z))";PE(14:1(9Z)/20:1(11Z));"PE(16:0/18:2(9Z,12Z))";PE(16:1(9Z)/18:1(11Z));PE(16:1(9Z)/18:1(9Z));PE(18:1(11Z)/16:1(9Z));PE(18:1(9Z)/16:1(9Z));"PE(18:2(9Z,12Z)/16:0)";PE(20:1(11Z)/14:1(9Z));"PE(20:2(11Z,14Z)/14:0)	Glycerophospholipid		PS(18:0_16:1)-H	A	760.512	460.71	-0.0013638	-3.83016	0.226326	0.155877	0.226323	0.184973	0.00845991	0.00579266	0.00883907	0.00210529	1.45195	1.22354	1.00001	0.842701	0.688729	5.34e-07	1.07e-06	2-1; 4-1; 3-2; 4-2; 4-3	1	1	0	1
4886	Lipids negative	853.645	464.723	PC(18:0/22:4(7Z,10Z,13Z,16Z))";"PC(18:2(9Z,12Z)/22:2(13Z,16Z))";"PC(18:3(6Z,9Z,12Z)/22:1(13Z))";"PC(18:3(9Z,12Z,15Z)/22:1(13Z))";"PC(18:4(6Z,9Z,12Z,15Z)/22:0)";"PC(20:0/20:4(5Z,8Z,11Z,14Z))";"PC(20:0/20:4(8Z,11Z,14Z,17Z))";"PC(20:1(11Z)/20:3(5Z,8Z,11Z))";"PC(20:1(11Z)/20:3(8Z,11Z,14Z))";"PC(20:2(11E,14E)/20:2(11E,14E))";"PC(20:2(11Z,14Z)/20:2(11Z,14Z))";"PC(20:2(2E,4E)/20:2(2E,4E))[S]";"PC(20:3(5…	Glycerophospholipid								0.00159554	0.0062291	0.00199484	0.00664885	0.000148211	0.000205739	0.000130731	0.000109865	0.256143	0.300028	0.799833	0.936868	3.90406	6.54e-17	9.05e-16	2-1; 4-1; 3-2; 4-3	1	1	0	0
4004	Lipids negative	774.545	464.821	PE(22:5(4Z,7Z,10Z,13Z,16Z)/dm18:1(11Z));"PE(22:5(4Z,7Z,10Z,13Z,16Z)/dm18:1(9Z))";"PE(22:5(7Z,10Z,13Z,16Z,19Z)/dm18:1(11Z))";"PE(22:5(7Z,10Z,13Z,16Z,19Z)/dm18:1(9Z))";"PE(22:6(4Z,7Z,10Z,13Z,16Z,19Z)/dm18:0)";"PE(P-18:0/22:6(4Z,7Z,10Z,13Z,16Z,19Z))";;"PC(O-15:0/20:4(5Z,8Z,11Z,14Z))";"PE(20:2(11Z,14Z)/dm18:1(11Z))";"PE(20:2(11Z,14Z)/dm18:1(9Z))";"PE(20:3(5Z,8Z,11Z)/dm18:0)";"PE(20:3(8Z,11Z,14Z)/dm18…	Glycerophospholipid								0.2244	0.329764	0.297431	0.279596	0.00915104	0.0105627	0.0118391	0.00954231	0.680488	1.06379	0.754461	1.17943	1.46953	6.06e-06	1.12e-05	2-1; 3-1; 4-1; 4-2	1	0	1	1
3641	Lipids negative	742.54	464.827	PC(15:0/18:2(9Z,12Z))";"PC(18:2(9Z,12Z)/15:0)";"PE(14:0/22:2(13Z,16Z))";PE(14:1(9Z)/22:1(13Z));"PE(16:0/20:2(11Z,14Z))";PE(16:1(9Z)/20:1(11Z));"PE(18:0/18:2(9Z,12Z))";PE(18:1(11Z)/18:1(11Z));PE(18:1(11Z)/18:1(9Z));PE(18:1(11Z)/18:1(9Z))[U];PE(18:1(6Z)/18:1(6Z));PE(18:1(9E)/18:1(9E));PE(18:1(9Z)/18:1(11Z));PE(18:1(9Z)/18:1(9Z));PE(18:1(9Z)/18:1(9Z))[U];"PE(18:2(9Z,12Z)/18:0)";PE(20:1(11Z)/16:1(9Z)…	Glycerophospholipid		PE(18:1_18:1)-H	A	742.539	464.52	-0.000722	-0.306789	0.884139	0.832958	0.732816	0.725842	0.0299569	0.0203428	0.0215994	0.0138115	1.06144	1.00961	1.2065	1.14758	0.942112	0.00011019	0.00018344	3-1; 4-1; 3-2; 4-2	0	0	1	1
5665	Lipids positive	779.568	464.833	PE(22:5/dm18:1);PE(22:5/P-18:1);PE(22:6/P-18:0);PE(P-18:0/22:6);PE(P-18:1/22:5);;PC(O-15:0/20:4);PE(20:2/P-18:1);PE(20:3/P-18:0);PE(O-16:0/22:4);PE(O-18:0/20:4);PE(O-20:0/18:4);PE(P-18:0/20:3);PE(P-18:1/20:2);PE(P-20:0/18:3);;PE-NMe2(O-16:0/O-16:0)	Glycerophospholipid								0.00235661	0.00296023	0.002767	0.00213377	0.000126613	0.000122675	0.000183357	0.000128239	0.796091	1.29677	0.851684	1.38732	1.25614	0.0025365	0.0038676	2-1; 4-2; 4-3	1	1	0	1
4745	Lipids negative	842.532	465.034	PS(18:0/19:0)[U];;"PE(22:5(4Z,7Z,10Z,13Z,16Z)/dm18:1(11Z))";"PE(22:5(4Z,7Z,10Z,13Z,16Z)/dm18:1(9Z))";"PE(22:5(7Z,10Z,13Z,16Z,19Z)/dm18:1(11Z))";"PE(22:5(7Z,10Z,13Z,16Z,19Z)/dm18:1(9Z))";"PE(22:6(4Z,7Z,10Z,13Z,16Z,19Z)/dm18:0)";"PE(P-18:0/22:6(4Z,7Z,10Z,13Z,16Z,19Z))";;PC(14:0/20:1(11Z));PC(14:1(9Z)/20:0);PC(16:0/18:1(11E));PC(16:0/18:1(11Z));PC(16:0/18:1(6E));PC(16:0/18:1(6Z));PC(16:0/18:1(9E));P…	Glycerophospholipid								0.00338473	0.00443769	0.00675338	0.00787247	0.00012137	0.000221001	0.000291037	0.000350696	0.762725	0.857847	0.501191	0.563697	1.31109	1.99e-10	5.74e-10	2-1; 3-1; 4-1; 3-2; 4-2; 4-3	1	0	1	1
5964	Lipids positive	802.574	465.266	PE(22:4/P-18:0);PE(O-20:0/20:5);PE(P-18:0/22:4);PE(P-20:0/20:4);;PC(O-18:0/17:2);PC(P-16:0/19:1);PC(P-18:0/17:1);PC(P-20:0/15:1);PE(20:0/P-18:1);PE(20:1/P-18:0);PE(22:1/P-16:0);PE(O-16:0/22:2);PE(O-18:0/20:2);PE(O-20:0/18:2);PE(P-16:0/22:1);PE(P-18:0/20:1);PE(P-18:1/20:0);PE(P-20:0/18:1)	Glycerophospholipid								0.00168155	0.00148007	0.00213991	0.000768453	9.93101e-05	9.21805e-05	0.000100686	0.000236298	1.13613	2.7847	0.785803	1.92604	0.880181	4.24e-06	8.82e-06	4-1; 3-2; 4-2; 4-3	0	1	0	1
4829	Lipids positive	714.543	465.311	PC(14:1/P-18:1);PC(O-14:0/18:3);PC(P-18:1/14:1);PE(P-18:0/17:2);;PC(o-14:0/16:0);PC(O-16:0/14:0);PC(O-18:0/12:0);PE(O-16:0/17:0);PE(O-18:0/15:0);PE(O-20:0/13:0)	Glycerophospholipid								0.00312348	0.00415952	0.00264293	0.00435754	0.000197747	0.000218505	0.00017498	0.000251075	0.750924	0.606519	1.18182	0.954556	1.33169	2.78e-05	5.27e-05	2-1; 4-1; 3-2; 4-3	1	1	0	0
3305	Lipids negative	712.529	465.431	PC(14:1(9Z)/dm18:1(11Z));PC(14:1(9Z)/dm18:1(9Z));"PC(O-14:0/18:3(9Z,12Z,15Z))";;PC(O-14:0/16:0)	Glycerophospholipid								0.00823249	0.0124111	0.008053	0.0146439	0.000287895	0.000272488	0.000291477	0.000374767	0.663319	0.549922	1.02229	0.847525	1.50757	1.23e-12	4.92e-12	2-1; 4-1; 3-2; 4-2; 4-3	1	1	0	1
5413	Lipids positive	762.528	465.689	PS[34:1];;PG[34:3]	Glycerophospholipid								0.0419827	0.0241654	0.0378221	0.0274324	0.00137568	0.00144302	0.00233733	0.00117716	1.7373	1.37874	1.11	0.88091	0.575605	4e-07	9.45e-07	2-1; 4-1; 3-2; 4-3	1	1	0	0
5293	Lipids positive	751.593	466.059	PC[33:0];PE[36:0];;PA[38:1]	Glycerophospholipid								0.00448687	0.00663417	0.00323077	0.00601618	0.000169303	0.00023231	0.000142878	0.000279217	0.676327	0.537013	1.38879	1.10272	1.47857	1.61e-09	6.12e-09	2-1; 3-1; 4-1; 3-2; 4-3	1	1	1	0
4042	Lipids negative	777.613	467.02	PC(10:0/24:0);PC(11:0/23:0);PC(12:0/22:0);PC(13:0/21:0);PC(14:0/20:0);PC(15:0/19:0);PC(16:0/18:0);PC(17:0/17:0);PC(18:0/16:0);PC(19:0/15:0);PC(20:0/14:0);PC(21:0/13:0);PC(22:0/12:0);PC(23:0/11:0)[U];PE(14:0/23:0)[U];PE(15:0/22:0);PE(16:0/21:0)[U];PE(17:0/20:0);PE(18:0/19:0)[U];PE(19:0/18:0)[U];PE(20:0/17:0)[U];PE(21:0/16:0)[U];PE(22:0/15:0);PE-NMe(18:0/18:0)	Glycerophospholipid								0.000411073	0.00594932	0.000622706	0.00649072	3.63028e-05	0.000268066	2.62474e-05	0.000173784	0.0690958	0.0959379	0.66014	0.916588	14.4727	5.08e-18	1.14e-16	2-1; 4-1; 3-2; 4-3	1	1	0	0
4119	Lipids negative	786.529	467.579	PS(18:0/18:2(9Z,12Z))";PS(18:1(9E)/18:1(9E))[U];PS(18:1(9Z)/18:1(9Z));"PS(18:2(9Z,12Z)/18:0)[U]";;"PG(16:0/20:4(5Z,8Z,11Z,14Z))";"PG(16:1(9Z)/20:3(5Z,8Z,11Z))";"PG(16:1(9Z)/20:3(8Z,11Z,14Z))";"PG(18:1(11Z)/18:3(6Z,9Z,12Z))";"PG(18:1(11Z)/18:3(9Z,12Z,15Z))";"PG(18:1(9Z)/18:3(6Z,9Z,12Z))";"PG(18:1(9Z)/18:3(9Z,12Z,15Z))";"PG(18:2(9Z,12Z)/18:2(9Z,12Z))";"PG(18:2(9Z,12Z)/18:2(9Z,12Z))[U]";"PG(18:3(6Z,…	Glycerophospholipid		PS(18:1_18:1)-H	A	786.53	463.44	0.0006076	-4.13921	0.191537	0.317569	0.183856	0.339417	0.00653176	0.0102812	0.00795328	0.005854	0.603136	0.541683	1.04178	0.935631	1.658	1.4e-12	5.5e-12	2-1; 4-1; 3-2; 4-3	1	1	0	0
9006	Lipids positive	1624.22	467.798	PC[38:3];PE[41:3];;PC[36:0];PE[39:0]	Glycerophospholipid								0.00129695	0.0022281	0.00113482	0.00107219	0.000117073	0.000135375	4.22963e-05	9.63944e-05	0.582088	1.05842	1.14287	2.07809	1.71795	3.74e-07	8.89e-07	2-1; 3-2; 4-2	1	0	0	1
4890	Lipids negative	854.517	468.023	PS(18:0/18:2(9Z,12Z))";PS(18:1(9E)/18:1(9E))[U];PS(18:1(9Z)/18:1(9Z));"PS(18:2(9Z,12Z)/18:0)	Glycerophospholipid								0.000758999	0.000597417	0.00104111	0.00291465	0.000101688	NA	6.8347e-05	0.000167061	1.27047	0.3572	0.729028	0.204971	0.787112	1e-11	3.47e-11	3-1; 4-1; 3-2; 4-2; 4-3	0	1	1	1
6227	Lipids positive	821.587	468.08	PC[39:6];PE[42:6];;PC[37:3];PE[40:3];;PA[44:7];;PC[35:0];PE-NMe2[36:0];PE[38:0]	Glycerophospholipid								0.00229784	0.000271993	0.00209673	0.000324685	0.000223088	2.89079e-05	0.000108818	6.43917e-05	8.44818	6.45774	1.09592	0.837714	0.118369	4.71e-11	2.87e-10	2-1; 4-1; 3-2; 4-3	1	1	0	0
4911	Lipids negative	856.607	468.371	PC(10:0/26:0)[U];PC(11:0/25:0);PC(12:0/24:0);PC(13:0/23:0);PC(14:0/22:0);PC(15:0/21:0);PC(16:0/20:0);PC(17:0/19:0)[U];PC(18:0/18:0);PC(19:0/17:0)[U];PC(20:0/16:0);PC(21:0/15:0)[U];PC(22:0/14:0);PC(23:0/13:0)[U];PC(24:0/12:0)[U];PC(25:0/11:0)[U];PE(15:0/24:0);PE(16:0/23:0)[U];PE(17:0/22:0)[U];PE(18:0/21:0)[U];PE(19:0/20:0)[U];PE(21:0/18:0)[U];PE(22:0/17:0)[U];PE(24:0/15:0);;"PC(16:0/22:3(13Z,16Z,1…	Glycerophospholipid								0.0889683	0.133947	0.0808835	0.105985	0.00394757	0.00342719	0.00368326	0.00480905	0.664206	0.763159	1.09996	1.26383	1.50556	4.07e-08	9.01e-08	2-1; 4-1; 3-2; 4-2; 4-3	1	1	0	1
4906	Lipids positive	720.583	468.614	PC(14:0/P-18:0);PC(16:0/P-16:0);PC(O-14:0/18:1);PC(o-16:0/16:1);PC(O-18:0/14:1);PC(P-16:0/16:0);PC(P-18:0/14:0);PC(P-20:0/12:0);PE(O-16:0/19:1);PE(O-18:0/17:1);PE(O-20:0/15:1);PE(P-16:0/19:0);PE(P-18:0/17:0);PE(P-20:0/15:0);;PA(O-20:0/17:2);PA(P-18:0/19:1);PA(P-20:0/17:1)	Glycerophospholipid								0.01026	NA	0.00665566	0.0114842	0.000621117	NA	0.000332892	0.00046397	NA	0.579548	1.54155	NA	#VALUE!	8.3e-14	1.44e-12	2-1; 3-1; 3-2; 4-2; 4-3	1	1	1	1
5775	Lipids positive	788.543	468.723	PS[36:2];;PG[36:4];;PC[31:0];PE-NMe2[32:0];PE[34:0]	Glycerophospholipid								0.0362086	0.0515137	0.0313541	0.0526008	0.00147921	0.002869	0.00197391	0.00236206	0.702893	0.596076	1.15483	0.979333	1.42269	1.19e-06	2.65e-06	2-1; 4-1; 3-2; 4-3	1	1	0	0
3237	Lipids negative	705.508	468.836	PG(32:1e)	Glycerophospholipid		PG(32:1e)-H	C	705.505	468.27	-0.0023435	-0.565848	0.0354467	0.0135174	0.0243562	0.0269875	0.00162843	0.000838917	0.000941772	0.00104801	2.62229	0.902501	1.45534	0.500878	0.381346	2.86e-10	8.07e-10	2-1; 3-1; 4-1; 3-2; 4-2	1	0	1	1
8839	Lipids positive	1548.19	469.938	PC[35:1];PE[38:1]	Glycerophospholipid								0.00928522	0.0172087	0.00803116	0.0126484	0.000464019	0.000828669	0.000511094	0.000893307	0.539564	0.634956	1.15615	1.36055	1.85335	5.4e-08	1.44e-07	2-1; 4-1; 3-2; 4-2; 4-3	1	1	0	1
4481	Lipids negative	818.592	470.181	PS(18:0/20:0);;PC(15:0/20:1(11Z));PC(17:0/18:1(9Z));PC(17:1(9Z)/18:0)[U];PC(20:1(11Z)/15:0);PE(14:0/24:1(15Z));PE(14:1(9Z)/24:0);PE(16:0/22:1(13Z));PE(16:1(9Z)/22:0);PE(18:0/20:1(11Z));PE(18:1(11Z)/20:0);PE(18:1(9Z)/20:0);PE(20:0/18:1(11Z));PE(20:0/18:1(13Z));PE(20:0/18:1(7Z));PE(20:0/18:1(9Z));PE(20:1(11Z)/18:0);PE(22:0/16:1(9Z));PE(22:1(13Z)/16:0);PE(24:0/14:1(9Z));PE(24:1(15Z)/14:0)	Glycerophospholipid								0.233334	0.407487	0.228798	0.35212	0.00725659	0.0100832	0.00555641	0.0081975	0.572617	0.649773	1.01982	1.15724	1.74637	4.3e-13	1.93e-12	2-1; 4-1; 3-2; 4-2; 4-3	1	1	0	1
5277	Lipids negative	886.58	470.186	PS(18:0/20:0)	Glycerophospholipid								0.00636109	0.00757775	0.00888795	0.0140454	0.000297699	0.000278287	0.000417175	0.000700182	0.839443	0.632801	0.715699	0.539518	1.19127	7e-10	1.89e-09	3-1; 4-1; 4-2; 4-3	0	1	1	1
4147	Lipids negative	788.582	470.817	PC(16:0/dm18:1(11Z));PC(16:0/dm18:1(9Z));PC(16:1(9Z)/dm18:0);PC(18:1(11Z)/dm16:0);PC(18:1(9Z)/dm16:0);"PC(O-16:0/18:2(9Z,12Z))[U]";PC(O-16:1(1E)/18:1(9Z))[U];PC(P-16:0/18:1(9Z));PnC(16:0/18:1(9Z))	Glycerophospholipid								0.0425828	0.0544316	0.0363716	0.0560333	0.00166011	0.00195603	0.00088552	0.00135745	0.782317	0.649107	1.17077	0.971417	1.27825	1.54e-08	3.54e-08	2-1; 3-1; 4-1; 3-2; 4-3	1	1	1	0
6842	Lipids positive	868.589	471.038	PI[35:1]	Glycerophospholipid								0.00256882	0.00192002	0.00160875	0.00117268	7.93096e-05	0.000138748	0.000122903	5.97862e-05	1.33791	1.37185	1.59678	1.63728	0.747432	9.8e-08	2.5e-07	2-1; 3-1; 4-1; 4-2; 4-3	1	1	1	1
8426	Lipids positive	1440.17	472.017	PC(16:0/O-16:0);PC(O-14:0/18:0);PC(O-16:0/16:0);PC(O-18:0/14:0);PC(O-20:0/12:0);PE(O-16:0/19:0);PE(O-18:0/17:0);PE(O-20:0/15:0)	Glycerophospholipid								0.00138233	0.000956966	0.000319723	0.000559204	0.000111995	6.69535e-05	7.92742e-06	5.97336e-05	1.44449	0.571746	4.32353	1.7113	0.692285	5.88e-08	1.56e-07	2-1; 3-1; 4-1; 3-2; 4-2	1	0	1	1
3258	Lipids negative	707.524	472.192	PG(32:0e)	Glycerophospholipid		PG(32:0e)-H	C	707.522	472.83	-0.0018062	0.638295	0.0253061	0.011394	0.012416	0.0170836	0.00142673	0.000987619	0.000567262	0.000530452	2.221	0.726779	2.03819	0.666955	0.450247	4.81e-09	1.17e-08	2-1; 3-1; 4-1; 4-2; 4-3	1	1	1	1
3942	Lipids negative	768.555	472.356	PC(15:0/20:3(5Z,8Z,11Z))";"PC(15:0/20:3(8Z,11Z,14Z))";"PC(16:0/19:3(9Z,12Z,15Z))[U]";"PC(20:3(5Z,8Z,11Z)/15:0)";"PC(20:3(8Z,11Z,14Z)/15:0)";"PE(16:1(9Z)/22:2(13Z,16Z))";"PE(18:0/20:3(5Z,8Z,11Z))";"PE(18:0/20:3(8Z,11Z,14Z))";"PE(18:1(11Z)/20:2(11Z,14Z))";"PE(18:1(9Z)/20:2(11Z,14Z))";"PE(18:2(9Z,12Z)/20:1(11Z))";"PE(18:3(6Z,9Z,12Z)/20:0)";"PE(18:3(9Z,12Z,15Z)/20:0)";"PE(20:0/18:3(6Z,9Z,12Z))";"PE(2…	Glycerophospholipid		PE(18:1_20:2)-H	B	768.553	468.54	-0.0022858	-3.81645	0.171944	0.164375	0.22426	0.172976	0.00520128	0.00397603	0.00776925	0.00603434	1.04605	1.29649	0.766716	0.950281	0.955981	1.59e-06	3.07e-06	3-1; 3-2; 4-3	0	1	1	0
6264	Lipids positive	824.643	472.5	PC(22:4/P-18:0);PC(O-18:0/22:5);PC(O-20:0/20:5);PC(o-20:1/20:4);PC(P-18:0/22:4);PC(P-20:0/20:4);;PC(20:0/P-18:1);PC(20:1/P-18:0);PC(22:1/P-16:0);PC(O-16:0/22:2);PC(O-18:0/20:2);PC(o-18:1/20:1);PC(o-18:2/20:0);PC(O-20:0/18:2);PC(P-16:0/22:1);PC(P-18:0/20:1);PC(P-18:1/20:0);PC(P-20:0/18:1)	Glycerophospholipid								0.00343855	0.00927314	0.00323693	0.00395687	0.000223146	0.000518117	0.000195962	0.000234129	0.370807	0.818052	1.06229	2.34355	2.69682	2.7e-11	1.77e-10	2-1; 3-2; 4-2	1	0	0	1
3899	Lipids negative	764.582	472.66	PC(16:0/O-16:0);PC(O-14:0/18:0);PC(O-16:0/16:0)	Glycerophospholipid								0.0712502	0.0777432	0.0380506	0.0567519	0.00274611	0.00235462	0.000789983	0.000824941	0.916482	0.670473	1.87251	1.36988	1.09113	1.35e-11	4.57e-11	3-1; 4-1; 3-2; 4-2; 4-3	0	1	1	1
4771	Lipids negative	844.548	472.925	PE(22:4(7Z,10Z,13Z,16Z)/dm18:1(11Z));"PE(22:4(7Z,10Z,13Z,16Z)/dm18:1(9Z))";"PE(22:5(4Z,7Z,10Z,13Z,16Z)/dm18:0)";"PE(22:5(7Z,10Z,13Z,16Z,19Z)/dm18:0)";;PC(10:0/24:0);PC(11:0/23:0);PC(12:0/22:0);PC(13:0/21:0);PC(14:0/20:0);PC(15:0/19:0);PC(16:0/18:0);PC(17:0/17:0);PC(18:0/16:0);PC(19:0/15:0);PC(20:0/14:0);PC(21:0/13:0);PC(22:0/12:0);PC(23:0/11:0)[U];PE(14:0/23:0)[U];PE(15:0/22:0);PE(16:0/21:0)[U];P…	Glycerophospholipid								0.0048424	0.00452511	0.00920332	0.00940736	0.000174069	0.000312991	0.000345833	0.00045007	1.07012	0.97831	0.526158	0.481018	0.934476	1.9e-10	5.5e-10	3-1; 4-1; 3-2; 4-2	0	0	1	1
4061	Lipids negative	779.569	473.015	PC(18:4(6Z,9Z,12Z,15Z)/dm18:1(11Z));"PC(18:4(6Z,9Z,12Z,15Z)/dm18:1(9Z))";"PC(20:5(5Z,8Z,11Z,14Z,17Z)/dm16:0)	Glycerophospholipid								0.00759515	0.0100126	0.00778635	0.00783174	0.00068695	0.000241814	0.000279769	0.000400757	0.75856	0.994205	0.975444	1.27846	1.31829	0.00091486	0.0014078	2-1; 3-1; 4-1	1	0	1	0
5667	Lipids positive	779.577	473.081	PE(22:4/P-18:1);PE(22:5/dm18:0);PE(22:5/P-18:0);PE(O-18:0/22:6);PE(P-18:0/22:5);PE(P-18:1/22:4);PE(P-20:0/20:5);;PC(P-18:0/17:2);PE(20:1/P-18:1);PE(20:2/P-18:0);PE(22:2/P-16:0);PE(O-18:0/20:3);PE(O-20:0/18:3);PE(P-16:0/22:2);PE(P-18:0/20:2);PE(P-18:1/20:1);PE(P-20:0/18:2)	Glycerophospholipid								0.0451019	0.0618416	0.0486129	0.0471048	0.00292772	0.00263269	0.0023044	0.00290587	0.729313	1.03201	0.927777	1.31285	1.37115	0.0014386	0.002263	2-1; 3-2; 4-2	1	0	0	1
7056	Lipids positive	888.646	473.159	PC[44:7];;PC[42:4];;PC[40:1];PE[43:1];PC(o-16:0/22:0);PC(o-18:0/20:0);PC(O-20:0/18:0);PE(O-20:0/21:0)	Glycerophospholipid								0.001101	0.000646627	0.000833847	0.000238	7.97071e-05	3.53577e-05	7.22663e-05	NA	1.70268	3.50356	1.32038	2.71692	0.58731	0.00027029	0.00045596	4-1; 4-3	0	1	0	0
5929	Lipids positive	799.628	473.216	PC(20:2/P-18:1);PC(20:3/P-18:0);PC(O-16:0/22:4);PC(o-18:0/20:4);PC(O-20:0/18:4);PC(P-18:0/20:3);PC(P-18:1/20:2);PC(P-20:0/18:3);;PC(18:0/P-18:0);PC(20:0/P-16:0);PC(O-16:0/20:1);PC(o-16:1/20:0);PC(O-18:0/18:1);PC(o-18:1/18:0);PC(O-20:0/16:1);PC(P-16:0/20:0);PC(P-18:0/18:0);PC(P-20:0/16:0);PE(O-20:0/19:1);PE(P-18:0/21:0);PE(P-20:0/19:0)	Glycerophospholipid								0.000642741	0.00366459	0.000700884	0.00267022	3.71503e-05	0.00013116	4.22398e-05	0.000124989	0.175392	0.262482	0.917043	1.37239	5.7015	6.4e-16	6.78e-14	2-1; 4-1; 3-2; 4-2; 4-3	1	1	0	1
4727	Lipids negative	840.612	473.521	PC(18:0e_20:4)	Glycerophospholipid		PC(18:0e_20:4)+HCOO	B	840.611	473.58	-0.0012495	0.059178	0.0108078	0.0601933	0.0131143	0.0395279	0.00118016	0.00294353	0.00111537	0.00135513	0.179551	0.331773	0.824122	1.52281	5.56945	2.65e-14	1.61e-13	2-1; 4-1; 3-2; 4-2; 4-3	1	1	0	1
2972	Lipids negative	674.513	473.548	PE(14:0/dm18:0);PE(16:0/dm16:0)	Glycerophospholipid		PE(16:1e_16:0)-H	B	674.511	473.7	-0.0021571	0.152181	0.0133465	0.0162406	0.0116418	0.0244979	0.000478269	0.000399948	0.000325897	0.000680645	0.821796	0.475218	1.14642	0.66294	1.21685	1.76e-13	8.69e-13	2-1; 4-1; 3-2; 4-2; 4-3	1	1	0	1
3606	Lipids negative	738.544	473.659	PC(18:3(6Z,9Z,12Z)/dm16:0)";"PC(18:3(9Z,12Z,15Z)/dm16:0)";"PC(O-14:0/20:4(5Z,8Z,11Z,14Z))";;PC(14:0/dm18:0);PC(16:0/dm16:0);PC(O-14:0/18:1(9Z))	Glycerophospholipid								0.0121118	0.00797524	0.0108938	0.0069183	0.000905989	0.000291476	0.000786712	0.00061776	1.51868	1.57463	1.11181	1.15278	0.658466	8.56e-05	0.00014342	2-1; 4-1; 3-2; 4-3	1	1	0	0
4415	Lipids positive	676.527	473.718	PC(P-16:0/13:0);PE(14:0/P-18:0);PE(16:0/P-16:0);PE(O-16:0/16:1);PE(O-18:0/14:1);PE(P-16:0e/16:0);PE(P-18:0/14:0);PE(P-20:0/12:0);;PA(O-16:0/18:2);PA(P-16:0/18:1);PA(P-18:0/16:1);PA(P-20:0/14:1)	Glycerophospholipid								0.00455901	0.00467049	0.00342249	0.0064747	0.000331643	0.00022096	0.000162167	0.00036519	0.976131	0.528594	1.33208	0.721345	1.02445	3.35e-06	7.09e-06	3-1; 4-1; 3-2; 4-2; 4-3	0	1	1	1
3739	Lipids negative	750.545	473.817	PE(20:3(5Z,8Z,11Z)/dm18:1(11Z));"PE(20:3(5Z,8Z,11Z)/dm18:1(9Z))";"PE(20:3(8Z,11Z,14Z)/dm18:1(11Z))";"PE(20:3(8Z,11Z,14Z)/dm18:1(9Z))";"PE(20:4(5Z,8Z,11Z,14Z)/dm18:0)";"PE(20:4(8Z,11Z,14Z,17Z)/dm18:0)";"PE(22:4(7Z,10Z,13Z,16Z)/dm16:0)";"PE(O-16:0/22:5(4Z,7Z,10Z,13Z,16Z))";"PE(O-16:0/22:5(7Z,10Z,13Z,16Z,19Z))";"PE(O-18:0/20:5(5Z,8Z,11Z,14Z,17Z))";"PE(O-18:1(1Z)/20:4(5Z,8Z,11Z,14Z))";;PC(15:0/dm18:1…	Glycerophospholipid								0.431059	0.680088	0.418481	0.592748	0.0266578	0.0158794	0.0296938	0.0341736	0.633829	0.706001	1.03006	1.14735	1.57771	1.81e-06	3.46e-06	2-1; 4-1; 3-2; 4-3	1	1	0	0
8623	Lipids positive	1492.2	473.867	PC(16:0/P-18:0);PC(18:0/P-16:0);PC(O-16:0/18:1);PC(o-16:1/18:0);PC(O-18:0/16:1);PC(o-18:1/16:0);PC(O-20:0/14:1);PC(P-16:0/18:0);PC(P-18:0/16:0);PC(P-20:0/14:0);PE(O-18:0/19:1);PE(O-20:0/17:1);PE(P-16:0/21:0);PE(P-18:0/19:0);PE(P-20:0/17:0)	Glycerophospholipid								0.00344468	0.00389314	0.00130349	0.0025227	0.000264555	0.000217155	0.000109454	0.000168836	0.884806	0.516704	2.64266	1.54325	1.13019	6.36e-08	1.68e-07	3-1; 4-1; 3-2; 4-2; 4-3	0	1	1	1
4477	Lipids negative	818.533	474.015	PE(20:3(5Z,8Z,11Z)/dm18:1(11Z));"PE(20:3(5Z,8Z,11Z)/dm18:1(9Z))";"PE(20:3(8Z,11Z,14Z)/dm18:1(11Z))";"PE(20:3(8Z,11Z,14Z)/dm18:1(9Z))";"PE(20:4(5Z,8Z,11Z,14Z)/dm18:0)";"PE(20:4(8Z,11Z,14Z,17Z)/dm18:0)";"PE(22:4(7Z,10Z,13Z,16Z)/dm16:0)";"PE(O-16:0/22:5(4Z,7Z,10Z,13Z,16Z))";"PE(O-16:0/22:5(7Z,10Z,13Z,16Z,19Z))";"PE(O-18:0/20:5(5Z,8Z,11Z,14Z,17Z))";"PE(O-18:1(1Z)/20:4(5Z,8Z,11Z,14Z))";;PC(15:0/dm18:1…	Glycerophospholipid								0.00615181	0.00852363	0.00940762	0.0159331	0.000274067	0.000304855	0.000716995	0.000543916	0.721736	0.590445	0.653918	0.534963	1.38555	6.45e-11	1.96e-10	2-1; 3-1; 4-1; 4-2; 4-3	1	1	1	1
6500	Lipids positive	840.637	474.021	PC[40:4];PE[43:4];;PC[38:1];PE[41:1]	Glycerophospholipid								0.00808433	0.0100149	0.00780243	0.00680676	0.000446708	0.000636792	0.000211543	0.000407222	0.807227	1.14628	1.03613	1.47132	1.23881	0.00074741	0.0012111	2-1; 3-2; 4-2	1	0	0	1
3497	Lipids negative	730.54	474.333	PC(14:0/18:1(11Z));PC(14:0/18:1(9E))[U];PC(14:0/18:1(9Z));PC(14:1(9Z)/18:0);PC(16:0/16:1(9Z));PC(16:1(9Z)/16:0);PC(18:0/14:1(9Z));PC(18:1(11Z)/14:0);PC(18:1(9Z)/14:0);PE(15:0/20:1(11Z));PE(20:1(11Z)/15:0);PE-NMe(16:0/18:1(9Z));PE-NMe(18:1(9Z)/16:0)	Glycerophospholipid		PE(17:0_18:1)-H	BA	730.539	474.39	-0.0006877	0.056565	0.129285	0.163091	0.132742	0.147191	0.004262	0.00370919	0.00353791	0.00347216	0.792716	0.901833	0.973958	1.10802	1.26149	1.09e-05	1.96e-05	2-1; 4-1; 3-2; 4-2	1	0	0	1
6515	Lipids positive	841.64	474.424	PC[39:4];PE[42:4]	Glycerophospholipid								0.00217356	0.00188993	0.00177586	0.00107549	0.000249154	0.000159404	0.000186232	4.25648e-05	1.15008	1.6512	1.22395	1.75727	0.869508	0.0021019	0.0032442	4-1; 4-2; 4-3	0	1	0	1
5239	Lipids negative	882.623	474.535	PC(14:0/24:1(15Z));PC(14:1(9Z)/24:0);PC(16:0/22:1(13Z));PC(16:1(9Z)/22:0);PC(18:0/20:1(11Z));PC(18:0/20:1(13Z));PC(18:0/20:1(14Z));PC(18:0/20:1(5Z));PC(18:0/20:1(8Z));PC(18:1(11Z)/20:0);PC(18:1(9E)/20:0);PC(18:1(9Z)/20:0);PC(20:0/18:1(11Z));PC(20:0/18:1(12E))[U];PC(20:0/18:1(13E))[U];PC(20:0/18:1(6Z));PC(20:0/18:1(7Z));PC(20:0/18:1(9Z));PC(20:1(11Z)/18:0);PC(22:0/16:1(9Z));PC(22:1(13Z)/16:0);PC(2…	Glycerophospholipid								0.0138432	0.0288429	0.0156536	0.0152991	0.000457714	0.002042	0.00153725	0.000956802	0.479953	1.02317	0.884346	1.88527	2.08354	5.12e-07	1.03e-06	2-1; 3-2; 4-2	1	0	0	1
4173	Lipids negative	790.597	474.56	PC(16:0/dm18:0);PC(18:0/dm16:0);PC(O-16:0/18:1(9E))[U];PC(O-16:0/18:1(9Z));PC(O-18:0/16:1(9Z));PC(O-18:1(9Z)/16:0)	Glycerophospholipid		PC(18:1e_16:0)+HCOO	B	790.596	471.18	-0.0009291	-3.3797	0.12509	0.181804	0.0852357	0.147243	0.0053431	0.00439372	0.00139687	0.00282912	0.688045	0.578876	1.46757	1.23472	1.45339	1.08e-12	4.4e-12	2-1; 3-1; 4-1; 3-2; 4-2; 4-3	1	0	1	1
5530	Lipids negative	913.581	474.695	PI(18:0/22:4(10Z,13Z,16Z,19Z));"PI(18:0/22:4(7Z,10Z,13Z,16Z))";"PI(18:2(9Z,12Z)/22:2(13Z,16Z))";"PI(20:0/20:3(8Z,11Z,14Z))";"PI(20:0/20:4(5Z,8Z,11Z,14Z))";"PI(20:2(11Z,14Z)/20:2(11Z,14Z))";"PI(20:4(5Z,8Z,11Z,14Z)/20:0)";"PI(20:4(8Z,11Z,14Z,17Z)/20:0)";"PI(22:2(13Z,16Z)/18:2(9Z,12Z))";"PI(22:4(10Z,13Z,16Z,19Z)/18:0)";"PI(22:4(7Z,10Z,13Z,16Z)/18:0)	Glycerophospholipid								0.0835241	0.0734745	0.0806491	0.0563206	0.00226113	0.00255884	0.00356905	0.000980488	1.13678	1.43197	1.03565	1.30458	0.87968	1.05e-06	2.06e-06	4-1; 4-2; 4-3	0	1	0	1
4935	Lipids negative	858.583	474.799	PC(22:4(7Z,10Z,13Z,16Z)/dm18:0);"PC(O-18:0/22:5(4Z,7Z,10Z,13Z,16Z))";"PC(O-18:0/22:5(7E,10E,13E,16E,19E))[U]";"PC(O-18:0/22:5(7Z,10Z,13Z,16Z,19Z))	Glycerophospholipid								0.00251062	0.00237751	0.00201188	0.00495508	9.18258e-05	0.000314664	9.36727e-05	0.000368615	1.05599	0.406023	1.2479	0.479813	0.946983	1.82e-06	3.48e-06	4-1; 4-2; 4-3	0	1	0	1
3188	Lipids negative	700.529	475.429	PE(16:0/dm18:1(11Z));PE(16:0/dm18:1(9Z));PE(16:1(9Z)/dm18:0);PE(18:1(11Z)/dm16:0);PE(18:1(9Z)/dm16:0);PnE(16:0/18:1(9Z))	Glycerophospholipid		PE(16:1e_18:1)-H	B	700.529	475.32	1.07e-05	-0.108795	0.497037	0.345136	0.503857	0.366773	0.0179309	0.00638248	0.012166	0.00717778	1.44012	1.37376	0.986465	0.941007	0.694387	1.67e-09	4.27e-09	2-1; 4-1; 3-2; 4-3	1	1	0	0
5370	Lipids positive	758.569	475.6	PC[34:2];PE-NMe[36:2];PE[37:2];;PA[39:3]	Glycerophospholipid		PE(37:2)+H	C	758.566	475.47	-0.0024325	-0.129783	0.0118804	0.00936336	0.00699287	0.00789241	0.000643826	NA	0.00163513	NA	1.26881	0.886025	1.69893	1.18638	0.788137	0.0051308	0.0075936	2-1; 4-1	1	0	0	0
7469	Lipids positive	933.624	475.617	PI[40:3];PI[40:4]	Glycerophospholipid								0.00307028	0.00225045	0.00272885	0.00157645	0.000121412	0.000123675	0.000178766	8.32368e-05	1.36429	1.73101	1.12512	1.42755	0.732979	7.53e-07	1.71e-06	2-1; 4-1; 4-2; 4-3	1	1	0	0
8334	Lipids positive	1404.08	475.689	PC(P-16:0/15:1);PE(16:0/P-18:1);PE(16:1/P-18:0);PE(18:1/P-16:0);PE(O-16:0/18:2);PE(P-16:0/18:1);PE(P-18:0/16:1);PE(P-18:1/16:0);PE(P-20:0/14:1)	Glycerophospholipid								0.00419692	0.00139849	0.00359191	0.00126304	0.000322116	8.51508e-05	0.000204609	9.87345e-05	3.00104	2.84387	1.16843	1.10724	0.333218	7.28e-10	3.04e-09	2-1; 4-1; 3-2; 4-3	1	1	0	0
6817	Lipids positive	866.653	475.736	PC[42:5];;PC[40:2];PE[43:2]	Glycerophospholipid								0.00397142	0.00365839	0.00329936	0.00127164	0.000298152	0.000180901	0.000160542	6.43364e-05	1.08557	2.59456	1.20369	2.87689	0.921177	1.59e-08	4.72e-08	4-1; 4-2; 4-3	0	1	0	1
3789	Lipids negative	756.555	475.773	PC(14:0/20:2(11Z,14Z))";PC(14:1(9Z)/20:1(11Z));"PC(16:0/18:2(10E,12Z))";"PC(16:0/18:2(11Z,13Z))";"PC(16:0/18:2(2E,4E))";"PC(16:0/18:2(2Z,4Z))";"PC(16:0/18:2(6Z,9Z))";"PC(16:0/18:2(9E,11E))";"PC(16:0/18:2(9E,11Z))";"PC(16:0/18:2(9E,12E))";"PC(16:0/18:2(9Z,12Z))";PC(16:1(2Z)/18:1(9Z));PC(16:1(7Z)/18:1(9Z))[U];PC(16:1(9Z)/18:1(11Z));PC(16:1(9Z)/18:1(9Z));PC(17:1(10E)/17:1(10E))[U];PC(17:1(10Z)/17:1(…	Glycerophospholipid		PE(19:1_18:1)-H	B	756.555	475.41	-8.77e-05	-0.36297	0.0272472	0.0270498	0.0251521	0.0212138	0.000787965	0.00060054	0.000765728	0.000751579	1.0073	1.18565	1.0833	1.2751	0.992755	3.26e-05	5.67e-05	4-1; 4-2; 4-3	0	1	0	1
5496	Lipids negative	908.64	475.893	PC(16:1(9Z)/24:1(15Z));"PC(18:0/22:2(13Z,16Z))";PC(18:1(11Z)/22:1(13Z));PC(18:1(9Z)/22:1(13Z));"PC(18:2(9Z,12Z)/22:0)";"PC(20:0/20:2(11Z,14Z))";PC(20:1(11E)/20:1(11E));PC(20:1(11Z)/20:1(11Z));PC(20:1(11Z)/20:1(11Z))[U];PC(20:1(9E)/20:1(9E));PC(20:1(9Z)/20:1(9Z));"PC(20:2(11Z,14Z)/20:0)";"PC(22:0/18:2(9Z,12Z))";PC(22:1(13Z)/18:1(9Z));"PC(22:2(13Z,16Z)/18:0)";PC(24:1(15Z)/16:1(9Z));;"PC(18:4(6Z,9Z,…	Glycerophospholipid								0.00509722	0.00741947	0.00411687	0.00217528	0.00027737	0.000276777	0.000385659	0.000305318	0.687006	1.89257	1.23813	3.41081	1.45559	5.26e-09	1.28e-08	2-1; 4-1; 3-2; 4-2; 4-3	1	1	0	1
3939	Lipids negative	768.516	475.899	PE(16:0/dm18:1(11Z));PE(16:0/dm18:1(9Z));PE(16:1(9Z)/dm18:0);PE(18:1(11Z)/dm16:0);PE(18:1(9Z)/dm16:0);PnE(16:0/18:1(9Z));;"PE(18:3(6Z,9Z,12Z)/dm18:1(11Z))";"PE(18:3(6Z,9Z,12Z)/dm18:1(9Z))";"PE(18:3(9Z,12Z,15Z)/dm18:1(11Z))";"PE(18:3(9Z,12Z,15Z)/dm18:1(9Z))";"PE(18:4(6Z,9Z,12Z,15Z)/dm18:0)";"PE(20:4(5Z,8Z,11Z,14Z)/dm16:0)";"PE(20:4(8Z,11Z,14Z,17Z)/dm16:0)	Glycerophospholipid								0.0113214	0.00671314	0.0153991	0.0132197	0.000318265	0.000233204	0.000638382	0.000469326	1.68645	1.16486	0.735198	0.507814	0.592962	7.83e-11	2.35e-10	2-1; 3-1; 4-1; 3-2; 4-2; 4-3	1	0	1	1
4962	Lipids positive	724.524	475.938	PE(18:3/P-18:1);PE(18:4/P-18:0);PE(20:4/P-16:0);PE(O-16:0/20:5);PE(P-16:0/20:4);PE(P-18:0/18:4);PE(P-18:1/18:3);;PC(P-16:0/15:1);PE(16:0/P-18:1);PE(16:1/P-18:0);PE(18:1/P-16:0);PE(O-16:0/18:2);PE(P-16:0/18:1);PE(P-18:0/16:1);PE(P-18:1/16:0);PE(P-20:0/14:1);PnE[34:1];;PA(O-16:0/22:6);PA(P-18:0/20:5)	Glycerophospholipid								0.00456332	0.00219867	0.00540227	0.00459693	0.000592187	0.000204713	0.000302943	0.0003161	2.07549	1.17519	0.844705	0.478291	0.481814	6.15e-05	0.0001117	2-1; 3-2; 4-2	1	0	0	1
7077	Lipids positive	890.661	476.119	PC[44:6];;PC[42:3];;PC[40:0];PE[43:0]	Glycerophospholipid								0.00316947	0.002281	0.00169376	0.000455282	0.000129541	0.000124153	4.54893e-05	7.01255e-05	1.38951	3.72023	1.87127	5.01007	0.719678	2.24e-09	8.23e-09	2-1; 3-1; 4-1; 3-2; 4-2; 4-3	1	0	1	1
4000	Lipids negative	774.529	476.227	PC(14:0/18:2(11Z,14Z));"PC(14:0/18:2(2E,4E))[U]";"PC(14:0/18:2(9Z,12Z))";PC(14:1(9Z)/18:1(11Z));PC(14:1(9Z)/18:1(9Z));PC(16:1(9E)/16:1(9E));PC(16:1(9Z)/16:1(9Z));PC(18:1(11Z)/14:1(9Z));PC(18:1(9Z)/14:1(9Z));"PC(18:2(9Z,12Z)/14:0)";"PE(15:0/20:2(11Z,14Z))";"PE(20:2(11Z,14Z)/15:0)	Glycerophospholipid		PS(17:1_18:0)-H	A	774.529	474	4.12e-05	-2.22655	0.0832409	0.137386	0.0904582	0.149569	0.00276228	0.00382562	0.00355513	0.00231269	0.60589	0.604794	0.920214	0.918549	1.65046	1.35e-12	5.34e-12	2-1; 4-1; 3-2; 4-2; 4-3	1	1	0	1
5584	Lipids positive	774.628	476.561	PC(18:0/P-18:1);PC(18:1/P-18:0);PC(20:1/P-16:0);PC(O-16:0/20:2);PC(o-18:0/18:2);PC(o-18:1/18:1);PC(P-16:0/20:1);PC(P-18:0/18:1);PC(P-18:1/18:0);PC(P-20:0/16:1);PE(P-20:0/19:1)	Glycerophospholipid								0.00807094	0.0105455	0.005738	0.00837114	0.000393196	0.000568617	0.000282142	0.000428943	0.765343	0.68545	1.40658	1.25975	1.3066	2.7e-06	5.78e-06	2-1; 3-1; 3-2; 4-2; 4-3	1	1	1	1
3455	Lipids negative	726.545	477.007	PE(18:1(11Z)/dm18:1(11Z));PE(18:1(11Z)/dm18:1(9Z));PE(18:1(9Z)/dm18:1(11Z));PE(18:1(9Z)/dm18:1(9Z));"PE(18:2(9Z,12Z)/dm18:0)";"PE(20:2(11Z,14Z)/dm16:0)";;PE(O-18:0/16:0)	Glycerophospholipid		PE(18:2e_18:1)-H	AC	726.545	477.18	0.0002904	0.17301	0.13183	0.153873	0.134107	0.169092	0.0043168	0.00276098	0.00393684	0.00355014	0.856747	0.793098	0.98302	0.909991	1.16721	9.92e-07	1.96e-06	2-1; 4-1; 3-2; 4-2; 4-3	1	1	0	1
6288	Lipids positive	826.631	477.099	PC[39:3];PE[42:3];;PC[37:0];PE[40:0];;PA[44:4];PC(O-18:1/O-18:1)	Glycerophospholipid								0.0126657	0.0159247	0.0115172	0.00767092	0.000565533	0.000832531	0.000460013	0.00105233	0.795348	1.50142	1.09972	2.07599	1.25731	3.8e-06	7.98e-06	2-1; 4-1; 3-2; 4-2; 4-3	1	1	0	1
5272	Lipids positive	750.537	477.222	PC(P-16:0/17:2);PE(18:1/P-18:1);PE(18:2/P-18:0);PE(20:2/P-16:0);PE(O-16:0/20:3);PE(O-18:0/18:3);PE(P-16:0/20:2);PE(P-18:0/18:2);PE(P-18:1/18:1);;PC(O-16:0/15:0);PC(O-18:0/13:0);PE(O-16:0/18:0);PE(O-18:0/16:0);PE(O-20:0/14:0)	Glycerophospholipid								0.0012114	0.00072144	0.00126023	0.00188859	0.000301364	9.91699e-05	3.73644e-05	0.000111973	1.67914	0.667284	0.961252	0.381999	0.595544	0.00025631	0.0004331	4-1; 4-2; 4-3	0	1	0	1
5605	Lipids positive	776.543	477.296	PS[35:1];;PG[35:3]	Glycerophospholipid		PS(17:1_18:0)+H	B, A	776.544	477.15	0.0009529	-0.14619	0.014003	0.0191819	0.0144179	0.0214725	0.000475221	0.00102289	0.000888811	0.00107216	0.730013	0.67146	0.971226	0.893326	1.36984	1.35e-05	2.65e-05	2-1; 4-1; 3-2; 4-3	1	1	0	0
3414	Lipids negative	723.498	478.082	PA(18:0/20:4(5Z,8Z,11Z,14Z));;PA(18:0/18:1(9Z))	Glycerophospholipid								0.0041975	0.0146013	0.00861548	0.0181154	0.000491653	0.000536464	0.000709252	0.000495547	0.287475	0.475588	0.487205	0.806013	3.47857	5.4e-13	2.36e-12	2-1; 3-1; 4-1; 3-2; 4-2; 4-3	1	0	1	1
4275	Lipids negative	800.545	478.177	PG(17:0/20:4(5Z,8Z,11Z,14Z));PC(10:0/22:0);PC(11:0/21:0);PC(12:0/20:0);PC(13:0/19:0);PC(14:0/18:0);PC(15:0/17:0);PC(16:0/16:0);PC(17:0/15:0);PC(18:0/14:0);PC(19:0/13:0);PC(20:0/12:0);PC(21:0/11:0);PC(22:0/10:0);PC(9:0/23:0);PE(13:0/22:0)[U];PE(14:0/21:0)[U];PE(15:0/20:0);PE(16:0/19:0);PE(17:0/18:0)[U];PE(18:0/17:0)[U];PE(19:0/16:0);PE(20:0/15:0);PE-NMe(17:0/17:0)[U];;"PC(14:0/20:3(5Z,8Z,11Z))";"P…	Glycerophospholipid								0.0102053	0.0151786	0.00942157	0.0133897	0.000972335	0.000769853	0.000522793	0.000519691	0.67235	0.703641	1.08319	1.1336	1.48732	0.0039878	0.0057621	2-1; 4-2	1	0	0	1
4217	Lipids negative	794.571	478.354	PC(15:0/22:4(7Z,10Z,13Z,16Z));"PC(17:0/20:4(5Z,8Z,11Z,14Z))";"PC(22:4(7Z,10Z,13Z,16Z)/15:0)";"PE(18:0/22:4(7Z,10Z,13Z,16Z))";"PE(18:2(9Z,12Z)/22:2(13Z,16Z))";"PE(18:3(6Z,9Z,12Z)/22:1(13Z))";"PE(18:3(9Z,12Z,15Z)/22:1(13Z))";"PE(18:4(6Z,9Z,12Z,15Z)/22:0)";"PE(20:0/20:4(5Z,8Z,11Z,14Z))";"PE(20:0/20:4(8Z,11Z,14Z,17Z))";"PE(20:1(11Z)/20:3(5Z,8Z,11Z))";"PE(20:1(11Z)/20:3(8Z,11Z,14Z))";"PE(20:2(11Z,14Z)…	Glycerophospholipid		PE(18:0_22:4)-H	A	794.57	478.29	-0.0006427	-0.063978	0.126281	0.110892	0.171584	0.121523	0.00348257	0.00221514	0.00618484	0.00329967	1.13877	1.41195	0.735974	0.912524	0.878137	5.91e-09	1.42e-08	3-1; 3-2; 4-3	0	1	1	0
2843	Lipids negative	647.466	478.354	PA(16:0_16:0)	Glycerophospholipid		PA(16:0_16:0)-H	A	647.466	479.85	-2.61e-05	1.49571	0.0299962	0.00569785	0.0126859	0.00453605	0.00423194	0.000142921	0.000412789	7.13015e-05	5.26447	2.79669	2.36452	1.25613	0.189953	1.15e-07	2.46e-07	2-1; 3-1; 4-1	1	0	1	0
4501	Lipids negative	820.587	479.236	PC(16:0/23:5(8E,11E,14E,17E,20E));"PC(17:0/22:5(7Z,10Z,13Z,16Z,19Z))";"PE(18:4(6Z,9Z,12Z,15Z)/24:1(15Z))";"PE(20:0/22:5(4Z,7Z,10Z,13Z,16Z))";"PE(20:0/22:5(7Z,10Z,13Z,16Z,19Z))";"PE(20:1(11Z)/22:4(7Z,10Z,13Z,16Z))";"PE(20:3(5Z,8Z,11Z)/22:2(13Z,16Z))";"PE(20:3(8Z,11Z,14Z)/22:2(13Z,16Z))";"PE(20:4(5Z,8Z,11Z,14Z)/22:1(13Z))";"PE(20:4(8Z,11Z,14Z,17Z)/22:1(13Z))";"PE(20:5(5Z,8Z,11Z,14Z,17Z)/22:0)";"PE(…	Glycerophospholipid								0.0150655	0.00704568	0.016962	0.00526655	0.00102637	9.20429e-05	0.000716054	0.000338754	2.13826	3.2207	0.888193	1.33782	0.46767	2.79e-11	9.01e-11	2-1; 4-1; 3-2; 4-3	1	1	0	0
8769	Lipids positive	1524.19	479.506	PC[34:0];PE-NMe[36:0];PE[37:0]	Glycerophospholipid								0.00692057	0.0244097	0.00316587	0.0206766	0.000291172	0.00104826	0.000170572	0.0010357	0.283517	0.153114	2.186	1.18055	3.52713	1.05e-14	3.54e-13	2-1; 3-1; 4-1; 3-2; 4-2; 4-3	1	0	1	1
5671	Lipids negative	931.552	479.531	PI(40:4)	Glycerophospholipid								0.00293165	NA	0.00401827	0.00112207	0.000331626	NA	0.000211796	0.000158768	NA	3.58112	0.729579	NA	#VALUE!	0.00067564	0.0010515	2-1; 3-2	1	0	0	0
2963	Lipids negative	673.482	479.665	PA(16:0_18:1)	Glycerophospholipid		PA(16:0_18:1)-H	A	673.481	478.95	-0.0001084	-0.714915	0.0250979	0.0284065	0.0183528	0.02308	0.00265345	0.000927482	0.00124544	0.0010969	0.883526	0.795181	1.36752	1.23079	1.13183	0.0027995	0.0041119	3-1; 3-2	0	0	1	0
5786	Lipids negative	950.598	479.681	PC(22:1(13Z)/dm18:1(11Z));PC(22:1(13Z)/dm18:1(9Z));"PC(22:2(13Z,16Z)/dm18:0)	Glycerophospholipid								0.0011166	NA	0.00260248	0.00227674	0.000149613	NA	0.000431167	0.000384809	NA	1.14307	0.429054	NA	#VALUE!	0.00019878	0.00032358	3-1; 3-2; 4-2	0	0	1	1
4695	Lipids negative	837.549	479.741	PI(16:0/18:0);PI(18:0/16:0)	Glycerophospholipid								0.0283912	0.00704638	0.0176714	0.00563298	0.0014701	0.001785	0.000980194	0.00187125	4.02918	3.13714	1.60662	1.25092	0.248189	8.15e-10	2.16e-09	2-1; 3-1; 4-1; 3-2; 4-3	1	1	1	0
4704	Lipids negative	838.56	479.76	PG(18:0/22:6(4Z,7Z,10Z,13Z,16Z,19Z))";"PG(18:1(11Z)/22:5(4Z,7Z,10Z,13Z,16Z))";"PG(18:1(11Z)/22:5(7Z,10Z,13Z,16Z,19Z))";"PG(18:1(9Z)/22:5(4Z,7Z,10Z,13Z,16Z))";"PG(18:1(9Z)/22:5(7Z,10Z,13Z,16Z,19Z))";"PG(18:2(9Z,12Z)/22:4(7Z,10Z,13Z,16Z))";;20:0-18:2-PE;"PC(15:0/20:2(11Z,14Z))";"PC(16:0/19:2(9Z,12Z))[U]";"PC(17:0/18:2(9Z,12Z))[U]";PC(17:1(9Z)/18:1(9Z))[U];"PC(20:2(11Z,14Z)/15:0)";PE(14:1(9Z)/24:1(1…	Glycerophospholipid		PS(18:0_22:4)-H	A	838.559	479.76	-0.0015286	-8.4e-05	0.146814	0.132012	0.144954	0.123727	0.00429308	0.00308776	0.00680113	0.00239523	1.11212	1.17156	1.01283	1.06697	0.899183	0.0048005	0.006894	4-1; 4-3	0	1	0	0
5455	Lipids negative	903.589	480.259	PC(15:0/24:1(15Z));PC(24:1(15Z)/15:0);PE(18:0/24:1(15Z));PE(18:1(11Z)/24:0);PE(18:1(9Z)/24:0);PE(20:0/22:1(13Z));PE(20:1(11Z)/22:0);PE(22:0/20:1(11Z));PE(22:1(13Z)/20:0);PE(24:0/18:1(11Z));PE(24:0/18:1(9Z));PE(24:1(15Z)/18:0);;22:2-18:3-PC;"PC(18:0/22:5(4E,7E,10E,13E,16E))[U]";"PC(18:0/22:5(4Z,7Z,10Z,13Z,16Z))";"PC(18:0/22:5(7Z,10Z,13Z,16Z,19Z))";"PC(18:1(11Z)/22:4(7Z,10Z,13Z,16Z))";"PC(18:1(9Z)/…	Glycerophospholipid								0.00169853	0.00134666	0.00201565	0.000711825	0.000109216	0.000157907	0.000165498	NA	1.26129	2.83166	0.84267	1.89184	0.792839	0.00036081	0.00057454	4-1; 4-2; 4-3	0	1	0	1
4345	Lipids negative	806.592	480.274	PC(18:0_16:0)	Glycerophospholipid		PC(18:0_16:0)+HCOO	A	806.591	476.52	-0.0009354	-3.75394	0.211291	0.544531	0.153684	0.471656	0.00737615	0.0110172	0.00489619	0.00862561	0.388024	0.325839	1.37484	1.15451	2.57716	3.62e-19	1.4e-17	2-1; 3-1; 4-1; 3-2; 4-2; 4-3	1	0	1	1
4016	Lipids negative	775.551	480.406	PG(18:0/18:1(11Z));PG(18:0/18:1(9Z));PG(18:1(11Z)/18:0);PG(18:1(9Z)/18:0)	Glycerophospholipid								0.10473	0.177102	0.0644674	0.125846	0.00356368	0.00416514	0.00290007	0.00352979	0.591355	0.512271	1.62455	1.40729	1.69103	2.02e-14	1.27e-13	2-1; 3-1; 4-1; 3-2; 4-2; 4-3	1	0	1	1
6513	Lipids positive	841.577	480.924	PS[40:4];;PS[38:1];;PG[40:6];;PC[35:2];PE-NMe2[36:2];PE[38:2]	Glycerophospholipid								0.013574	0.0102503	0.0132658	0.0106976	0.000380054	0.000548384	0.000758575	0.000535814	1.32425	1.24007	1.02323	0.958194	0.755145	0.00055915	0.00091527	2-1; 4-1; 3-2; 4-3	1	1	0	0
5861	Lipids positive	794.59	480.998	PG(18:0_18:1)	Glycerophospholipid		PG(18:0_18:1)+NH4	A	794.588	481.65	-0.0022278	0.651753	0.0078949	0.00980952	0.00485041	0.00921093	0.000266026	0.000390619	0.000254994	0.000442831	0.80482	0.526593	1.62768	1.06499	1.24251	1.38e-08	4.12e-08	2-1; 3-1; 3-2; 4-3	1	1	1	0
8921	Lipids positive	1576.22	481.905	PC[36:1];PE[39:1]	Glycerophospholipid								0.106092	0.0985882	0.093788	0.0759148	0.00273641	0.00438946	0.00523463	0.00370486	1.07611	1.23544	1.13119	1.29867	0.929273	0.00040758	0.0006765	4-1; 4-2; 4-3	0	1	0	1
4635	Lipids negative	832.608	482.143	PC(14:0/22:1(13Z));PC(14:1(9Z)/22:0);PC(16:0/20:1(11Z));PC(16:1(9Z)/20:0);PC(18:0/18:1(11E))[U];PC(18:0/18:1(11Z));PC(18:0/18:1(12Z));PC(18:0/18:1(13Z));PC(18:0/18:1(16Z));PC(18:0/18:1(6Z));PC(18:0/18:1(7Z));PC(18:0/18:1(9E));PC(18:0/18:1(9Z));PC(18:1(11Z)/18:0);PC(18:1(4Z)/18:1(4Z));PC(18:1(9E)/18:0)[U];PC(18:1(9Z)/18:0);PC(20:0/16:1(9Z));PC(20:1(11Z)/16:0);PC(22:0/14:1(9Z));PC(22:1(13Z)/14:0);P…	Glycerophospholipid								1.10783	1.36813	1.09286	1.07817	0.0322809	0.0194625	0.0352913	0.0240634	0.809744	1.01362	1.0137	1.26893	1.23496	1.14e-06	2.23e-06	2-1; 3-2; 4-2	1	0	0	1
6816	Lipids positive	866.585	482.553	PS[40:2];;PC[37:3];PE[40:3];;PC[35:0];PE-NMe2[36:0];PE[38:0]	Glycerophospholipid								0.00572825	0.00231822	0.00412867	0.000738586	0.000121611	0.000161619	0.000385114	2.55247e-05	2.47097	5.58996	1.38743	3.13873	0.404699	3.78e-12	3.38e-11	2-1; 3-1; 4-1; 3-2; 4-2; 4-3	1	0	1	1
4307	Lipids negative	803.628	482.945	PC(14:0/22:1(13Z));PC(14:1(9Z)/22:0);PC(16:0/20:1(11Z));PC(16:1(9Z)/20:0);PC(18:0/18:1(11E))[U];PC(18:0/18:1(11Z));PC(18:0/18:1(12Z));PC(18:0/18:1(13Z));PC(18:0/18:1(16Z));PC(18:0/18:1(6Z));PC(18:0/18:1(7Z));PC(18:0/18:1(9E));PC(18:0/18:1(9Z));PC(18:1(11Z)/18:0);PC(18:1(4Z)/18:1(4Z));PC(18:1(9E)/18:0)[U];PC(18:1(9Z)/18:0);PC(20:0/16:1(9Z));PC(20:1(11Z)/16:0);PC(22:0/14:1(9Z));PC(22:1(13Z)/14:0);P…	Glycerophospholipid								0.00684364	0.0120339	0.0085282	0.0127394	0.00022286	0.00027305	0.000386196	0.000235797	0.568698	0.669433	0.802471	0.944614	1.7584	5.16e-12	1.86e-11	2-1; 3-1; 4-1; 3-2; 4-3	1	1	1	0
6982	Lipids positive	882.605	482.977	PC[44:10]	Glycerophospholipid		PI(36:1)+NH4	C	882.604	483.24	-0.0007528	0.263286	0.0281434	0.0100753	0.0192111	0.00766705	0.000465665	0.000453424	0.00136186	0.000282942	2.7933	2.50567	1.46495	1.31411	0.358	8.9e-14	1.52e-12	2-1; 3-1; 4-1; 3-2; 4-3	1	1	1	0
7008	Lipids positive	884.613	483.349	PI[36:1]	Glycerophospholipid								0.0041794	0.00120631	0.00265102	0.000668467	9.43293e-05	0.000112359	0.000173973	8.74962e-05	3.46463	3.96582	1.57652	1.80458	0.288631	6.35e-14	1.19e-12	2-1; 3-1; 4-1; 3-2; 4-2; 4-3	1	0	1	1
3369	Lipids negative	718.54	483.578	PC(10:0/21:0);PC(11:0/20:0);PC(12:0/19:0)[U];PC(13:0/18:0)[U];PC(14:0/17:0)[U];PC(15:0/16:0);PC(16:0/15:0);PC(17:0/14:0)[U];PC(18:0/13:0)[U];PC(19:0/12:0);PC(20:0/11:0);PC(21:0/10:0);PC(9:0/22:0);PE(13:0/21:0)[U];PE(14:0/20:0);PE(16:0/18:0);PE(17:0/17:0)[U];PE(18:0/16:0);PE(19:0/15:0)[U];PE(20:0/14:0);PE-NMe2(16:0/16:0);;PA(18:0/18:1(9Z))	Glycerophospholipid		PE(18:0_16:0)-H	B	718.54	483.45	-0.0004613	-0.127557	0.0100847	0.0104132	0.009225	0.0137544	0.0003709	0.000519486	0.000393479	0.000373858	0.96845	0.670693	1.09319	0.75708	1.03258	1.12e-06	2.19e-06	4-1; 4-2; 4-3	0	1	0	1
6173	Lipids positive	817.641	483.755	PC[38:2];PE[41:2]	Glycerophospholipid								0.00758191	0.00546858	0.00643143	0.0037127	0.000262136	0.000261947	0.000244277	0.000180411	1.38645	1.73228	1.17888	1.47294	0.721266	3.68e-09	1.29e-08	2-1; 3-1; 4-1; 3-2; 4-2; 4-3	1	0	1	1
3078	Lipids negative	688.53	483.919	PC(14:0/dm16:0);PC(O-14:0/16:1(9Z));PE(15:0/dm18:0)	Glycerophospholipid								0.000725515	0.00525	0.00119832	0.00808462	0.000113933	0.000138008	0.00013559	0.000314819	0.138193	0.148222	0.605444	0.649381	7.23623	2.73e-08	6.14e-08	2-1; 4-1; 3-2; 4-2; 4-3	1	1	0	1
4053	Lipids negative	778.599	484.252	PC(O-16:0/17:0);PE(18:0/O-18:0)[U];PE(O-16:0/20:0);PE(O-18:0/18:0)	Glycerophospholipid								0.000938747	0.0113125	0.000595166	0.00701972	6.96729e-05	0.000885733	NA	0.000453595	0.0829833	0.0847848	1.57729	1.61153	12.0506	1.26e-12	5.02e-12	2-1; 4-1; 3-2; 4-2; 4-3	1	1	0	1
5943	Lipids positive	800.643	484.545	PC(20:1/P-18:1);PC(20:2/P-18:0);PC(22:2/P-16:0);PC(O-18:0/20:3);PC(o-20:0/18:3);PC(P-16:0/22:2);PC(P-18:0/20:2);PC(P-18:1/20:1);PC(P-20:0/18:2);;PC(O-14:0/22:0);PC(o-16:0/20:0);PC(o-18:0/18:0);PC(O-20:0/16:0);PE(O-18:0/21:0);PE(O-20:0/19:0)	Glycerophospholipid								0.00133226	0.00190961	0.000964335	0.00100635	1.86894e-05	0.000104737	4.70722e-05	5.72848e-05	0.697658	0.95825	1.38153	1.89756	1.43337	5.1e-09	1.71e-08	2-1; 3-1; 4-1; 3-2; 4-2	1	0	1	1
5109	Lipids positive	736.611	484.587	PC(O-16:0/17:0);PC(O-18:0/15:0);PC(O-20:0/13:0);PE(O-16:0/20:0);PE(O-18:0/18:0);PE(O-20:0/16:0);;PA(O-16:0/22:1);PA(O-18:0/20:1);PA(O-20:0/18:1);PA(P-16:0/22:0);PA(P-18:0/20:0);PA(P-20:0/18:0)	Glycerophospholipid								0.000945503	0.00488789	0.000420674	0.00407397	8.03883e-05	0.000259272	2.81902e-05	0.000122198	0.193438	0.103259	2.24759	1.19978	5.16962	1.87e-15	1.32e-13	2-1; 4-1; 3-2; 4-2; 4-3	1	1	0	1
4083	Lipids negative	782.57	485.061	PC(14:1(9Z)/22:2(13Z,16Z));"PC(16:0/20:3(11E,14E,17E))[U]";"PC(16:0/20:3(5E,8E,11E))[U]";"PC(16:0/20:3(5Z,8Z,11Z))";"PC(16:0/20:3(8E,11E,14E))";"PC(16:0/20:3(8Z,11Z,14Z))";"PC(16:1(9Z)/20:2(11Z,14Z))";"PC(18:0/18:3(6Z,9Z,12Z))";"PC(18:0/18:3(9Z,12Z,15Z))";"PC(18:1(11Z)/18:2(9Z,12Z))";"PC(18:1(9Z)/18:2(6Z,9Z))";"PC(18:1(9Z)/18:2(9Z,12Z))";"PC(18:2(9Z,12Z)/18:1(11Z))";"PC(18:2(9Z,12Z)/18:1(9Z))";"P…	Glycerophospholipid								0.00876581	0.00897781	0.0135865	0.00993254	0.000285052	0.000324046	0.000346296	0.000229028	0.976386	1.36788	0.645185	0.903878	1.02419	6.6e-10	1.78e-09	3-1; 4-1; 3-2; 4-3	0	1	1	0
4563	Lipids positive	690.543	485.322	PC(14:0/P-16:0);PC(o-14:0/16:1);PC(o-16:0/14:1);PC(P-16:0/14:0);PC(P-18:0/12:0);PE(15:0/P-18:0);PE(O-16:0/17:1);PE(O-18:0/15:1);PE(P-16:0/17:0);PE(P-18:0/15:0);PE(P-20:0/13:0);;PA(O-18:0/17:2);PA(P-16:0/19:1);PA(P-18:0/17:1);PA(P-20:0/15:1)	Glycerophospholipid								0.000213898	0.00115127	0.000205159	0.00176461	6.14915e-05	9.82335e-05	NA	0.000140646	0.185793	0.116263	1.0426	0.65242	5.38232	1.21e-11	9.04e-11	2-1; 4-1; 3-2; 4-2; 4-3	1	1	0	1
5315	Lipids negative	889.581	485.462	PI(16:0/22:2(13Z,16Z));"PI(18:0/20:2(11Z,14Z))";PI(18:1(11Z)/20:1(11Z));PI(18:1(9Z)/20:1(11Z));"PI(18:2(9Z,12Z)/20:0)";"PI(20:0/18:2(9Z,12Z))";PI(20:1(11Z)/18:1(11Z));PI(20:1(11Z)/18:1(9Z));"PI(20:2(11Z,14Z)/18:0)";"PI(22:2(13Z,16Z)/16:0)	Glycerophospholipid								0.124402	0.0478913	0.123326	0.0264	0.0025813	0.00251784	0.00480191	0.000485787	2.59758	4.67143	1.00872	1.81406	0.384973	1.67e-16	2.07e-15	2-1; 4-1; 3-2; 4-2; 4-3	1	1	0	1
3668	Lipids negative	744.555	485.718	PC(15:0/18:1(11Z));PC(15:0/18:1(9Z));PC(16:0/17:1(9Z));PC(18:1(11Z)/15:0);PC(18:1(9Z)/15:0);PE(14:0/22:1(13Z));PE(14:1(9Z)/22:0);PE(16:0/20:1(11Z));PE(16:1(9Z)/20:0);PE(18:0/18:1(11Z));PE(18:0/18:1(13Z))[U];PE(18:0/18:1(7Z));PE(18:0/18:1(9E))[U];PE(18:0/18:1(9Z));PE(18:1(11Z)/18:0);PE(18:1(9E)/18:0)[U];PE(18:1(9Z)/18:0);PE(20:0/16:1(9Z));PE(20:1(11Z)/16:0);PE(22:0/14:1(9Z));PE(22:1(13Z)/14:0);PE-…	Glycerophospholipid								1.20658	1.1116	1.27503	0.974204	0.0331406	0.0304835	0.0329397	0.0193517	1.08544	1.30879	0.946312	1.14103	0.921282	4.3e-06	8.01e-06	4-1; 3-2; 4-2; 4-3	0	1	0	1
8620	Lipids positive	1492.13	485.904	PC[33:1];PE-NMe2[34:1];PE[36:1]	Glycerophospholipid								0.0327844	0.0217313	0.030506	0.0151103	0.00179996	0.00114498	0.00151992	0.00121785	1.50862	2.01888	1.07469	1.43818	0.662856	8.52e-08	2.19e-07	2-1; 4-1; 3-2; 4-2; 4-3	1	1	0	1
3326	Lipids negative	714.545	486.107	PC(14:0/dm18:1(11Z));PC(14:0/dm18:1(9Z));PC(14:1(9Z)/dm18:0);PC(16:1(9Z)/dm16:0);"PC(O-14:0/18:2(9Z,12Z))";PC(P-14:0/18:1(9Z))	Glycerophospholipid								0.0359049	0.0645116	0.0393454	0.0670598	0.00119267	0.00134706	0.00104477	0.00155488	0.556565	0.586721	0.912558	0.962001	1.79673	4.16e-14	2.41e-13	2-1; 4-1; 3-2; 4-3	1	1	0	0
4847	Lipids positive	716.559	486.456	PC(14:0/P-18:1);PC(14:1/P-18:0);PC(16:1/P-16:0);PC(O-14:0/18:2);PC(o-16:1/16:1);PC(P-14:0/18:1);PC(P-16:0/16:1);PC(P-18:0/14:1);PC(P-18:1/14:0);PE(O-18:0/17:2);PE(P-16:0/19:1);PE(P-18:0/17:1);PE(P-20:0/15:1);PA(P-20:0/17:2)	Glycerophospholipid		PE(18:0p_17:1)+H	A, B	716.557	483.54	-0.001175	-2.91626	0.0137101	0.0203098	0.0131936	0.0193563	0.000638742	0.000875313	0.000708867	0.001255	0.675045	0.681618	1.03915	1.04926	1.48138	1.23e-05	2.43e-05	2-1; 4-1; 3-2; 4-3	1	1	0	0
5408	Lipids positive	761.624	486.616	PC(O-16:0/19:1);PC(O-17:0/18:1);PC(O-18:0/17:1);PC(O-20:0/15:1);PC(P-16:0/19:0);PC(P-18:0/17:0);PC(P-20:0/15:0);PE(20:0/dm18:0);PE(22:0/P-16:0);PE(O-16:0/22:1);PE(O-18:0/20:1);PE(O-20:0/18:1);PE(P-16:0/22:0);PE(P-18:0/20:0);PE(P-20:0/18:0);;PA(O-18:0/22:2);PA(O-20:0/20:2);PA(P-18:0/22:1);PA(P-20:0/20:1)	Glycerophospholipid								0.00848625	0.0211054	0.00532727	0.0163494	0.000296064	0.000999338	0.000277431	0.000688076	0.402088	0.325839	1.59298	1.2909	2.48702	4.09e-13	5.27e-12	2-1; 3-1; 4-1; 3-2; 4-2; 4-3	1	0	1	1
3966	Lipids negative	770.571	487.815	PC(15:0/20:2(11Z,14Z))";"PC(16:0/19:2(9Z,12Z))[U]";"PC(17:0/18:2(9Z,12Z))[U]";PC(17:1(9Z)/18:1(9Z))[U];"PC(20:2(11Z,14Z)/15:0)";PE(14:1(9Z)/24:1(15Z));"PE(16:0/22:2(13Z,16Z))";PE(16:1(9Z)/22:1(13Z));"PE(18:0/20:2(11Z,14Z))";PE(18:1(11Z)/20:1(11Z));PE(18:1(9Z)/20:1(11Z));PE(18:1(9Z)/20:1(11Z))[U];"PE(18:2(9Z,12Z)/20:0)";"PE(20:0/18:2(9Z,12Z))";PE(20:1(11Z)/18:1(11Z));PE(20:1(11Z)/18:1(9Z));"PE(20:…	Glycerophospholipid		PE(20:1_18:1)-H	B	770.57	486.09	-0.0010964	-1.72525	0.0680889	0.0483436	0.080846	0.0424471	0.00203058	0.00109758	0.00256209	0.000744443	1.40844	1.90463	0.842205	1.13891	0.710007	3.09e-12	1.15e-11	2-1; 3-1; 4-1; 3-2; 4-3	1	1	1	0
4296	Lipids negative	802.576	488.187	PC(O-17:0/20:4(5Z,8Z,11Z,14Z));;PE(O-18:0/O-18:0);PE(O-20:0/O-16:0)	Glycerophospholipid		PE(20:1e_22:6)-H	B	802.574	489	-0.0019506	0.813153	0.0141253	0.0115073	0.0185749	0.00751802	0.000457847	0.000390008	0.000513331	0.000389578	1.22751	2.47071	0.760453	1.53063	0.814659	3.69e-09	9.09e-09	3-1; 4-1; 3-2; 4-2; 4-3	0	1	1	1
6013	Lipids positive	805.593	488.21	PE(P-20:0/22:6);;PC(O-17:0/20:4);PE(22:2/P-18:1);PE(O-18:0/22:4);PE(O-20:0/20:4);PE(P-18:1/22:2);PE(P-20:0/20:3);;PC(O-16:0/19:1);PC(O-17:0/18:1);PC(O-18:0/17:1);PC(O-20:0/15:1);PC(P-16:0/19:0);PC(P-18:0/17:0);PC(P-20:0/15:0);PE(20:0/dm18:0);PE(22:0/P-16:0);PE(O-16:0/22:1);PE(O-18:0/20:1);PE(O-20:0/18:1);PE(P-16:0/22:0);PE(P-18:0/20:0);PE(P-20:0/18:0);;PE(O-18:0/O-18:0);PE(O-20:0/O-16:0)	Glycerophospholipid								0.00410098	0.00279155	0.00482735	0.0020087	0.000271563	0.000176918	0.000247588	0.000176815	1.46907	2.40322	0.849532	1.38973	0.680702	7.25e-08	1.9e-07	2-1; 4-1; 3-2; 4-3	1	1	0	0
5651	Lipids positive	778.622	489.105	PC[35:0];PE-NMe2[36:0];PE[38:0];;PA[40:1]	Glycerophospholipid								0.00684947	0.0178666	0.00456818	0.0139198	0.000321312	0.00073775	0.000192647	0.000669201	0.383366	0.328177	1.49939	1.28354	2.60847	2.53e-13	3.55e-12	2-1; 3-1; 4-1; 3-2; 4-2; 4-3	1	0	1	1
4382	Lipids negative	810.526	489.256	PS(18:0/20:4(5Z,8Z,11Z,14Z))";"PS(18:0/20:4(8Z,11Z,14Z,17Z))";PC(15:0/20:5(5Z,8Z,11Z,14Z,17Z))";"PC(20:5(5Z,8Z,11Z,14Z,17Z)/15:0)";"PE(16:0/22:5(4Z,7Z,10Z,13Z,16Z))";"PE(16:0/22:5(7Z,10Z,13Z,16Z,19Z))";"PE(16:1(9Z)/22:4(7Z,10Z,13Z,16Z))";"PE(18:0/20:5(5Z,8Z,11Z,14Z,17Z))";"PE(18:1(11Z)/20:4(5Z,8Z,11Z,14Z))";"PE(18:1(11Z)/20:4(8Z,11Z,14Z,17Z))";"PE(18:1(9Z)/20:4(5Z,8Z,11Z,14Z))";"PE(18:1(9Z)/20:4(…	Glycerophospholipid								0.0190281	0.0197627	0.0284917	0.0356292	0.000349889	0.000622865	0.000520872	0.000862103	0.962832	0.799673	0.667849	0.554677	1.0386	3.11e-14	1.84e-13	3-1; 4-1; 3-2; 4-2; 4-3	0	1	1	1
4907	Lipids negative	856.532	489.259	PS(18:0/20:4(5Z,8Z,11Z,14Z))";"PS(18:0/20:4(8Z,11Z,14Z,17Z))	Glycerophospholipid								0.0166844	0.0179355	0.0261665	0.0321094	0.000352297	0.000455704	0.000626589	0.000937638	0.93024	0.814918	0.637623	0.558577	1.07499	2.76e-13	1.3e-12	3-1; 4-1; 3-2; 4-2; 4-3	0	1	1	1
6526	Lipids positive	842.653	489.362	PC[40:3];;PC[38:0];PE-NMe[40:0];PE[41:0]	Glycerophospholipid								0.00600179	0.00530039	0.00438707	0.00268905	0.00030149	0.000299867	0.000179237	0.000105046	1.13233	1.63146	1.36807	1.9711	0.883134	2.77e-08	7.81e-08	3-1; 4-1; 4-2; 4-3	0	1	1	1
4503	Lipids negative	820.608	489.5	PC(18:0_17:0)	Glycerophospholipid		PC(18:0_17:0)+HCOO	A	820.606	487.77	-0.0019329	-1.73007	0.011655	0.0452161	0.00667468	0.0366815	0.000514198	0.00131786	0.000576714	0.000747538	0.257762	0.181963	1.74615	1.23267	3.87955	9.1e-19	2.86e-17	2-1; 3-1; 4-1; 3-2; 4-2; 4-3	1	0	1	1
5190	Lipids negative	878.515	490.321	PS(18:1(9Z)/22:6(4Z,7Z,10Z,13Z,16Z,19Z));"PS(20:3(8Z,11Z,14Z)/20:4(5Z,8Z,11Z,14Z))";"PS(20:4(5Z,8Z,11Z,14Z)/20:3(8Z,11Z,14Z))";"PS(22:6(4Z,7Z,10Z,13Z,16Z,19Z)/18:1(9Z))	Glycerophospholipid								0.0056387	0.00511358	0.0101683	0.0141537	0.000283762	0.000273242	0.000308417	0.000627889	1.10269	0.718422	0.554535	0.361289	0.906872	1.1e-12	4.46e-12	3-1; 4-1; 3-2; 4-2; 4-3	0	1	1	1
4052	Lipids negative	778.576	490.349	PE(22:4(7Z,10Z,13Z,16Z)/dm18:0);;PE(20:0/dm18:1(11Z));PE(20:0/dm18:1(9Z));PE(20:1(11Z)/dm18:0);PE(22:1(13Z)/dm16:0)	Glycerophospholipid		PE(18:1e_22:4)-H	A	778.576	492.42	-0.0007627	2.0714	0.0973996	0.163616	0.0928951	0.144793	0.00285916	0.00514204	0.00996723	0.00252812	0.595295	0.641573	1.04849	1.13	1.67984	4.12e-08	9.11e-08	2-1; 4-1; 3-2; 4-3	1	1	0	0
6156	Lipids positive	816.574	491.505	PS[38:2];;PG[38:4];;PC[33:0];PE[36:0]	Glycerophospholipid								0.0121462	0.00984754	0.0116971	0.0087244	0.000447807	0.000599289	0.000749462	0.000414607	1.23343	1.34074	1.03839	1.12874	0.810749	0.0011308	0.0017965	2-1; 4-1; 4-3	1	1	0	0
6844	Lipids positive	868.669	491.506	PC[42:4];;PC[40:1];PE[43:1]	Glycerophospholipid								0.00305479	0.0030746	0.0019556	0.00108657	0.000202488	0.000178119	0.000116508	6.92318e-05	0.993556	1.7998	1.56207	2.82965	1.00649	1.2e-08	3.67e-08	3-1; 4-1; 3-2; 4-2; 4-3	0	1	1	1
4332	Lipids negative	805.644	491.836	PC(10:0/26:0)[U];PC(11:0/25:0);PC(12:0/24:0);PC(13:0/23:0);PC(14:0/22:0);PC(15:0/21:0);PC(16:0/20:0);PC(17:0/19:0)[U];PC(18:0/18:0);PC(19:0/17:0)[U];PC(20:0/16:0);PC(21:0/15:0)[U];PC(22:0/14:0);PC(23:0/13:0)[U];PC(24:0/12:0)[U];PC(25:0/11:0)[U];PE(15:0/24:0);PE(16:0/23:0)[U];PE(17:0/22:0)[U];PE(18:0/21:0)[U];PE(19:0/20:0)[U];PE(21:0/18:0)[U];PE(22:0/17:0)[U];PE(24:0/15:0)	Glycerophospholipid								0.000994107	0.00455875	0.000863885	0.00454643	4.52083e-05	0.000161743	5.43547e-05	0.000112924	0.218066	0.190014	1.15074	1.00271	4.58577	5.96e-18	1.31e-16	2-1; 4-1; 3-2; 4-3	1	1	0	0
5509	Lipids negative	910.654	492.612	PC(16:0/24:1(15E))[U];PC(16:0/24:1(15Z));PC(16:1(9Z)/24:0);PC(18:0/22:1(13Z));PC(18:1(11E)/22:0);PC(18:1(11Z)/22:0);PC(18:1(9E)/22:0)[U];PC(18:1(9Z)/22:0);PC(20:0/20:1(11Z));PC(20:0/20:1(13Z));PC(20:0/20:1(5Z));PC(20:0/20:1(8Z));PC(20:1(11Z)/20:0);PC(22:0/18:1(11Z));PC(22:0/18:1(12Z));PC(22:0/18:1(13Z));PC(22:0/18:1(6Z));PC(22:0/18:1(7Z));PC(22:0/18:1(9Z));PC(22:1(13Z)/18:0);PC(24:0/16:1(9Z));PC(…	Glycerophospholipid								0.00500987	0.00610245	0.0037908	0.00244702	0.00011541	0.000165279	0.000213011	8.98108e-05	0.82096	1.54915	1.32159	2.49383	1.21809	2.41e-12	9.15e-12	2-1; 3-1; 4-1; 3-2; 4-2; 4-3	1	0	1	1
6362	Lipids positive	831.694	493.374	PC(P-20:0/19:1);PE(24:0/P-18:1);PE(24:1/P-18:0);PE(O-20:0/22:2);PE(P-18:0/24:1);PE(P-18:1/24:0);PE(P-20:0/22:1);;Phthioceranic acid (C48);;	Glycerophospholipid								0.0022362	0.00426239	0.00243889	0.00286937	0.000163691	0.000289837	0.000177338	0.000153168	0.524634	0.849974	0.916892	1.48548	1.90609	3.52e-06	7.44e-06	2-1; 3-2; 4-2	1	0	0	1
6345	Lipids positive	830.652	493.808	PC[39:2];PE[42:2];;PA[44:3]	Glycerophospholipid								0.00351177	0.00267093	0.00228865	0.00125588	0.000157301	0.000153667	0.000152139	5.69914e-05	1.31481	1.82235	1.53443	2.12673	0.760565	3.14e-09	1.11e-08	2-1; 3-1; 4-1; 4-2; 4-3	1	1	1	1
6263	Lipids positive	824.614	494.727	PC[39:4];PE[42:4];;PC[37:1];PE[40:1];;SM(d16:1/24:1);;PA[44:5];;PC(O-16:0/O-18:0)	Glycerophospholipid								0.00681394	0.00338273	0.00600348	0.00338363	0.000444486	0.000184524	0.000517132	0.000200219	2.01433	1.77427	1.135	0.999733	0.496442	9.62e-07	2.17e-06	2-1; 4-1; 3-2; 4-3	1	1	0	0
4473	Lipids negative	817.646	495.002	PC(15:0/22:1(13Z));PC(22:1(13Z)/15:0);PE(16:0/24:1(15Z));PE(16:1(9Z)/24:0);PE(18:0/22:1(13Z));PE(18:1(11E)/22:0);PE(18:1(11Z)/22:0);PE(18:1(9Z)/22:0);PE(20:0/20:1(11Z));PE(20:1(11Z)/20:0);PE(20:1(13E)/20:0);PE(20:1(13Z)/20:0);PE(22:0/18:1(11Z));PE(22:0/18:1(13Z));PE(22:0/18:1(7Z));PE(22:0/18:1(9Z));PE(22:1(13Z)/18:0);PE(22:1(13Z)/18:0)[U];PE(24:0/16:1(9Z));PE(24:1(15Z)/16:0)	Glycerophospholipid								0.0046348	0.00950494	0.00544273	0.00895645	0.000173224	0.000337917	0.000256056	0.000204664	0.48762	0.607688	0.851558	1.06124	2.05078	5.93e-12	2.12e-11	2-1; 4-1; 3-2; 4-3	1	1	0	0
4243	Lipids negative	796.587	495.189	PC(18:0/19:3(9Z,12Z,15Z))[U]";"PE(18:1(11Z)/22:2(13Z,16Z))";"PE(18:1(9Z)/22:2(13Z,16Z))";"PE(18:2(9Z,12Z)/22:1(13Z))";"PE(18:3(6Z,9Z,12Z)/22:0)";"PE(18:3(9Z,12Z,15Z)/22:0)";"PE(20:0/20:3(5Z,8Z,11Z))";"PE(20:0/20:3(8Z,11Z,14Z))";"PE(20:1(11Z)/20:2(11Z,14Z))";"PE(20:2(11Z,14Z)/20:1(11Z))";"PE(20:3(5Z,8Z,11Z)/20:0)";"PE(20:3(8Z,11Z,14Z)/20:0)";"PE(22:0/18:3(6Z,9Z,12Z))";"PE(22:0/18:3(9Z,12Z,15Z))";"…	Glycerophospholipid		PE(18:0_22:3)-H	B	796.585	496.62	-0.0011645	1.43073	0.0246796	0.0193025	0.0314668	0.0161493	0.000865819	0.000498671	0.00120473	0.00074123	1.27857	1.94849	0.784304	1.19525	0.782126	3.7e-10	1.03e-09	2-1; 3-1; 4-1; 3-2; 4-3	1	1	1	0
3922	Lipids negative	766.576	495.251	PC(18:2(9Z,12Z)/dm18:1(11Z));"PC(18:2(9Z,12Z)/dm18:1(9Z))";"PC(18:3(6Z,9Z,12Z)/dm18:0)";"PC(18:3(9Z,12Z,15Z)/dm18:0)";"PC(20:3(5Z,8Z,11Z)/dm16:0)";"PC(20:3(8Z,11Z,14Z)/dm16:0)";"PC(O-16:0/20:4(5E,8E,11E,14E))";"PC(O-16:0/20:4(5Z,8Z,11Z,14Z))";;1-O-Hexadecyl-2-(9Z-octadecenoyl)-sn-glycero-3-phosphocholine;PC(16:0/dm18:0);PC(18:0/dm16:0);PC(O-16:0/18:1(9E))[U];PC(O-16:0/18:1(9Z));PC(O-18:0/16:1(9Z)…	Glycerophospholipid								0.00712137	0.00920851	0.00710761	0.0077029	0.000263801	0.000279854	0.000269032	0.000198946	0.773347	0.922718	1.00194	1.19546	1.29308	2.61e-05	4.56e-05	2-1; 3-2; 4-2	1	0	0	1
7334	Lipids positive	916.677	495.415	PC[46:7];;PC[44:4];;PC[42:1];PC(o-18:0/22:0);PC(o-20:0/20:0)	Glycerophospholipid								0.00184974	0.000409239	0.000785143	NA	0.000192135	3.99817e-05	5.66489e-05	NA	4.51994	NA	2.35592	NA	0.221242	6.53e-10	2.77e-09	2-1; 3-1; 4-1; 3-2; 4-3	1	1	1	0
5112	Lipids negative	872.58	495.511	PC(10:0/26:0)[U];PC(11:0/25:0);PC(12:0/24:0);PC(13:0/23:0);PC(14:0/22:0);PC(15:0/21:0);PC(16:0/20:0);PC(17:0/19:0)[U];PC(18:0/18:0);PC(19:0/17:0)[U];PC(20:0/16:0);PC(21:0/15:0)[U];PC(22:0/14:0);PC(23:0/13:0)[U];PC(24:0/12:0)[U];PC(25:0/11:0)[U];PE(15:0/24:0);PE(16:0/23:0)[U];PE(17:0/22:0)[U];PE(18:0/21:0)[U];PE(19:0/20:0)[U];PE(21:0/18:0)[U];PE(22:0/17:0)[U];PE(24:0/15:0);;PE(22:1(13Z)/dm18:1(11Z…	Glycerophospholipid								0.00196909	0.000917261	0.00266913	0.00135003	5.98681e-05	3.89707e-05	0.000236455	0.000119301	2.14671	1.9771	0.737726	0.67944	0.46583	9.8e-07	1.93e-06	2-1; 4-1; 3-2; 4-3	1	1	0	0
4534	Lipids negative	822.602	495.574	PE(18:3(6Z,9Z,12Z)/24:1(15Z))";"PE(18:3(9Z,12Z,15Z)/24:1(15Z))";"PE(18:4(6Z,9Z,12Z,15Z)/24:0)";"PE(20:0/22:4(7Z,10Z,13Z,16Z))";"PE(20:2(11Z,14Z)/22:2(13Z,16Z))";"PE(20:3(5Z,8Z,11Z)/22:1(13Z))";"PE(20:3(8Z,11Z,14Z)/22:1(13Z))";"PE(20:4(5Z,8Z,11Z,14Z)/22:0)";"PE(20:4(8Z,11Z,14Z,17Z)/22:0)";"PE(22:0/20:4(5Z,8Z,11Z,14Z))";"PE(22:0/20:4(8Z,11Z,14Z,17Z))";"PE(22:1(13Z)/20:3(5Z,8Z,11Z))";"PE(22:1(13Z)/2…	Glycerophospholipid								0.0116463	0.00708628	0.0129082	0.00488742	0.000521476	0.000332076	0.000555663	0.000156894	1.64349	2.64109	0.90224	1.4499	0.60846	2.88e-11	9.25e-11	2-1; 4-1; 3-2; 4-2; 4-3	1	1	0	1
3807	Lipids negative	758.571	495.882	PC(14:0/20:1(11Z));PC(14:1(9Z)/20:0);PC(16:0/18:1(11E));PC(16:0/18:1(11Z));PC(16:0/18:1(6E));PC(16:0/18:1(6Z));PC(16:0/18:1(9E));PC(16:0/18:1(9Z));PC(16:1(7Z)/18:0)[U];PC(16:1(9Z)/18:0);PC(18:0/16:1(9Z));PC(18:1(11Z)/16:0);PC(18:1(9E)/16:0)[U];PC(18:1(9Z)/16:0);PC(20:0/14:1(9Z));PC(20:1(11Z)/14:0);PE(15:0/22:1(13Z));PE(22:1(13Z)/15:0);;PE-NMe2(O-16:0/O-16:0)	Glycerophospholipid		PE(19:1_18:0)-H	B	758.571	495.99	-0.0005349	0.10806	0.0290236	0.0263308	0.0310281	0.0203332	0.00100309	0.000617041	0.00121595	0.000410765	1.10227	1.52598	0.935399	1.29496	0.907218	2.29e-07	4.74e-07	4-1; 3-2; 4-2; 4-3	0	1	0	1
6617	Lipids positive	850.667	495.939	PC(o-22:1/20:4);PC(P-20:0/22:4);;PC(22:0/P-18:1);PC(22:1/P-18:0);PC(24:1/P-16:0);PC(O-18:0/22:2);PC(o-18:2/22:0);PC(O-20:0/20:2);PC(P-16:0/24:1);PC(P-18:0/22:1);PC(P-18:1/22:0);PC(P-20:0/20:1)	Glycerophospholipid								0.00923421	0.0186111	0.00824837	0.0104093	0.000389069	0.00191516	0.000403949	0.000408438	0.496168	0.792405	1.11952	1.78793	2.01545	1.81e-06	3.94e-06	2-1; 3-2; 4-2	1	0	0	1
5512	Lipids positive	770.602	496.077	PC(18:1/P-18:1);PC(18:2/P-18:0);PC(20:2/P-16:0);PC(O-16:0/20:3);PC(O-18:0/18:3);PC(o-18:1/18:2);PC(P-16:0/20:2);PC(P-18:0/18:2);PC(P-18:1/18:1);;PC(18:0/O-16:0);PC(o-16:0/18:0);PC(O-17:0/17:0);PC(O-18:0/16:0);PC(O-20:0/14:0);PE(O-16:0/21:0);PE(O-18:0/19:0);PE(O-20:0/17:0)	Glycerophospholipid								0.00500043	0.00968518	0.0030976	0.0092713	0.000254986	0.00059294	0.000224168	0.000489879	0.516297	0.334106	1.61429	1.04464	1.93687	4.26e-10	1.92e-09	2-1; 3-1; 4-1; 3-2; 4-3	1	1	1	0
5080	Lipids negative	869.679	496.097	PE(20:2(11Z,14Z)/24:1(15Z));"PE(20:3(5Z,8Z,11Z)/24:0)";"PE(20:3(8Z,11Z,14Z)/24:0)";"PE(22:1(13Z)/22:2(13Z,16Z))";"PE(22:2(13Z,16Z)/22:1(13Z))";"PE(24:0/20:3(5Z,8Z,11Z))";"PE(24:0/20:3(8Z,11Z,14Z))";"PE(24:1(15Z)/20:2(11Z,14Z))	Glycerophospholipid								0.00156399	0.0070518	0.00218985	0.00565159	7.61606e-05	0.00019223	0.000114622	0.000300521	0.221786	0.387475	0.714201	1.24776	4.50884	6.45e-15	4.76e-14	2-1; 4-1; 3-2; 4-2; 4-3	1	1	0	1
3964	Lipids negative	770.533	496.174	PC(15:0/dm16:0);PE(16:0/dm18:0);PE(18:0/dm16:0);;"PE(18:2(9Z,12Z)/dm18:1(11Z))";"PE(18:2(9Z,12Z)/dm18:1(9Z))";"PE(18:3(6Z,9Z,12Z)/dm18:0)";"PE(18:3(9Z,12Z,15Z)/dm18:0)";"PE(20:3(5Z,8Z,11Z)/dm16:0)";"PE(20:3(8Z,11Z,14Z)/dm16:0)";"PE(O-16:0/20:4(5Z,8Z,11Z,14Z))	Glycerophospholipid								0.00158029	0.00259197	0.00184154	0.00506987	6.0124e-05	0.000163858	3.91784e-05	0.000131038	0.609688	0.363233	0.858135	0.51125	1.64018	3.02e-15	2.46e-14	2-1; 4-1; 3-2; 4-2; 4-3	1	1	0	1
3213	Lipids negative	702.545	496.309	PC(15:0/dm16:0);PE(16:0/dm18:0);PE(18:0/dm16:0)	Glycerophospholipid								0.0261897	0.0544747	0.0243321	0.060528	0.000909325	0.00199976	0.000970779	0.00130697	0.480767	0.401998	1.07634	0.899992	2.08001	7.41e-15	5.35e-14	2-1; 4-1; 3-2; 4-2; 4-3	1	1	0	1
5265	Lipids positive	749.624	496.415	PC(18:0/O-16:0);PC(o-16:0/18:0);PC(O-17:0/17:0);PC(O-18:0/16:0);PC(O-20:0/14:0);PE(O-16:0/21:0);PE(O-18:0/19:0);PE(O-20:0/17:0)	Glycerophospholipid								0.0659954	0.161661	0.0310066	0.080154	0.00530592	0.00807148	0.00174557	0.00383851	0.408234	0.386838	2.12843	2.01688	2.44958	1.58e-12	1.6e-11	2-1; 3-1; 3-2; 4-2; 4-3	1	1	1	1
5645	Lipids negative	928.588	496.737	PI(18:0/22:5(4Z,7Z,10Z,13Z,16Z));"PI(18:0/22:5(7Z,10Z,13Z,16Z,19Z))";"PI(18:2(9Z,12Z)/22:3(10Z,13Z,16Z))";"PI(20:1(11Z)/20:4(5Z,8Z,11Z,14Z))";"PI(20:1(11Z)/20:4(8Z,11Z,14Z,17Z))";"PI(20:4(5Z,8Z,11Z,14Z)/20:1(11Z))";"PI(20:4(8Z,11Z,14Z,17Z)/20:1(11Z))";"PI(22:3(10Z,13Z,16Z)/18:2(9Z,12Z))";"PI(22:5(4Z,7Z,10Z,13Z,16Z)/18:0)";"PI(22:5(7Z,10Z,13Z,16Z,19Z)/18:0)	Glycerophospholipid								0.000441791	0.00166232	0.000323191	0.00214215	5.66111e-05	9.02922e-05	NA	4.58267e-05	0.265768	0.150872	1.36696	0.776002	3.76268	7.34e-16	7.09e-15	2-1; 3-1; 4-1; 3-2; 4-2; 4-3	1	0	1	1
4195	Lipids negative	792.613	496.784	PC(18:0/O-16:0);PC(O-16:0/18:0);PC(O-17:0/17:0);PC(O-18:0/16:0)	Glycerophospholipid		PC(18:0e_16:0)+HCOO	B	792.611	496.23	-0.0025397	-0.553683	0.0434082	0.143007	0.0225779	0.0787518	0.00160325	0.00497422	0.000855766	0.0019294	0.303539	0.286697	1.92259	1.81592	3.29447	2.28e-17	3.86e-16	2-1; 3-1; 4-1; 3-2; 4-2; 4-3	1	0	1	1
4100	Lipids negative	784.587	497.459	PC(14:0/22:2(13Z,16Z))";PC(14:1(9Z)/22:1(13Z));"PC(16:0/20:2(11E,14E))[U]";"PC(16:0/20:2(11Z,14Z))";PC(16:1(9Z)/20:1(11Z));"PC(18:0/18:2(10Z,12Z))";"PC(18:0/18:2(2E,4E))";"PC(18:0/18:2(6Z,9Z))";"PC(18:0/18:2(9Z,12Z))";PC(18:1(10E)/18:1(10E))[U];PC(18:1(10Z)/18:1(10Z));PC(18:1(11E)/18:1(11E));PC(18:1(11Z)/18:1(11Z));PC(18:1(11Z)/18:1(9Z));PC(18:1(12E)/18:1(12E))[U];PC(18:1(12Z)/18:1(12Z));PC(18:1(…	Glycerophospholipid								0.0063168	0.00679188	0.00826593	0.00638001	0.00021423	0.000182697	0.00037773	0.00014776	0.930052	1.2956	0.764197	1.06456	1.07521	4.74e-05	8.15e-05	3-1; 3-2; 4-3	0	1	1	0
6683	Lipids positive	855.665	497.811	PC[41:3];PE[44:3];;PC[39:0];PE-NMe2[40:0];PE[42:0]	Glycerophospholipid								0.00138357	0.00148346	0.000811553	0.000333698	0.000134152	9.00584e-05	5.46106e-05	4.50943e-05	0.932661	2.432	1.70484	4.44553	1.0722	1.45e-07	3.6e-07	3-1; 4-1; 3-2; 4-2; 4-3	0	1	1	1
4240	Lipids negative	796.548	497.957	PC(15:0/dm18:1(11Z));PC(15:0/dm18:1(9Z));PE(18:0/dm18:1(11Z));PE(18:0/dm18:1(9Z));PE(18:1(11Z)/dm18:0);PE(18:1(9Z)/dm18:0);PE(20:1(11Z)/dm16:0);PE(P-18:0/18:1(9Z));;"PE(20:3(5Z,8Z,11Z)/dm18:1(11Z))";"PE(20:3(5Z,8Z,11Z)/dm18:1(9Z))";"PE(20:3(8Z,11Z,14Z)/dm18:1(11Z))";"PE(20:3(8Z,11Z,14Z)/dm18:1(9Z))";"PE(20:4(5Z,8Z,11Z,14Z)/dm18:0)";"PE(20:4(8Z,11Z,14Z,17Z)/dm18:0)";"PE(22:4(7Z,10Z,13Z,16Z)/dm16:0…	Glycerophospholipid								0.0197431	0.0175812	0.0246761	0.024471	0.000189759	0.000367389	0.000622932	0.000270608	1.12297	1.00838	0.80009	0.718449	0.890499	2.65e-11	8.62e-11	2-1; 3-1; 4-1; 3-2; 4-2	1	0	1	1
6535	Lipids positive	843.593	497.985	PS[40:3];;PS[38:0];;PG[40:5];;PC[35:1];PE[38:1]	Glycerophospholipid								0.00251708	0.00213273	0.00219352	0.00158986	0.00012386	0.000113111	0.000174223	7.84466e-05	1.18021	1.37969	1.14751	1.34146	0.847303	0.00052341	0.00085991	4-1; 4-2; 4-3	0	1	0	1
4425	Lipids negative	814.538	498.369	PE(20:2(11Z,14Z)/22:6(4Z,7Z,10Z,13Z,16Z,19Z));"PE(20:3(5Z,8Z,11Z)/22:5(4Z,7Z,10Z,13Z,16Z))";"PE(20:3(5Z,8Z,11Z)/22:5(7Z,10Z,13Z,16Z,19Z))";"PE(20:3(8Z,11Z,14Z)/22:5(4Z,7Z,10Z,13Z,16Z))";"PE(20:3(8Z,11Z,14Z)/22:5(7Z,10Z,13Z,16Z,19Z))";"PE(20:4(5Z,8Z,11Z,14Z)/22:4(7Z,10Z,13Z,16Z))";"PE(20:4(8Z,11Z,14Z,17Z)/22:4(7Z,10Z,13Z,16Z))";"PE(22:4(7Z,10Z,13Z,16Z)/20:4(5Z,8Z,11Z,14Z))";"PE(22:4(7Z,10Z,13Z,16Z…	Glycerophospholipid								0.001295	0.00124006	0.00239349	0.00301306	0.000280034	0.000145623	0.000218667	6.59892e-05	1.04431	0.794371	0.541053	0.41156	0.957569	9.61e-05	0.00016062	4-1; 4-2; 4-3	0	1	0	1
4483	Lipids negative	818.628	498.596	PC(18:0/dm18:0);PC(20:0/dm16:0);PC(O-16:0/20:1(9Z))	Glycerophospholipid								0.0383982	0.0542008	0.0225953	0.0331964	0.00124716	0.00232342	0.000618093	0.00104879	0.708443	0.680656	1.69938	1.63273	1.41155	2.34e-11	7.67e-11	2-1; 3-1; 3-2; 4-2; 4-3	1	1	1	1
4803	Lipids negative	846.601	499.039	PE(20:5(5Z,8Z,11Z,14Z,17Z)/24:1(15Z));"PE(22:0/22:6(4Z,7Z,10Z,13Z,16Z,19Z))";"PE(22:1(13Z)/22:5(4Z,7Z,10Z,13Z,16Z))";"PE(22:1(13Z)/22:5(7Z,10Z,13Z,16Z,19Z))";"PE(22:2(13Z,16Z)/22:4(7Z,10Z,13Z,16Z))";"PE(22:4(7Z,10Z,13Z,16Z)/20:2(11Z,14Z))";"PE(22:5(4Z,7Z,10Z,13Z,16Z)/22:1(13Z))";"PE(22:5(7Z,10Z,13Z,16Z,19Z)/22:1(13Z))";"PE(22:6(4Z,7Z,10Z,13Z,16Z,19Z)/22:0)";"PE(24:1(15Z)/20:5(5Z,8Z,11Z,14Z,17Z))"…	Glycerophospholipid								0.0021144	0.00123501	0.00351782	0.000922239	0.000132356	0.00013261	0.000101753	NA	1.71205	3.81443	0.601054	1.33915	0.584096	7.84e-11	2.35e-10	2-1; 3-1; 4-1; 3-2; 4-3	1	1	1	0
3776	Lipids negative	754.576	499.439	PE(20:1(11Z)/dm18:1(11Z));PE(20:1(11Z)/dm18:1(9Z));"PE(20:2(11Z,14Z)/dm18:0)	Glycerophospholipid								0.0342669	0.0229385	0.0335171	0.0190517	0.00127456	0.000593337	0.0013609	0.000397819	1.49386	1.75927	1.02237	1.20401	0.669407	4.96e-10	1.35e-09	2-1; 4-1; 3-2; 4-3	1	1	0	0
3781	Lipids negative	755.58	499.514	PE(20:1(11Z)/dm18:1(11Z));PE(20:1(11Z)/dm18:1(9Z));"PE(20:2(11Z,14Z)/dm18:0)";;PC(O-16:0/17:0);PE(18:0/O-18:0)[U];PE(O-16:0/20:0);PE(O-18:0/18:0)	Glycerophospholipid								0.0164072	0.0109239	0.0158963	0.00891397	0.000602953	0.000344663	0.000588816	0.000191177	1.50196	1.7833	1.03214	1.22548	0.665799	2.41e-10	6.88e-10	2-1; 4-1; 3-2; 4-2; 4-3	1	1	0	1
5360	Lipids positive	757.593	499.517	PC(P-18:0/17:2);PE(20:1/P-18:1);PE(20:2/P-18:0);PE(22:2/P-16:0);PE(O-18:0/20:3);PE(O-20:0/18:3);PE(P-16:0/22:2);PE(P-18:0/20:2);PE(P-18:1/20:1);PE(P-20:0/18:2);;PC(O-16:0/17:0);PC(O-18:0/15:0);PC(O-20:0/13:0);PE(O-16:0/20:0);PE(O-18:0/18:0);PE(O-20:0/16:0);;PA(O-18:0/22:4);PA(O-20:0/20:4);PA(P-20:0/20:3)	Glycerophospholipid								0.00454067	0.00226447	0.00381809	0.00179033	0.00031798	0.000159091	0.000263865	0.000118191	2.00518	2.13262	1.18925	1.26483	0.498708	8.5e-08	2.19e-07	2-1; 4-1; 3-2; 4-3	1	1	0	0
4006	Lipids negative	774.566	502.194	PC(15:0/dm18:1(11Z));PC(15:0/dm18:1(9Z));PE(18:0/dm18:1(11Z));PE(18:0/dm18:1(9Z));PE(18:1(11Z)/dm18:0);PE(18:1(9Z)/dm18:0);PE(20:1(11Z)/dm16:0);PE(P-18:0/18:1(9Z))	Glycerophospholipid								0.00202055	0.010173	0.00202377	0.00848455	0.000142375	0.000272273	0.000109262	0.000213506	0.198619	0.238524	0.998409	1.199	5.03477	9.53e-19	2.91e-17	2-1; 4-1; 3-2; 4-2; 4-3	1	1	0	1
3199	Lipids negative	701.513	502.736	PA(18:0_18:1)	Glycerophospholipid		PA(18:0_18:1)-H	A	701.512	502.05	-0.0014658	-0.686058	0.0186675	0.0280267	0.0226004	0.0267118	0.00185857	0.00131166	0.000926884	0.00259076	0.666062	0.846084	0.825981	1.04923	1.50136	0.0057339	0.0081633	2-1; 4-1	1	0	0	0
4662	Lipids negative	834.624	502.878	PC(10:0/26:0)[U];PC(11:0/25:0);PC(12:0/24:0);PC(13:0/23:0);PC(14:0/22:0);PC(15:0/21:0);PC(16:0/20:0);PC(17:0/19:0)[U];PC(18:0/18:0);PC(19:0/17:0)[U];PC(20:0/16:0);PC(21:0/15:0)[U];PC(22:0/14:0);PC(23:0/13:0)[U];PC(24:0/12:0)[U];PC(25:0/11:0)[U];PE(15:0/24:0);PE(16:0/23:0)[U];PE(17:0/22:0)[U];PE(18:0/21:0)[U];PE(19:0/20:0)[U];PE(21:0/18:0)[U];PE(22:0/17:0)[U];PE(24:0/15:0)	Glycerophospholipid		PC(18:0_18:0)+HCOO	A	834.623	502.47	-0.0005888	-0.407877	0.0270347	0.0389398	0.0167316	0.0274456	0.0010794	0.00103945	0.000601698	0.000681805	0.694268	0.609626	1.61579	1.4188	1.44037	2.05e-12	7.89e-12	2-1; 3-1; 3-2; 4-2; 4-3	1	1	1	1
5613	Lipids positive	776.58	503.13	PS(O-16:0/20:1);PS(O-18:0/18:1);PS(O-20:0/16:1);PS(P-16:0/20:0);PS(P-18:0/18:0);PS(P-20:0/16:0);;PG(O-16:0/20:3);PG(O-18:0/18:3);PG(P-16:0/20:2);PG(P-18:0/18:2)	Glycerophospholipid								0.000284346	0.00136025	0.000274436	0.00118792	3.05919e-05	0.000138908	3.68914e-05	5.86716e-05	0.20904	0.231021	1.03611	1.14506	4.78378	1.91e-06	4.17e-06	2-1; 4-1; 3-2; 4-3	1	1	0	0
7277	Lipids positive	910.637	503.232	PI[38:1]	Glycerophospholipid								0.00256603	NA	0.00147996	NA	0.000129551	NA	0.000113544	NA	NA	NA	1.73386	NA	#VALUE!	2.91e-15	1.78e-13	2-1; 3-1; 4-1; 3-2; 4-3	1	1	1	0
6176	Lipids positive	817.65	503.761	PC[38:1];PE[41:1];;PA[43:2]	Glycerophospholipid								0.0893407	0.0443136	0.0558514	0.0221379	0.00583112	0.00244539	0.00304065	0.00104695	2.0161	2.52289	1.59962	2.00171	0.496007	2.47e-10	1.19e-09	2-1; 3-1; 4-1; 4-2; 4-3	1	1	1	1
3349	Lipids negative	716.561	503.768	PC(14:0/dm18:0);PC(16:0/dm16:0);PC(O-14:0/18:1(9Z))	Glycerophospholipid								0.00156203	0.00556823	0.00128653	0.00536169	8.35204e-05	0.00019093	6.7981e-05	0.000164299	0.280525	0.239948	1.21414	1.03852	3.56475	1.16e-16	1.5e-15	2-1; 4-1; 3-2; 4-3	1	1	0	0
4966	Lipids negative	860.639	504.032	PC(14:0/24:1(15Z));PC(14:1(9Z)/24:0);PC(16:0/22:1(13Z));PC(16:1(9Z)/22:0);PC(18:0/20:1(11Z));PC(18:0/20:1(13Z));PC(18:0/20:1(14Z));PC(18:0/20:1(5Z));PC(18:0/20:1(8Z));PC(18:1(11Z)/20:0);PC(18:1(9E)/20:0);PC(18:1(9Z)/20:0);PC(20:0/18:1(11Z));PC(20:0/18:1(12E))[U];PC(20:0/18:1(13E))[U];PC(20:0/18:1(6Z));PC(20:0/18:1(7Z));PC(20:0/18:1(9Z));PC(20:1(11Z)/18:0);PC(22:0/16:1(9Z));PC(22:1(13Z)/16:0);PC(2…	Glycerophospholipid		PC(18:0_20:1)+HCOO	A	860.638	501.24	-0.000788	-2.79173	0.0730621	0.0461044	0.0539876	0.0266045	0.00253116	0.00143471	0.00177018	0.000821666	1.58471	2.02926	1.35331	1.73295	0.63103	6.2e-13	2.65e-12	2-1; 3-1; 4-1; 3-2; 4-2; 4-3	1	0	1	1
4071	Lipids negative	780.592	504.799	PC(O-17:0/20:4(5Z,8Z,11Z,14Z));;PC(O-17:0/18:1(9Z));PE(20:0/dm18:0);PE(22:0/dm16:0)	Glycerophospholipid		PE(40:4e)-H	C	780.59	507.57	-0.0019233	2.7713	0.0252229	0.0300335	0.0272517	0.0231343	0.000805129	0.000882524	0.000997384	0.000661852	0.839826	1.17798	0.925555	1.29823	1.19072	0.00011358	0.0001886	2-1; 4-2; 4-3	1	1	0	1
6550	Lipids positive	844.668	504.874	PC[40:2];PE[43:2]	Glycerophospholipid								0.00690261	0.00360465	0.00393723	0.00166307	0.000384856	0.000165348	0.00021381	8.98664e-05	1.91492	2.36744	1.75317	2.16746	0.522215	2.19e-11	1.5e-10	2-1; 3-1; 4-1; 4-2; 4-3	1	1	1	1
5281	Lipids negative	886.655	505.129	PC(16:1(9Z)/24:1(15Z));"PC(18:0/22:2(13Z,16Z))";PC(18:1(11Z)/22:1(13Z));PC(18:1(9Z)/22:1(13Z));"PC(18:2(9Z,12Z)/22:0)";"PC(20:0/20:2(11Z,14Z))";PC(20:1(11E)/20:1(11E));PC(20:1(11Z)/20:1(11Z));PC(20:1(11Z)/20:1(11Z))[U];PC(20:1(9E)/20:1(9E));PC(20:1(9Z)/20:1(9Z));"PC(20:2(11Z,14Z)/20:0)";"PC(22:0/18:2(9Z,12Z))";PC(22:1(13Z)/18:1(9Z));"PC(22:2(13Z,16Z)/18:0)";PC(24:1(15Z)/16:1(9Z))	Glycerophospholipid								0.016703	0.0117201	0.0111519	0.00593149	0.000565115	0.000364712	0.000343098	0.000133876	1.42516	1.88012	1.49777	1.97591	0.701674	2.68e-13	1.27e-12	2-1; 3-1; 4-1; 4-2; 4-3	1	1	1	1
5422	Lipids positive	762.636	505.585	PC(O-16:0/19:0);PC(O-18:0/17:0);PC(O-20:0/15:0);PE(O-16:0/22:0);PE(O-18:0/20:0);PE(O-20:0/18:0);;PA(O-18:0/22:1);PA(O-20:0/20:1);PA(P-18:0/22:0);PA(P-20:0/20:0)	Glycerophospholipid								0.0037387	0.0172303	0.00212282	0.00987015	0.000731265	0.000784139	0.000113032	0.000455629	0.216984	0.215074	1.7612	1.7457	4.60864	1.92e-13	2.9e-12	2-1; 4-1; 3-2; 4-2; 4-3	1	1	0	1
4832	Lipids negative	848.617	505.663	PE(20:4(5Z,8Z,11Z,14Z)/24:1(15Z));"PE(20:4(8Z,11Z,14Z,17Z)/24:1(15Z))";"PE(20:5(5Z,8Z,11Z,14Z,17Z)/24:0)";"PE(22:0/22:5(4Z,7Z,10Z,13Z,16Z))";"PE(22:0/22:5(7Z,10Z,13Z,16Z,19Z))";"PE(22:1(13Z)/22:4(7Z,10Z,13Z,16Z))";"PE(22:4(7Z,10Z,13Z,16Z)/22:1(13Z))";"PE(22:5(4Z,7Z,10Z,13Z,16Z)/22:0)";"PE(22:5(7Z,10Z,13Z,16Z,19Z)/22:0)";"PE(24:0/20:5(5Z,8Z,11Z,14Z,17Z))";"PE(24:1(15Z)/20:4(5Z,8Z,11Z,14Z))";"PE(24…	Glycerophospholipid								0.00438854	0.00473283	0.00440055	0.00287834	0.000233505	0.000160875	0.000378075	0.000121317	0.927254	1.52885	0.997271	1.64429	1.07845	0.00035391	0.00056464	4-1; 4-2; 4-3	0	1	0	1
6615	Lipids positive	850.631	505.709	PC[41:5];PE[44:5];;PC[39:2];PE[42:2]	Glycerophospholipid								0.0016756	0.00129404	0.00150262	0.000857595	0.000119175	9.54415e-05	0.000113677	0.000105103	1.29486	1.75213	1.11512	1.50892	0.772283	0.00022822	0.00038806	4-1; 4-2; 4-3	0	1	0	1
4927	Lipids negative	857.676	506.165	PC(16:1(9Z)/24:1(15Z));"PC(18:0/22:2(13Z,16Z))";PC(18:1(11Z)/22:1(13Z));PC(18:1(9Z)/22:1(13Z));"PC(18:2(9Z,12Z)/22:0)";"PC(20:0/20:2(11Z,14Z))";PC(20:1(11E)/20:1(11E));PC(20:1(11Z)/20:1(11Z));PC(20:1(11Z)/20:1(11Z))[U];PC(20:1(9E)/20:1(9E));PC(20:1(9Z)/20:1(9Z));"PC(20:2(11Z,14Z)/20:0)";"PC(22:0/18:2(9Z,12Z))";PC(22:1(13Z)/18:1(9Z));"PC(22:2(13Z,16Z)/18:0)";PC(24:1(15Z)/16:1(9Z))	Glycerophospholipid								0.278276	0.524205	0.358945	0.462135	0.00714264	0.0169576	0.0139559	0.00857187	0.530853	0.776711	0.77526	1.13431	1.88376	3.93e-11	1.23e-10	2-1; 3-1; 4-1; 3-2; 4-2; 4-3	1	0	1	1
3986	Lipids negative	772.587	506.42	PC(15:0/20:1(11Z));PC(17:0/18:1(9Z));PC(17:1(9Z)/18:0)[U];PC(20:1(11Z)/15:0);PE(14:0/24:1(15Z));PE(14:1(9Z)/24:0);PE(16:0/22:1(13Z));PE(16:1(9Z)/22:0);PE(18:0/20:1(11Z));PE(18:1(11Z)/20:0);PE(18:1(9Z)/20:0);PE(20:0/18:1(11Z));PE(20:0/18:1(13Z));PE(20:0/18:1(7Z));PE(20:0/18:1(9Z));PE(20:1(11Z)/18:0);PE(22:0/16:1(9Z));PE(22:1(13Z)/16:0);PE(24:0/14:1(9Z));PE(24:1(15Z)/14:0);;PC(O-12:0/O-20:0)[U];PC(…	Glycerophospholipid		PE(18:0_20:1)-H	A	772.583	506.01	-0.0032332	-0.409593	0.0609833	0.0445029	0.0747958	0.0393235	0.00188789	0.000993144	0.00251628	0.00120988	1.37032	1.90206	0.815331	1.13171	0.729756	1.7e-11	5.68e-11	2-1; 3-1; 4-1; 3-2; 4-3	1	1	1	0
5581	Lipids positive	774.6	506.558	PC[35:1];PE[38:1];;PA[40:2];;PC(O-16:0/O-16:0)	Glycerophospholipid		PE(38:1)+H	C	774.598	506.61	-0.0022363	0.052197	0.0192832	0.0107296	0.0201742	0.00882226	0.0012405	0.000461879	0.0010231	0.00042185	1.79719	2.28674	0.955835	1.2162	0.556424	4.31e-09	1.46e-08	2-1; 4-1; 3-2; 4-3	1	1	0	0
5146	Lipids negative	874.667	506.7	PC(24:1(15Z)/dm18:1(11Z));PC(24:1(15Z)/dm18:1(9Z));;PC(O-18:0/22:0)	Glycerophospholipid								0.0182079	0.0252784	0.0241468	0.0335755	0.000614415	0.000598609	0.000377228	0.000778359	0.720297	0.719179	0.754054	0.752883	1.38832	1.81e-12	7.03e-12	2-1; 3-1; 4-1; 4-2; 4-3	1	1	1	1
3644	Lipids negative	742.576	506.901	PC(16:0/dm18:1(11Z));PC(16:0/dm18:1(9Z));PC(16:1(9Z)/dm18:0);PC(18:1(11Z)/dm16:0);PC(18:1(9Z)/dm16:0);"PC(O-16:0/18:2(9Z,12Z))[U]";PC(O-16:1(1E)/18:1(9Z))[U];PC(P-16:0/18:1(9Z))	Glycerophospholipid								0.0136875	0.012505	0.0133832	0.0103562	0.000440131	0.000355616	0.00054644	0.000251417	1.09456	1.29229	1.02274	1.20749	0.913608	6.25e-05	0.00010606	4-1; 4-2; 4-3	0	1	0	1
5247	Lipids negative	883.692	506.943	PC(18:2(9Z,12Z)/24:1(15Z));"PC(18:3(6Z,9Z,12Z)/24:0)";"PC(18:3(9Z,12Z,15Z)/22:0)";"PC(20:1(11Z)/22:2(13Z,16Z))";"PC(20:2(11Z,14Z)/22:1(13Z))";"PC(20:3(5Z,8Z,11Z)/22:0)";"PC(20:3(8Z,11Z,14Z)/22:0)";"PC(22:0/20:3(5Z,8Z,11Z))";"PC(22:0/20:3(8Z,11Z,14Z))";"PC(22:1(13Z)/20:2(11Z,14Z))";"PC(22:2(13Z,16Z)/20:1(11Z))";"PC(24:0/18:3(6Z,9Z,12Z))";"PC(24:0/18:3(9Z,12Z,15Z))";"PC(24:1(15Z)/18:2(9Z,12Z))	Glycerophospholipid								0.00783685	0.0196787	0.00804268	0.0151334	0.000272609	0.000584994	0.000289622	0.000132271	0.398241	0.531452	0.974409	1.30035	2.51104	5.02e-16	5.06e-15	2-1; 4-1; 3-2; 4-2; 4-3	1	1	0	1
6469	Lipids positive	838.67	507.107	PC(O-20:0/19:1);PC(P-18:0/21:0);PC(P-20:0/19:0);PE(24:0/P-18:0);PE(O-20:0/22:1);PE(P-18:0/24:0);PE(P-20:0/22:0)	Glycerophospholipid								0.000888084	0.00186253	0.000903398	0.00195379	5.67215e-05	7.44234e-05	8.70917e-05	0.000135234	0.476817	0.462381	0.983048	0.953287	2.09724	1.69e-07	4.17e-07	2-1; 4-1; 3-2; 4-3	1	1	0	0
6845	Lipids positive	868.678	507.83	PC[42:3];;PC[40:0];PE[43:0]	Glycerophospholipid								0.0139962	0.00998504	0.00650694	0.00343675	0.00110306	0.000391309	0.000256775	0.000184371	1.40172	1.89334	2.15097	2.90537	0.71341	6.45e-10	2.75e-09	2-1; 3-1; 4-1; 3-2; 4-2; 4-3	1	0	1	1
7112	Lipids positive	894.623	507.849	PS[44:5];;PS[42:2];;PG[44:7];PC[39:3];PE[42:3]	Glycerophospholipid								0.00161092	0.000428579	0.0010164	0.000662426	6.27942e-05	3.33863e-05	1.49482e-05	7.41659e-05	3.75874	1.53436	1.58493	0.646984	0.266046	4.49e-06	9.29e-06	2-1; 3-1; 4-1	1	0	1	0
4261	Lipids negative	798.603	507.902	PC(15:0/22:2(13Z,16Z))";"PC(22:2(13Z,16Z)/15:0)";PE(16:1(9Z)/24:1(15Z));"PE(18:0/22:2(13Z,16Z))";PE(18:1(11Z)/22:1(13Z));PE(18:1(9Z)/22:1(13Z));"PE(18:2(9Z,12Z)/22:0)";"PE(20:0/20:2(11Z,14Z))";PE(20:1(11Z)/20:1(11Z));"PE(20:2(11Z,14Z)/20:0)";"PE(22:0/18:2(9Z,12Z))";PE(22:1(13Z)/18:1(11Z));PE(22:1(13Z)/18:1(9Z));"PE(22:2(13Z,16Z)/18:0)";PE(24:1(15Z)/16:1(9Z));;PC(O-16:/O-18:1(9Z))[U];PC(O-16:0/O-1…	Glycerophospholipid		PE(18:1_22:1)-H	B	798.601	507.33	-0.0017421	-0.57192	0.0219189	0.0245634	0.0289598	0.0235103	0.000835029	0.000615199	0.00124293	0.000392989	0.892342	1.23179	0.756873	1.04479	1.12065	5.83e-05	9.92e-05	3-1; 3-2; 4-3	0	1	1	0
5527	Lipids negative	912.671	508.891	PC(14:0/26:0);PC(15:0/25:0)[U];PC(16:0/24:0);PC(17:0/23:0);PC(18:0/22:0);PC(19:0/21:0)[U];PC(20:0/20:0);PC(21:0/19:0)[U];PC(22:0/18:0);PC(23:0/17:0)[U];PC(24:0/16:0);PC(25:0/15:0)[U];PC(26:0/14:0)[U];PE(17:0/26:0)[U];PE(18:0/25:0)[U];PE(19:0/24:0)[U];PE(20:0/23:0)[U];PE(21:0/22:0)[U];PE(22:0/21:0)[U];PE(23:0/20:0)[U];PE(24:0/19:0)[U];;"PC(18:2(9Z,12Z)/24:1(15Z))";"PC(18:3(6Z,9Z,12Z)/24:0)";"PC(18…	Glycerophospholipid								0.00515812	0.00544689	0.00120653	0.00164475	0.000416062	0.000285029	0.000436444	0.00020145	0.946984	0.73356	4.27519	3.31168	1.05598	1.35e-08	3.12e-08	3-1; 4-1; 3-2; 4-2	0	0	1	1
6372	Lipids positive	832.62	509.58	PE(O-20:0/22:4);;PC(O-18:0/19:1);PC(O-20:0/17:1);PC(P-16:0/21:0);PC(P-18:0/19:0);PC(P-20:0/17:0);PE(22:0/P-18:0);PE(24:0/P-16:0);PE(O-18:0/22:1);PE(O-20:0/20:1);PE(P-16:0/24:0);PE(P-18:0/22:0);PE(P-20:0/20:0)	Glycerophospholipid								0.00169202	0.000976501	0.00250807	0.000677301	0.000160924	4.40158e-05	0.000167977	5.32978e-05	1.73274	3.70303	0.674632	1.44175	0.577121	4.38e-09	1.48e-08	2-1; 3-1; 4-1; 3-2; 4-3	1	1	1	0
7197	Lipids positive	903.702	509.582	PC(o-22:1/22:3);PC(o-22:2/22:2);PC(o-24:0/20:4);;PC(24:0/P-18:0);PC(o-18:1/24:0);PC(O-20:0/22:1);PC(o-22:0/20:1);PC(P-18:0/24:0);PC(P-20:0/22:0);;PC(O-20:0/O-20:0)	Glycerophospholipid								0.00308762	0.00237233	0.00332268	0.00113084	0.000270108	0.000103695	0.000114386	6.1154e-05	1.30152	2.93823	0.929257	2.09784	0.768335	1.67e-08	4.93e-08	2-1; 4-1; 3-2; 4-2; 4-3	1	1	0	1
5787	Lipids positive	788.65	509.987	PC(O-18:0/19:1);PC(O-20:0/17:1);PC(P-16:0/21:0);PC(P-18:0/19:0);PC(P-20:0/17:0);PE(22:0/P-18:0);PE(24:0/P-16:0);PE(O-18:0/22:1);PE(O-20:0/20:1);PE(P-16:0/24:0);PE(P-18:0/22:0);PE(P-20:0/20:0);;PA(O-20:0/22:2);PA(P-20:0/22:1)	Glycerophospholipid								0.000978102	0.00234116	NA	0.000854929	9.20512e-05	7.1896e-05	NA	3.84407e-05	0.417786	NA	NA	2.73842	2.39357	4.02e-12	3.53e-11	2-1; 3-1; 3-2; 4-2; 4-3	1	1	1	1
6930	Lipids positive	877.687	510.075	PC(o-22:0/22:6);PC(o-22:3/22:3);;PC(24:1/P-18:1);PC(o-24:0/18:3);PC(P-18:1/24:1);PC(P-20:0/22:2);;PC(o-18:0/22:0);PC(o-20:0/20:0)	Glycerophospholipid								0.00324066	0.00317236	0.00293351	0.00159685	0.000318919	0.000136769	0.000127614	0.000109215	1.02153	1.83706	1.1047	1.98664	0.978923	1.63e-05	3.17e-05	4-1; 4-2; 4-3	0	1	0	1
6216	Lipids positive	820.596	510.841	PS[38:1];;PG[38:3]	Glycerophospholipid								0.00343698	0.0022711	0.00351609	0.00213843	0.00017374	9.17265e-05	0.000175219	0.000120533	1.51335	1.64424	0.977501	1.06204	0.660785	4.22e-07	9.95e-07	2-1; 4-1; 3-2; 4-3	1	1	0	0
7657	Lipids positive	960.733	511.109	PE[48:0]	Glycerophospholipid								0.0029187	0.00114629	0.00195657	0.000520003	0.00019896	8.10718e-05	0.000111546	4.72274e-05	2.54621	3.76261	1.49174	2.2044	0.392741	1.12e-10	6e-10	2-1; 3-1; 4-1; 3-2; 4-2; 4-3	1	0	1	1
4552	Lipids negative	824.618	512.831	PE(18:2(9Z,12Z)/24:1(15Z))";"PE(18:3(6Z,9Z,12Z)/24:0)";"PE(18:3(9Z,12Z,15Z)/24:0)";"PE(20:1(11Z)/22:2(13Z,16Z))";"PE(20:2(11Z,14Z)/22:1(13Z))";"PE(20:3(5Z,8Z,11Z)/22:0)";"PE(20:3(8Z,11Z,14Z)/22:0)";"PE(22:0/20:3(5Z,8Z,11Z))";"PE(22:0/20:3(8Z,11Z,14Z))";"PE(22:1(13Z)/20:2(11Z,14Z))";"PE(22:2(13Z,16Z)/20:1(11Z))";"PE(24:0/18:3(6Z,9Z,12Z))";"PE(24:0/18:3(9Z,12Z,15Z))";"PE(24:1(15Z)/18:2(9Z,12Z))";;P…	Glycerophospholipid								0.00812605	0.00918354	0.0100116	0.0063072	0.000406383	0.000302672	0.00038742	0.00068962	0.884849	1.58732	0.811666	1.45604	1.13014	0.00014006	0.0002313	3-1; 4-2; 4-3	0	1	1	1
4860	Lipids negative	850.668	513.409	PC(22:0/dm18:0);PC(24:0/dm16:0)	Glycerophospholipid								0.000482933	0.00381724	0.000732305	0.00600788	4.95436e-05	0.000122595	NA	9.65717e-05	0.126514	0.121891	0.65947	0.635372	7.90428	2.81e-20	1.93e-18	2-1; 4-1; 3-2; 4-2; 4-3	1	1	0	1
5066	Lipids negative	868.608	513.629	PC(15:0/22:1(13Z));PC(22:1(13Z)/15:0);PE(16:0/24:1(15Z));PE(16:1(9Z)/24:0);PE(18:0/22:1(13Z));PE(18:1(11E)/22:0);PE(18:1(11Z)/22:0);PE(18:1(9Z)/22:0);PE(20:0/20:1(11Z));PE(20:1(11Z)/20:0);PE(20:1(13E)/20:0);PE(20:1(13Z)/20:0);PE(22:0/18:1(11Z));PE(22:0/18:1(13Z));PE(22:0/18:1(7Z));PE(22:0/18:1(9Z));PE(22:1(13Z)/18:0);PE(22:1(13Z)/18:0)[U];PE(24:0/16:1(9Z));PE(24:1(15Z)/16:0);"PE(18:3(6Z,9Z,12Z)/2…	Glycerophospholipid								0.0129296	0.0161277	0.00966825	0.0117875	0.000545768	0.000557324	0.000524645	0.000582211	0.801696	0.82021	1.33732	1.3682	1.24736	9.71e-07	1.92e-06	2-1; 3-1; 3-2; 4-2	1	0	1	1
5585	Lipids positive	774.637	514.291	PC(18:0/P-18:0);PC(20:0/P-16:0);PC(O-16:0/20:1);PC(o-16:1/20:0);PC(O-18:0/18:1);PC(o-18:1/18:0);PC(O-20:0/16:1);PC(P-16:0/20:0);PC(P-18:0/18:0);PC(P-20:0/16:0);PE(O-20:0/19:1);PE(P-18:0/21:0);PE(P-20:0/19:0)	Glycerophospholipid		PC(36:1e)+H	C	774.635	513.45	-0.0019866	-0.840786	0.00486172	0.0135057	NA	0.0118446	NA	0.000412266	NA	0.000598469	0.359977	NA	NA	1.14024	2.77796	2.31e-14	5.76e-13	2-1; 4-1; 3-2; 4-3	1	1	0	0
6699	Lipids positive	856.676	514.511	PC[41:2];PE[44:2]	Glycerophospholipid								0.00684242	0.00543087	0.00313687	0.0015009	0.000532144	0.000204035	0.00023656	8.90619e-05	1.25991	2.08999	2.18129	3.61841	0.793706	8.38e-10	3.44e-09	2-1; 3-1; 4-1; 3-2; 4-2; 4-3	1	0	1	1
5308	Lipids negative	888.682	515.904	PC(O-19:0/22:0)	Glycerophospholipid								0.00132081	0.00408964	0.00200516	0.00416011	9.14829e-05	0.000168595	0.000109549	8.40219e-05	0.322964	0.481998	0.658704	0.983061	3.09632	8.05e-14	4.36e-13	2-1; 3-1; 4-1; 3-2; 4-3	1	1	1	0
6410	Lipids positive	834.636	515.95	PE(24:1/P-18:1);PE(P-18:1/24:1);PE(P-20:0/22:2);;PC(O-16:0/21:0);PC(O-17:0/20:0);PC(O-18:0/19:0);PC(O-20:0/17:0);PE(O-18:0/22:0);PE(O-20:0/20:0)	Glycerophospholipid								0.00516983	0.00252413	0.00489797	0.00184917	0.000388023	0.000115099	0.000223436	0.000126608	2.04816	2.64873	1.05551	1.36501	0.488243	2.28e-09	8.36e-09	2-1; 4-1; 3-2; 4-3	1	1	0	0
3502	Lipids negative	730.576	516.422	PC(15:0/dm18:0);PE(18:0/dm18:0);PE(20:0/dm16:0)	Glycerophospholipid		PE(20:1e_16:0)-H	CB	730.575	516.6	-0.0009389	0.17838	0.0110125	0.0237931	0.00803929	0.0273813	0.000540823	0.00158091	0.000245936	0.00056782	0.462845	0.293605	1.36984	0.868954	2.16055	1.01e-12	4.15e-12	2-1; 4-1; 3-2; 4-2; 4-3	1	1	0	1
7349	Lipids positive	918.694	516.55	PC[46:6];;PC[44:3]	Glycerophospholipid								0.00346993	0.000550406	0.0013785	NA	0.000477828	5.60803e-05	9.86664e-05	NA	6.30431	NA	2.51718	NA	0.158622	1.81e-08	5.31e-08	2-1; 3-1; 4-1; 3-2; 4-3	1	1	1	0
6939	Lipids positive	878.699	516.866	PC(o-22:2/22:3);;PC(24:0/P-18:1);PC(24:1/P-18:0);PC(o-18:2/24:0);PC(O-20:0/22:2);PC(P-18:0/24:1);PC(P-18:1/24:0);PC(P-20:0/22:1)	Glycerophospholipid								0.00875367	0.0160345	0.00876027	0.00880239	0.000825467	0.000954272	0.000455986	0.00049989	0.545928	0.995215	0.999247	1.82161	1.83174	5.39e-07	1.25e-06	2-1; 3-2; 4-2	1	0	0	1
5373	Lipids positive	758.605	517.161	PC(O-18:0/17:2);PC(P-16:0/19:1);PC(P-18:0/17:1);PC(P-20:0/15:1);PE(20:0/P-18:1);PE(20:1/P-18:0);PE(22:1/P-16:0);PE(O-16:0/22:2);PE(O-18:0/20:2);PE(O-20:0/18:2);PE(P-16:0/22:1);PE(P-18:0/20:1);PE(P-18:1/20:0);PE(P-20:0/18:1)	Glycerophospholipid		PE(18:0p_20:1)+H	A	758.605	516.93	-0.000631	-0.231114	0.0228576	0.0077335	0.0166709	0.0053512	0.00179533	0.000447705	0.00106592	0.000319565	2.95566	3.11535	1.37111	1.44519	0.338334	6.28e-10	2.68e-09	2-1; 3-1; 4-1; 3-2; 4-3	1	1	1	0
3791	Lipids negative	756.592	517.271	PE(20:0/dm18:1(11Z));PE(20:0/dm18:1(9Z));PE(20:1(11Z)/dm18:0);PE(22:1(13Z)/dm16:0)	Glycerophospholipid		PE(38:2e)-H	C	756.592	516.9	-7.9e-05	-0.370716	0.0732345	0.034185	0.0682196	0.0269693	0.00294629	0.000721441	0.00246432	0.000681821	2.1423	2.52952	1.07351	1.26755	0.466789	1.46e-13	7.39e-13	2-1; 4-1; 3-2; 4-3	1	1	0	0
5653	Lipids positive	778.659	517.472	PC(O-14:0/22:0);PC(o-16:0/20:0);PC(o-18:0/18:0);PC(O-20:0/16:0);PE(O-18:0/21:0);PE(O-20:0/19:0);;PA(P-20:0/21:0)	Glycerophospholipid								0.00382428	0.00716953	0.00143526	0.00418879	0.000362258	0.00036285	7.78804e-05	0.000210848	0.533407	0.342644	2.66451	1.7116	1.87474	9.42e-11	5.17e-10	2-1; 3-1; 3-2; 4-2; 4-3	1	1	1	1
6656	Lipids positive	853.686	517.873	PC(O-20:0/22:4);PC(o-22:0/20:4);PC(o-22:2/20:2);;PC(22:0/P-18:0);PC(24:0/P-16:0);PC(O-18:0/22:1);PC(o-18:1/22:0);PC(O-20:0/20:1);PC(P-16:0/24:0);PC(P-18:0/22:0);PC(P-20:0/20:0)	Glycerophospholipid								0.00343695	0.00684407	0.00312545	0.0037372	0.000462041	0.000498793	0.000163826	0.000274816	0.502179	0.836307	1.09967	1.83134	1.99132	2.37e-06	5.11e-06	2-1; 3-2; 4-2	1	0	0	1
5727	Lipids positive	784.621	517.974	PC(P-20:0/17:2);PE(22:1/P-18:1);PE(22:2/P-18:0);PE(O-20:0/20:3);PE(P-18:0/22:2);PE(P-18:1/22:1);PE(P-20:0/20:2);;PC(O-16:0/19:0);PC(O-18:0/17:0);PC(O-20:0/15:0);PE(O-16:0/22:0);PE(O-18:0/20:0);PE(O-20:0/18:0);;PA(O-20:0/22:4)	Glycerophospholipid								0.00519001	0.00245851	0.00413038	0.00159839	0.000398391	0.00015637	0.00024025	0.00011991	2.11104	2.5841	1.25654	1.53812	0.4737	9.88e-09	3.09e-08	2-1; 3-1; 4-1; 3-2; 4-3	1	1	1	0
4093	Lipids negative	783.611	518.083	PE(22:1(13Z)/dm18:1(11Z));PE(22:1(13Z)/dm18:1(9Z));;PC(O-16:0/19:0);PE(O-16:0/22:0);PE(O-18:0/20:0)	Glycerophospholipid								0.00852564	0.00538649	0.00848706	0.00405056	0.000310133	0.000147856	0.0003504	0.000146586	1.58278	2.09528	1.00455	1.32981	0.631799	3.86e-11	1.21e-10	2-1; 4-1; 3-2; 4-2; 4-3	1	1	0	1
4087	Lipids negative	782.607	518.125	PE(22:1(13Z)/dm18:1(11Z));PE(22:1(13Z)/dm18:1(9Z))	Glycerophospholipid								0.0168872	0.0110119	0.0171531	0.00826334	0.000609771	0.000211637	0.000695783	0.000212231	1.53353	2.07581	0.984494	1.33263	0.65209	2.24e-11	7.35e-11	2-1; 4-1; 3-2; 4-2; 4-3	1	1	0	1
4506	Lipids negative	820.645	518.335	PC(O-14:0/22:0);PC(O-16:0/20:0);PC(O-18:0/18:0);PC(O-20:0/16:0)	Glycerophospholipid		PC(20:0e_16:0)+HCOO	B	820.644	517.92	-0.0002215	-0.414876	0.011545	0.0300726	0.00671241	0.0236153	0.000541171	0.000843372	0.000327264	0.000472448	0.383903	0.284239	1.71994	1.27344	2.60483	2.71e-17	4.45e-16	2-1; 3-1; 4-1; 3-2; 4-2; 4-3	1	0	1	1
3527	Lipids negative	732.592	518.607	PC(O-16:0/17:0);PE(18:0/O-18:0)[U];PE(O-16:0/20:0);PE(O-18:0/18:0)	Glycerophospholipid								0.00213283	0.00318937	0.00185622	0.00412653	0.000112355	0.000245593	8.56522e-05	0.000114593	0.668732	0.449826	1.14902	0.772894	1.49537	3.32e-09	8.22e-09	2-1; 4-1; 3-2; 4-2; 4-3	1	1	0	1
5142	Lipids negative	874.634	518.838	PC(21:0/22:6(4Z,7Z,10Z,13Z,16Z,19Z));"PE(22:5(4Z,7Z,10Z,13Z,16Z)/24:1(15Z))";"PE(22:5(7Z,10Z,13Z,16Z,19Z)/24:1(15Z))";"PE(22:6(4Z,7Z,10Z,13Z,16Z,19Z)/24:0)";"PE(24:0/22:6(4Z,7Z,10Z,13Z,16Z,19Z))";"PE(24:1(15Z)/22:5(4Z,7Z,10Z,13Z,16Z))";"PE(24:1(15Z)/22:5(7Z,10Z,13Z,16Z,19Z))	Glycerophospholipid								0.0049432	0.00222993	0.00600429	0.00127339	0.000236944	7.99902e-05	0.000214373	6.6939e-05	2.21676	4.7152	0.823278	1.75117	0.451109	1.65e-14	1.07e-13	2-1; 3-1; 4-1; 3-2; 4-2; 4-3	1	0	1	1
5158	Lipids negative	875.637	518.854	PC(21:0/22:6(4Z,7Z,10Z,13Z,16Z,19Z));"PE(22:5(4Z,7Z,10Z,13Z,16Z)/24:1(15Z))";"PE(22:5(7Z,10Z,13Z,16Z,19Z)/24:1(15Z))";"PE(22:6(4Z,7Z,10Z,13Z,16Z,19Z)/24:0)";"PE(24:0/22:6(4Z,7Z,10Z,13Z,16Z,19Z))";"PE(24:1(15Z)/22:5(4Z,7Z,10Z,13Z,16Z))";"PE(24:1(15Z)/22:5(7Z,10Z,13Z,16Z,19Z))";;"PE(20:2(11Z,14Z)/24:1(15Z))";"PE(20:3(5Z,8Z,11Z)/24:0)";"PE(20:3(8Z,11Z,14Z)/24:0)";"PE(22:1(13Z)/22:2(13Z,16Z))";"PE(22…	Glycerophospholipid								0.00279762	0.00127556	0.00335523	0.000679501	0.000144662	5.41189e-05	0.000146786	5.23379e-05	2.19325	4.93779	0.83381	1.87721	0.455945	1.04e-12	4.23e-12	2-1; 3-1; 4-1; 3-2; 4-2; 4-3	1	0	1	1
6916	Lipids positive	876.646	518.874	PC[43:6];PE[46:6];;PC[41:3];PE[44:3];;PC[39:0];PE-NMe2[40:0];PE[42:0]	Glycerophospholipid								0.0018912	0.000563196	0.00167254	0.000229246	0.000204124	5.38591e-05	8.05616e-05	2.02115e-05	3.35798	7.29584	1.13073	2.45673	0.297798	1.23e-09	4.83e-09	2-1; 4-1; 3-2; 4-3	1	1	0	0
6330	Lipids positive	829.683	519.881	PC(22:0/P-18:1);PC(22:1/P-18:0);PC(24:1/P-16:0);PC(O-18:0/22:2);PC(o-18:2/22:0);PC(O-20:0/20:2);PC(P-16:0/24:1);PC(P-18:0/22:1);PC(P-18:1/22:0);PC(P-20:0/20:1)	Glycerophospholipid								0.00549083	0.00304518	0.00231883	0.00157986	0.000512822	0.000624558	0.000216981	0.000123778	1.80312	1.46774	2.36793	1.9275	0.554594	1.33e-05	2.62e-05	2-1; 3-1; 4-1	1	0	1	0
5579	Lipids negative	918.623	521.167	PE(20:3(5Z,8Z,11Z)/24:1(15Z))";"PE(20:3(8Z,11Z,14Z)/24:1(15Z))";"PE(20:4(5Z,8Z,11Z,14Z)/24:0)";"PE(20:4(8Z,11Z,14Z,17Z)/24:0)";"PE(22:0/22:4(7Z,10Z,13Z,16Z))";"PE(22:2(13Z,16Z)/22:2(13Z,16Z))";"PE(22:4(7Z,10Z,13Z,16Z)/22:0)";"PE(24:0/20:4(5Z,8Z,11Z,14Z))";"PE(24:0/20:4(8Z,11Z,14Z,17Z))";"PE(24:1(15Z)/20:3(5Z,8Z,11Z))";"PE(24:1(15Z)/20:3(8Z,11Z,14Z))";;"PE(22:6(4Z,7Z,10Z,13Z,16Z,19Z)/24:1(15Z))";"…	Glycerophospholipid								0.00680605	0.00188594	0.003254	0.000656644	0.000381149	9.16165e-05	0.000174106	4.15293e-05	3.60883	4.9555	2.09159	2.8721	0.277098	6.08e-14	3.4e-13	2-1; 3-1; 4-1; 3-2; 4-2; 4-3	1	0	1	1
5118	Lipids negative	872.677	522	PC(22:0/dm18:1(11Z));PC(22:0/dm18:1(9Z));PC(22:1(13Z)/dm18:0);PC(24:1(15Z)/dm16:0)	Glycerophospholipid								0.00444137	0.00607757	0.00279617	0.00266877	0.000165056	0.00024844	0.000194179	0.000173773	0.73078	1.04774	1.58837	2.27729	1.3684	1.79e-10	5.19e-10	2-1; 3-1; 4-1; 3-2; 4-2	1	0	1	1
7370	Lipids positive	920.709	523.084	PC[46:5];;PC[44:2]	Glycerophospholipid								0.0051678	0.00376476	0.00200788	0.000797286	0.000546977	0.000218471	0.000126737	5.54611e-05	1.37268	2.5184	2.57375	4.72197	0.728503	1.12e-08	3.45e-08	2-1; 3-1; 4-1; 3-2; 4-2; 4-3	1	0	1	1
6193	Lipids positive	818.663	523.089	PC[38:0];PE-NMe[40:0];PE[41:0];;PA[43:1]	Glycerophospholipid								0.0143309	0.00879818	0.00633124	0.00456937	0.0014323	0.000488446	0.000288875	0.000221857	1.62885	1.38558	2.26352	1.92547	0.613931	1.38e-07	3.44e-07	2-1; 3-1; 4-1; 4-2	1	0	1	1
5885	Lipids negative	964.701	523.207	PC(20:1(11Z)/24:1(15Z));"PC(20:2(11Z,14Z)/24:0)";"PC(22:0/22:2(13Z,16Z))";PC(22:1(13E)/22:1(13E));PC(22:1(13Z)/22:1(13Z));PC(22:1(9Z)/22:1(9Z))[U];"PC(22:2(13Z,16Z)/22:0)";"PC(24:0/20:2(11Z,14Z))";PC(24:1(15Z)/20:1(11Z));;"PC(22:4(7Z,10Z,13Z,16Z)/24:1(15Z))";"PC(22:5(4Z,7Z,10Z,13Z,16Z)/24:0)";"PC(24:0/22:5(4Z,7Z,10Z,13Z,16Z))";"PC(24:0/22:5(7Z,10Z,13Z,16Z,19Z))";"PC(24:1(15Z)/22:4(7Z,10Z,13Z,16Z))	Glycerophospholipid								0.0023041	0.00215904	0.0011234	0.000364042	0.000155091	5.1892e-05	9.77075e-05	4.01112e-05	1.06719	3.0859	2.05101	5.93074	0.937043	1.12e-11	3.84e-11	3-1; 4-1; 3-2; 4-2; 4-3	0	1	1	1
4992	Lipids negative	862.654	523.264	PC(12:0/26:0);PC(13:0/25:0);PC(14:0/24:0);PC(15:0/23:0)[U];PC(16:0/22:0);PC(17:0/21:0)[U];PC(18:0/20:0);PC(18:0/20:0)[U];PC(19:0/19:0);PC(20:0/18:0);PC(21:0/17:0)[U];PC(22:0/16:0);PC(23:0/15:0)[U];PC(24:0/14:0);PC(25:0/13:0)[U];PC(26:0/12:0)[U];PE(16:0/25:0)[U];PE(17:0/24:0)[U];PE(18:0/23:0)[U];PE(19:0/22:0)[U];PE(20:0/21:0)[U];PE(21:0/20:0)[U];PE(22:0/19:0)[U];PE-NMe(20:0/20:0)	Glycerophospholipid								0.00689119	0.00568322	0.0038066	0.0034379	0.000394997	0.000111259	0.000215891	0.000174448	1.21255	1.10725	1.81033	1.65311	0.824709	7.23e-09	1.72e-08	2-1; 3-1; 4-1; 3-2; 4-2	1	0	1	1
6588	Lipids positive	847.688	523.754	PC[40:1];PE[43:1]	Glycerophospholipid								0.00184398	0.000849727	0.000758638	0.00015789	0.000153521	4.0046e-05	3.58586e-05	NA	2.17009	4.80485	2.43065	5.38176	0.460811	2.14e-11	1.47e-10	2-1; 3-1; 4-1; 4-2; 4-3	1	1	1	1
5307	Lipids negative	888.67	523.817	PC(16:0/24:1(15E))[U];PC(16:0/24:1(15Z));PC(16:1(9Z)/24:0);PC(18:0/22:1(13Z));PC(18:1(11E)/22:0);PC(18:1(11Z)/22:0);PC(18:1(9E)/22:0)[U];PC(18:1(9Z)/22:0);PC(20:0/20:1(11Z));PC(20:0/20:1(13Z));PC(20:0/20:1(5Z));PC(20:0/20:1(8Z));PC(20:1(11Z)/20:0);PC(22:0/18:1(11Z));PC(22:0/18:1(12Z));PC(22:0/18:1(13Z));PC(22:0/18:1(6Z));PC(22:0/18:1(7Z));PC(22:0/18:1(9Z));PC(22:1(13Z)/18:0);PC(24:0/16:1(9Z));PC(…	Glycerophospholipid		PC(16:0_24:1)+HCOO	A	888.669	523.65	-0.0010067	-0.166668	0.0253971	0.0150304	0.0151341	0.00734434	0.000979875	0.000535316	0.000686195	0.000330967	1.68972	2.06065	1.67814	2.04652	0.591813	6.42e-13	2.74e-12	2-1; 3-1; 4-1; 4-2; 4-3	1	1	1	1
7115	Lipids positive	894.693	523.878	PC[44:4];;PC[42:1]	Glycerophospholipid								0.00370878	0.00244137	0.00169376	0.000813105	0.000388342	0.000138561	8.65156e-05	4.29549e-05	1.51914	2.08307	2.18968	3.00253	0.658268	5.38e-08	1.44e-07	2-1; 3-1; 4-1; 4-2; 4-3	1	1	1	1
5169	Lipids negative	876.647	524.105	PE(22:4(7Z,10Z,13Z,16Z)/24:1(15Z));"PE(22:5(4Z,7Z,10Z,13Z,16Z)/24:0)";"PE(22:5(7Z,10Z,13Z,16Z,19Z)/24:0)";"PE(24:0/22:5(4Z,7Z,10Z,13Z,16Z))";"PE(24:0/22:5(7Z,10Z,13Z,16Z,19Z))";"PE(24:1(15Z)/22:4(7Z,10Z,13Z,16Z))";;PE(20:1(11Z)/24:1(15Z));"PE(20:2(11Z,14Z)/24:0)";"PE(22:0/22:2(13Z,16Z))";PE(22:1(13Z)/22:1(13Z));"PE(22:2(13Z,16Z)/22:0)";"PE(24:0/20:2(11Z,14Z))";PE(24:1(15Z)/20:1(11Z))	Glycerophospholipid								0.00540615	0.00198129	0.00415319	0.000543316	0.000291702	8.19791e-05	0.000277736	0.000191408	2.7286	7.64415	1.30169	3.64667	0.366489	2.04e-10	5.88e-10	2-1; 3-1; 4-1; 3-2; 4-3	1	1	1	0
6876	Lipids positive	871.697	524.146	PC[42:2]	Glycerophospholipid								0.0236718	0.0136017	0.00944868	0.00432223	0.00192108	0.000770612	0.000490388	0.000236918	1.74036	2.18606	2.5053	3.14691	0.574595	4.24e-10	1.92e-09	2-1; 3-1; 4-1; 4-2; 4-3	1	1	1	1
5547	Lipids negative	914.686	524.339	PC(16:0/26:2(5Z,9Z));PC(18:1(11Z)/24:1(15Z));PC(18:1(9Z)/24:1(15Z));"PC(18:2(9Z,12Z)/24:0)";"PC(20:0/22:2(13Z,16Z))";PC(20:1(11Z)/22:1(13Z));"PC(20:2(11Z,14Z)/22:0)";PC(21:1(12Z)/21:1(12Z))[U];"PC(22:0/20:2(11Z,14Z))";PC(22:1(13Z)/20:1(11Z));"PC(22:2(13Z,16Z)/20:0)";"PC(24:0/18:2(9Z,12Z))";PC(24:1(15Z)/18:1(11Z));PC(24:1(15Z)/18:1(9Z));"PC(26:2(5Z,9Z)/16:0)	Glycerophospholipid		PC(18:1_24:1)+HCOO	A	914.687	523.86	0.0008407	-0.478842	0.0168548	0.0126662	0.00859107	0.00501356	0.00075585	0.000434133	0.000408605	0.000159965	1.33068	1.71357	1.96189	2.52639	0.751493	1.46e-12	5.74e-12	2-1; 3-1; 4-1; 3-2; 4-2; 4-3	1	0	1	1
6938	Lipids positive	878.662	524.413	PE[46:5];;PC[41:2];PE[44:2]	Glycerophospholipid								0.00237514	0.000886329	0.00157907	0.000435406	0.000216929	6.58067e-05	6.9226e-05	3.48331e-05	2.67975	3.62666	1.50414	2.03564	0.373169	1.76e-09	6.63e-09	2-1; 3-1; 4-1; 3-2; 4-3	1	1	1	0
4858	Lipids negative	850.632	525.402	PE(20:3(5Z,8Z,11Z)/24:1(15Z));"PE(20:3(8Z,11Z,14Z)/24:1(15Z))";"PE(20:4(5Z,8Z,11Z,14Z)/24:0)";"PE(20:4(8Z,11Z,14Z,17Z)/24:0)";"PE(22:0/22:4(7Z,10Z,13Z,16Z))";"PE(22:2(13Z,16Z)/22:2(13Z,16Z))";"PE(22:4(7Z,10Z,13Z,16Z)/22:0)";"PE(24:0/20:4(5Z,8Z,11Z,14Z))";"PE(24:0/20:4(8Z,11Z,14Z,17Z))";"PE(24:1(15Z)/20:3(5Z,8Z,11Z))";"PE(24:1(15Z)/20:3(8Z,11Z,14Z))";;PC(15:0/24:1(15Z));PC(24:1(15Z)/15:0);PE(18:0/…	Glycerophospholipid								0.00606646	0.00795546	0.0043762	0.00452315	0.000268588	0.000361735	0.000163203	0.000166092	0.762553	0.967511	1.38624	1.75883	1.31138	7.2e-09	1.71e-08	2-1; 3-1; 4-1; 3-2; 4-2	1	0	1	1
3967	Lipids negative	770.607	525.591	PC(18:0/dm18:1(11Z));PC(18:0/dm18:1(9Z));PC(18:1(11Z)/dm18:0);PC(18:1(9Z)/dm18:0);"PC(18:2(2E,4E)/O-18:0)[U]";PC(20:1(11Z)/dm16:0);PC(P-18:0/18:1(9Z))	Glycerophospholipid								0.00483685	0.00342369	0.00436311	0.00225602	0.000184003	0.000164727	0.000238121	6.93457e-05	1.41276	1.93398	1.10858	1.51758	0.707833	8.53e-09	2.01e-08	2-1; 4-1; 3-2; 4-2; 4-3	1	1	0	1
7155	Lipids positive	898.716	525.62	PC[44:3];;PC[42:0]	Glycerophospholipid								0.00190019	0.00144461	0.000444095	NA	0.000187597	8.49296e-05	4.48471e-05	NA	1.31536	NA	4.27879	NA	0.760245	1.1e-10	5.9e-10	2-1; 3-1; 4-1; 3-2; 4-2; 4-3	1	0	1	1
4567	Lipids negative	826.633	525.712	PE(18:1(11Z)/24:1(15Z));PE(18:1(9Z)/24:1(15Z));"PE(18:2(9Z,12Z)/24:0)";"PE(20:0/22:2(13Z,16Z))";PE(20:1(11Z)/22:1(13Z));"PE(20:2(11Z,14Z)/22:0)";"PE(22:0/20:2(11Z,14Z))";PE(22:1(13Z)/20:1(11Z));"PE(22:2(13Z,16Z)/20:0)";"PE(24:0/18:2(9Z,12Z))";PE(24:1(15Z)/18:1(11Z));PE(24:1(15Z)/18:1(9Z))	Glycerophospholipid		PE(18:1_24:1)-H	B	826.631	525.09	-0.0021375	-0.621654	0.0178921	0.0235145	0.0202736	0.0178321	0.000737191	0.000676152	0.000886824	0.000432463	0.760898	1.13692	0.882531	1.31866	1.31424	3.39e-05	5.88e-05	2-1; 3-2; 4-2	1	0	0	1
4280	Lipids negative	800.618	525.819	PC(15:0/22:1(13Z));PC(22:1(13Z)/15:0);PE(16:0/24:1(15Z));PE(16:1(9Z)/24:0);PE(18:0/22:1(13Z));PE(18:1(11E)/22:0);PE(18:1(11Z)/22:0);PE(18:1(9Z)/22:0);PE(20:0/20:1(11Z));PE(20:1(11Z)/20:0);PE(20:1(13E)/20:0);PE(20:1(13Z)/20:0);PE(22:0/18:1(11Z));PE(22:0/18:1(13Z));PE(22:0/18:1(7Z));PE(22:0/18:1(9Z));PE(22:1(13Z)/18:0);PE(22:1(13Z)/18:0)[U];PE(24:0/16:1(9Z));PE(24:1(15Z)/16:0);;PC(O-16:0/O-18:0)	Glycerophospholipid		PE(18:1_22:0)-H	AB	800.617	523.65	-0.0013228	-2.16942	0.0350125	0.0390008	0.0493889	0.0371587	0.00143547	0.00136347	0.00205626	0.000839837	0.897738	1.32914	0.708915	1.04958	1.11391	5.87e-06	1.08e-05	3-1; 3-2; 4-3	0	1	1	0
5171	Lipids negative	876.682	526.247	PC(24:0/dm18:1(11Z));PC(24:0/dm18:1(9Z));PC(24:1(15Z)/dm18:0)	Glycerophospholipid								0.0187646	0.027379	0.0294497	0.0378082	0.000358499	0.00164803	0.000913565	0.00211509	0.685366	0.778924	0.637175	0.724155	1.45907	1.34e-07	2.84e-07	2-1; 3-1; 4-1; 4-2; 4-3	1	1	1	1
5729	Lipids negative	940.701	526.719	PC(16:0/26:0);PC(17:0/25:0)[U];PC(18:0/24:0);PC(19:0/23:0)[U];PC(20:0/22:0);PC(21:0/21:0);PC(22:0/20:0);PC(22:0/20:0)[U];PC(23:0/19:0)[U];PC(24:0/18:0);PC(25:0/17:0)[U];PC(26:0/16:0)[U];PE(19:0/26:0)[U];PE(21:0/24:0)[U];PE(22:0/23:0)[U];PE(23:0/22:0)[U];PE(24:0/21:0)[U];PE(25:0/20:0)[U];;"PC(20:2(11Z,14Z)/24:1(15Z))";"PC(20:3(5Z,8Z,11Z)/24:0)";"PC(20:3(8Z,11Z,14Z)/24:0)";"PC(22:1(13Z)/22:2(13Z,16…	Glycerophospholipid								0.00366625	0.00421821	NA	0.000795614	0.000187186	0.000208705	NA	5.97494e-05	0.86915	NA	NA	5.30182	1.15055	1.04e-14	7.21e-14	3-1; 4-1; 3-2; 4-2	0	0	1	1
5591	Lipids negative	920.639	526.956	PE(20:2(11Z,14Z)/24:1(15Z))";"PE(20:3(5Z,8Z,11Z)/24:0)";"PE(20:3(8Z,11Z,14Z)/24:0)";"PE(22:1(13Z)/22:2(13Z,16Z))";"PE(22:2(13Z,16Z)/22:1(13Z))";"PE(24:0/20:3(5Z,8Z,11Z))";"PE(24:0/20:3(8Z,11Z,14Z))";"PE(24:1(15Z)/20:2(11Z,14Z))";;"PC(21:0/22:6(4Z,7Z,10Z,13Z,16Z,19Z))";"PE(22:5(4Z,7Z,10Z,13Z,16Z)/24:1(15Z))";"PE(22:5(7Z,10Z,13Z,16Z,19Z)/24:1(15Z))";"PE(22:6(4Z,7Z,10Z,13Z,16Z,19Z)/24:0)";"PE(24:0/2…	Glycerophospholipid								0.00768952	0.00300972	0.00396441	0.00109604	0.000386446	0.000102454	0.000259535	9.04733e-05	2.5549	3.61702	1.93964	2.74599	0.391405	2.68e-13	1.27e-12	2-1; 3-1; 4-1; 3-2; 4-2; 4-3	1	0	1	1
5809	Lipids positive	790.667	527.563	PC(O-16:0/21:0);PC(O-17:0/20:0);PC(O-18:0/19:0);PC(O-20:0/17:0);PE(O-18:0/22:0);PE(O-20:0/20:0);;PA(O-20:0/22:1);PA(P-20:0/22:0)	Glycerophospholipid								0.00212347	0.00757036	0.000797442	0.00527728	0.000211412	0.000441401	5.24609e-05	0.000287985	0.280498	0.151109	2.66285	1.43452	3.56509	1e-12	1.11e-11	2-1; 3-1; 4-1; 3-2; 4-2; 4-3	1	0	1	1
5089	Lipids negative	870.623	529.075	PE(18:2(9Z,12Z)/24:1(15Z))";"PE(18:3(6Z,9Z,12Z)/24:0)";"PE(18:3(9Z,12Z,15Z)/24:0)";"PE(20:1(11Z)/22:2(13Z,16Z))";"PE(20:2(11Z,14Z)/22:1(13Z))";"PE(20:3(5Z,8Z,11Z)/22:0)";"PE(20:3(8Z,11Z,14Z)/22:0)";"PE(22:0/20:3(5Z,8Z,11Z))";"PE(22:0/20:3(8Z,11Z,14Z))";"PE(22:1(13Z)/20:2(11Z,14Z))";"PE(22:2(13Z,16Z)/20:1(11Z))";"PE(24:0/18:3(6Z,9Z,12Z))";"PE(24:0/18:3(9Z,12Z,15Z))";"PE(24:1(15Z)/18:2(9Z,12Z))	Glycerophospholipid								0.0404603	0.0421498	0.0251278	0.0237395	0.00170796	0.000973829	0.00167163	0.000410957	0.959918	1.05848	1.61018	1.77551	1.04176	7.46e-10	2e-09	3-1; 4-1; 3-2; 4-2	0	0	1	1
4775	Lipids negative	844.608	529.093	PC(15:0/22:2(13Z,16Z))";"PC(22:2(13Z,16Z)/15:0)";PE(16:1(9Z)/24:1(15Z));"PE(18:0/22:2(13Z,16Z))";PE(18:1(11Z)/22:1(13Z));PE(18:1(9Z)/22:1(13Z));"PE(18:2(9Z,12Z)/22:0)";"PE(20:0/20:2(11Z,14Z))";PE(20:1(11Z)/20:1(11Z));"PE(20:2(11Z,14Z)/20:0)";"PE(22:0/18:2(9Z,12Z))";PE(22:1(13Z)/18:1(11Z));PE(22:1(13Z)/18:1(9Z));"PE(22:2(13Z,16Z)/18:0)";PE(24:1(15Z)/16:1(9Z))	Glycerophospholipid								0.121992	0.0981324	0.113676	0.0840561	0.00599773	0.00263766	0.0073888	0.00180339	1.24314	1.35238	1.07316	1.16746	0.804414	0.0001723	0.00028173	2-1; 4-1; 4-3	1	1	0	0
6883	Lipids positive	872.637	529.85	PS[42:2]	Glycerophospholipid		PS(18:1_24:1)+H	B	872.636	529.11	-0.0014255	-0.740088	0.0116275	0.00933624	0.00574186	0.00475033	0.000707576	0.000631189	0.000393314	0.000293268	1.24542	1.20873	2.02504	1.96539	0.802943	3.28e-08	9.13e-08	2-1; 3-1; 4-1; 3-2; 4-2	1	0	1	1
6596	Lipids positive	848.628	529.908	PS[40:1];;PG[40:3]	Glycerophospholipid								0.00483241	0.00303502	0.00361085	0.00228236	0.00029682	0.000225646	0.000233899	0.000152406	1.59221	1.58207	1.3383	1.32977	0.628056	1.88e-06	4.1e-06	2-1; 3-1; 4-1; 4-3	1	1	1	0
7209	Lipids positive	904.715	529.914	PC(o-22:0/22:3);PC(o-22:1/22:2);;PC(o-18:0/24:0);PC(o-20:0/22:0)	Glycerophospholipid								0.00359501	0.00228553	0.0038946	0.000960185	0.000383441	0.000213684	0.000242381	6.38803e-05	1.57295	4.05609	0.923076	2.3803	0.635749	7.12e-08	1.86e-07	2-1; 4-1; 3-2; 4-2; 4-3	1	1	0	1
6843	Lipids positive	868.603	530.44	PS[42:4];;PS[40:1];;PG[42:6];;PC[37:2];PE[40:2]	Glycerophospholipid								0.00506768	0.00339678	0.00496716	0.00341305	0.000177386	0.000212835	0.0002863	0.000198599	1.49191	1.45534	1.02024	0.995232	0.670283	8.25e-06	1.66e-05	2-1; 4-1; 3-2; 4-3	1	1	0	0
5215	Lipids negative	879.701	532.902	PC(24:0/dm18:0)	Glycerophospholipid								0.000212565	0.00307741	0.000873783	0.00592606	2.41464e-05	0.000108753	6.21457e-05	5.4258e-05	0.0690726	0.147447	0.24327	0.519302	14.4775	5.11e-23	2.81e-20	2-1; 3-1; 4-1; 3-2; 4-2; 4-3	1	0	1	1
4879	Lipids negative	852.649	532.93	PE(20:2(11Z,14Z)/24:1(15Z));"PE(20:3(5Z,8Z,11Z)/24:0)";"PE(20:3(8Z,11Z,14Z)/24:0)";"PE(22:1(13Z)/22:2(13Z,16Z))";"PE(22:2(13Z,16Z)/22:1(13Z))";"PE(24:0/20:3(5Z,8Z,11Z))";"PE(24:0/20:3(8Z,11Z,14Z))";"PE(24:1(15Z)/20:2(11Z,14Z))";;PC(13:0/26:0)[U];PC(14:0/25:0)[U];PC(15:0/24:0);PC(16:0/23:0)[U];PC(17:0/22:0)[U];PC(18:0/21:0)[U];PC(19:0/20:0)[U];PC(20:0/19:0)[U];PC(21:0/18:0);PC(22:0/17:0)[U];PC(23:…	Glycerophospholipid								0.00341169	0.00333355	0.00311902	0.00142142	0.000208998	0.000357511	0.000171069	0.000110289	1.02344	2.19429	1.09383	2.34522	0.977096	1.24e-05	2.23e-05	4-1; 4-2; 4-3	0	1	0	1
4728	Lipids negative	840.649	533.713	PC(16:1(9Z)/24:1(15Z));"PC(18:0/22:2(13Z,16Z))";PC(18:1(11Z)/22:1(13Z));PC(18:1(9Z)/22:1(13Z));"PC(18:2(9Z,12Z)/22:0)";"PC(20:0/20:2(11Z,14Z))";PC(20:1(11E)/20:1(11E));PC(20:1(11Z)/20:1(11Z));PC(20:1(11Z)/20:1(11Z))[U];PC(20:1(9E)/20:1(9E));PC(20:1(9Z)/20:1(9Z));"PC(20:2(11Z,14Z)/20:0)";"PC(22:0/18:2(9Z,12Z))";PC(22:1(13Z)/18:1(9Z));"PC(22:2(13Z,16Z)/18:0)";PC(24:1(15Z)/16:1(9Z))	Glycerophospholipid								0.00185392	0.00290575	0.00158253	0.00165611	8.72495e-05	0.000102994	7.40631e-05	9.88674e-05	0.638018	0.955571	1.17149	1.75456	1.56735	4.87e-09	1.19e-08	2-1; 3-2; 4-2	1	0	0	1
6775	Lipids positive	862.668	534.053	PC(O-17:0/22:0);PC(O-18:0/21:0);PC(O-20:0/19:0);PE(O-20:0/22:0)	Glycerophospholipid								0.000934355	0.000105806	0.00079377	NA	0.00011853	1.52968e-05	4.29431e-05	NA	8.83082	NA	1.17711	NA	0.11324	7.17e-10	3.01e-09	2-1; 4-1; 3-2; 4-3	1	1	0	0
3811	Lipids negative	758.608	534.354	PC(O-17:0/18:1(9Z));PE(20:0/dm18:0);PE(22:0/dm16:0)	Glycerophospholipid								0.0058717	0.00583545	0.00408889	0.00488811	0.000351951	0.00049554	0.000196281	0.000106017	1.00621	0.836498	1.43601	1.19381	0.993827	0.002336	0.0034589	3-1; 3-2	0	0	1	0
5417	Lipids negative	899.725	534.778	PE(22:1(13Z)/24:1(15Z));"PE(22:2(13Z,16Z)/24:0)";"PE(24:0/22:2(13Z,16Z))";PE(24:1(15Z)/22:1(13Z))	Glycerophospholipid								0.000387773	0.00345712	0.000429028	0.00220252	2.4177e-05	0.000129461	2.25869e-05	4.39468e-05	0.112166	0.19479	0.903842	1.56963	8.91532	7.13e-10	1.92e-09	2-1; 4-1; 3-2; 4-2; 4-3	1	1	0	1
4435	Lipids negative	814.634	534.974	PC(14:0/24:1(15Z));PC(14:1(9Z)/24:0);PC(16:0/22:1(13Z));PC(16:1(9Z)/22:0);PC(18:0/20:1(11Z));PC(18:0/20:1(13Z));PC(18:0/20:1(14Z));PC(18:0/20:1(5Z));PC(18:0/20:1(8Z));PC(18:1(11Z)/20:0);PC(18:1(9E)/20:0);PC(18:1(9Z)/20:0);PC(20:0/18:1(11Z));PC(20:0/18:1(12E))[U];PC(20:0/18:1(13E))[U];PC(20:0/18:1(6Z));PC(20:0/18:1(7Z));PC(20:0/18:1(9Z));PC(20:1(11Z)/18:0);PC(22:0/16:1(9Z));PC(22:1(13Z)/16:0);PC(2…	Glycerophospholipid								0.00572285	0.00806741	0.00668448	0.00532163	0.00028927	0.000267968	0.000309224	0.000193943	0.70938	1.2561	0.856141	1.51597	1.40968	2.77e-06	5.21e-06	2-1; 3-2; 4-2; 4-3	1	1	0	1
4389	Lipids negative	810.639	535.005	PE(24:1(15Z)/dm18:1(11Z));PE(24:1(15Z)/dm18:1(9Z))	Glycerophospholipid								0.00872209	0.00426631	0.00821317	0.00311198	0.000388983	0.000154729	0.000347676	7.20144e-05	2.04441	2.63921	1.06196	1.37093	0.489139	2.3e-12	8.76e-12	2-1; 4-1; 3-2; 4-2; 4-3	1	1	0	1
4397	Lipids negative	811.642	535.041	PE(24:1(15Z)/dm18:1(11Z));PE(24:1(15Z)/dm18:1(9Z));;PC(O-16:0/21:0)[U];PC(O-17:0/20:0);PE(O-18:0/22:0)	Glycerophospholipid								0.00449944	0.00222982	0.00418358	0.00152101	0.000193335	7.13802e-05	0.000192918	4.27534e-05	2.01785	2.75053	1.0755	1.46601	0.495576	2.35e-12	8.91e-12	2-1; 4-1; 3-2; 4-2; 4-3	1	1	0	1
4102	Lipids negative	784.623	535.05	PE(22:0/dm18:1(11Z));PE(22:0/dm18:1(9Z));PE(22:1(13Z)/dm18:0);PE(24:1(15Z)/dm16:0)	Glycerophospholipid		PE(18:1e_22:1)-H	B	784.623	534.96	-0.0003607	-0.089919	0.0216	0.0107902	0.0186765	0.00656286	0.000979761	0.000340617	0.000811887	0.000163394	2.00181	2.84579	1.15653	1.64413	0.499548	1.5e-12	5.9e-12	2-1; 3-1; 4-1; 3-2; 4-2; 4-3	1	0	1	1
5765	Lipids positive	787.639	535.098	PC(O-20:0/17:2);PC(P-18:0/19:1);PC(P-20:0/17:1);PE(22:0/P-18:1);PE(22:1/P-18:0);PE(24:1/P-16:0);PE(O-18:0/22:2);PE(O-20:0/20:2);PE(P-16:0/24:1);PE(P-18:0/22:1);PE(P-18:1/22:0);PE(P-20:0/20:1)	Glycerophospholipid								0.0033435	0.00124491	0.00224983	0.00060764	0.000298068	9.50972e-05	0.000147354	5.28773e-05	2.68573	3.70258	1.48611	2.04877	0.372338	3.12e-09	1.11e-08	2-1; 3-1; 4-1; 3-2; 4-3	1	1	1	0
6107	Lipids positive	812.652	535.32	PE(24:1/P-18:1);PE(P-18:1/24:1);PE(P-20:0/22:2);;PC(O-16:0/21:0);PC(O-17:0/20:0);PC(O-18:0/19:0);PC(O-20:0/17:0);PE(O-18:0/22:0);PE(O-20:0/20:0)	Glycerophospholipid								0.00357093	0.00150993	0.00276639	0.000717744	0.000312406	0.000146416	0.000135756	8.79725e-05	2.36496	3.85429	1.29083	2.10372	0.422841	4.95e-09	1.66e-08	2-1; 3-1; 4-1; 3-2; 4-2; 4-3	1	0	1	1
7565	Lipids positive	946.725	535.327	PC[46:3];;PC[44:0]	Glycerophospholipid								0.00392837	0.00114893	0.00132488	NA	0.000447337	0.000107686	7.34297e-05	NA	3.41917	NA	2.96506	NA	0.292469	1.62e-09	6.14e-09	2-1; 3-1; 4-1; 4-2; 4-3	1	1	1	1
7154	Lipids positive	898.653	536.327	PS[44:3];;PS[42:0];;PG[44:5];PC[39:1];PE[42:1]	Glycerophospholipid								0.00162031	0.00133899	0.000490913	0.000313245	0.000144512	0.000126308	5.56083e-05	5.9035e-05	1.2101	1.56718	3.30062	4.27457	0.826376	3.99e-05	7.4e-05	2-1; 3-1; 4-1; 4-2	1	0	1	1
4124	Lipids negative	786.637	536.903	PE(22:0/dm18:0);PE(24:0/dm16:0)	Glycerophospholipid								0.00242523	0.00100067	0.00222509	0.000776211	0.000156037	5.6487e-05	0.00016359	2.98201e-05	2.42361	2.86661	1.08995	1.28917	0.412607	1.52e-09	3.91e-09	2-1; 4-1; 3-2; 4-3	1	1	0	0
5255	Lipids negative	884.639	536.941	PC(12:0/26:0);PC(13:0/25:0);PC(14:0/24:0);PC(15:0/23:0)[U];PC(16:0/22:0);PC(17:0/21:0)[U];PC(18:0/20:0);PC(18:0/20:0)[U];PC(19:0/19:0);PC(20:0/18:0);PC(21:0/17:0)[U];PC(22:0/16:0);PC(23:0/15:0)[U];PC(24:0/14:0);PC(25:0/13:0)[U];PC(26:0/12:0)[U];PE(16:0/25:0)[U];PE(17:0/24:0)[U];PE(18:0/23:0)[U];PE(19:0/22:0)[U];PE(20:0/21:0)[U];PE(21:0/20:0)[U];PE(22:0/19:0)[U];PENMe(20:0/20:0);;PC(18:0/22:3(10Z,…	Glycerophospholipid								0.00254093	0.00345734	0.00114013	0.00150104	0.000121081	0.000105087	8.35795e-05	6.20833e-05	0.734938	0.75956	2.22864	2.30331	1.36066	6.04e-13	2.6e-12	2-1; 3-1; 4-1; 3-2; 4-2	1	0	1	1
6002	Lipids positive	804.683	537.244	PC(o-16:0/22:0);PC(o-18:0/20:0);PC(O-20:0/18:0);PE(O-20:0/21:0)	Glycerophospholipid		PC(38:0e)+H	C	804.683	536.46	-0.0004271	-0.783819	0.0207045	0.0338123	0.00933689	0.0182368	0.00207182	0.0025112	0.000456543	0.000888265	0.612335	0.511982	2.21749	1.85408	1.63309	3.96e-08	1.08e-07	2-1; 3-1; 3-2; 4-2; 4-3	1	1	1	1
6711	Lipids positive	857.717	537.534	PC(24:0/P-18:1);PC(24:1/P-18:0);PC(o-18:2/24:0);PC(O-20:0/22:2);PC(P-18:0/24:1);PC(P-18:1/24:0);PC(P-20:0/22:1)	Glycerophospholipid								0.00738522	0.00465239	0.00369161	0.00167104	0.000651383	0.000335035	0.000148245	4.37438e-05	1.58741	2.20917	2.00054	2.78413	0.629959	1.16e-08	3.55e-08	2-1; 3-1; 4-1; 4-2; 4-3	1	1	1	1
4837	Lipids negative	848.676	538.069	PC(O-16:0/22:0);PC(O-18:0/20:0)	Glycerophospholipid								0.0107329	0.0254687	0.0073741	0.0167805	0.000630768	0.000682089	0.000584939	0.000892027	0.421415	0.439446	1.45548	1.51776	2.37296	4.35e-13	1.94e-12	2-1; 3-1; 4-1; 3-2; 4-2; 4-3	1	0	1	1
4937	Lipids negative	858.624	538.286	PC(14:1(9Z)/24:1(15Z));"PC(16:0/22:2(13Z,16Z))";PC(16:1(9Z)/22:1(13Z));"PC(18:0/20:2(11Z,14Z))";"PC(18:0/20:2(5Z,11Z))";"PC(18:0/20:2(5Z,14Z))";"PC(18:0/20:2(5Z,8Z))";"PC(18:0/20:2(8Z,11Z))";"PC(18:0/20:2(8Z,14Z))";PC(18:1(11Z)/20:1(11Z));PC(18:1(11Z)/20:1(13Z));PC(18:1(9Z)/20:1(11Z));"PC(18:2(9Z,12Z)/20:0)";PC(19:1(10Z)/19:1(10Z))[U];"PC(20:0/18:2(9Z,12Z))";"PC(20:0/18:2(9Z,12Z))[U]";PC(20:1(11Z…	Glycerophospholipid								0.0130808	0.0144775	0.00894873	0.00854615	0.000712672	0.000424186	0.000511804	0.00013831	0.903523	1.04711	1.46175	1.69404	1.10678	3.02e-08	6.74e-08	3-1; 4-1; 3-2; 4-2	0	0	1	1
4896	Lipids negative	854.665	541.783	PE(20:1(11Z)/24:1(15Z));"PE(20:2(11Z,14Z)/24:0)";"PE(22:0/22:2(13Z,16Z))";PE(22:1(13Z)/22:1(13Z));"PE(22:2(13Z,16Z)/22:0)";"PE(24:0/20:2(11Z,14Z))";PE(24:1(15Z)/20:1(11Z))	Glycerophospholipid								0.0076853	0.00813492	0.00583534	0.00426326	0.000348695	0.000429215	0.000249997	0.000171164	0.944729	1.36875	1.31703	1.90815	1.0585	9.15e-08	1.97e-07	3-1; 4-1; 3-2; 4-2; 4-3	0	1	1	1
7173	Lipids positive	900.732	541.809	PC[44:2]	Glycerophospholipid								0.00710507	0.00401443	0.00207745	0.000613545	0.000761918	0.000251513	0.000147718	6.516e-05	1.76988	3.38598	3.4201	6.54301	0.565009	3.04e-09	1.08e-08	2-1; 3-1; 4-1; 3-2; 4-2	1	0	1	1
6599	Lipids positive	848.7	541.82	PC[40:0];PE[43:0]	Glycerophospholipid								0.00692319	0.00236899	0.00257298	0.000598992	0.000824007	0.000122246	0.000148916	4.8419e-05	2.92242	4.29552	2.69073	3.95496	0.342182	1.15e-08	3.53e-08	2-1; 3-1; 4-1; 4-2; 4-3	1	1	1	1
5743	Lipids negative	942.717	542.149	PC(20:1(11Z)/24:1(15Z));"PC(20:2(11Z,14Z)/24:0)";"PC(22:0/22:2(13Z,16Z))";PC(22:1(13E)/22:1(13E));PC(22:1(13Z)/22:1(13Z));PC(22:1(9Z)/22:1(9Z))[U];"PC(22:2(13Z,16Z)/22:0)";"PC(24:0/20:2(11Z,14Z))";PC(24:1(15Z)/20:1(11Z))	Glycerophospholipid		PC(26:1_18:1)+HCOO	BA	942.715	540.84	-0.0023744	-1.30885	0.0167158	0.0128763	0.00738108	0.00357989	0.000727526	0.000496118	0.000365849	0.000230452	1.29819	2.06182	2.26469	3.59684	0.770305	1.42e-13	7.23e-13	2-1; 3-1; 4-1; 3-2; 4-2; 4-3	1	0	1	1
5329	Lipids negative	890.686	542.349	PC(14:0/26:0);PC(15:0/25:0)[U];PC(16:0/24:0);PC(17:0/23:0);PC(18:0/22:0);PC(19:0/21:0)[U];PC(20:0/20:0);PC(21:0/19:0)[U];PC(22:0/18:0);PC(23:0/17:0)[U];PC(24:0/16:0);PC(25:0/15:0)[U];PC(26:0/14:0)[U];PE(17:0/26:0)[U];PE(18:0/25:0)[U];PE(19:0/24:0)[U];PE(20:0/23:0)[U];PE(21:0/22:0)[U];PE(22:0/21:0)[U];PE(23:0/20:0)[U];PE(24:0/19:0)	Glycerophospholipid								0.0202822	0.00953911	0.0109245	0.00386982	0.00126767	0.000347945	0.000403206	0.000134701	2.12621	2.823	1.85657	2.465	0.47032	4.3e-12	1.57e-11	2-1; 3-1; 4-1; 4-2; 4-3	1	1	1	1
5388	Lipids negative	896.637	542.517	PC(15:0/24:1(15Z));PC(24:1(15Z)/15:0);PE(18:0/24:1(15Z));PE(18:1(11Z)/24:0);PE(18:1(9Z)/24:0);PE(20:0/22:1(13Z));PE(20:1(11Z)/22:0);PE(22:0/20:1(11Z));PE(22:1(13Z)/20:0);PE(24:0/18:1(11Z));PE(24:0/18:1(9Z));PE(24:1(15Z)/18:0)	Glycerophospholipid								0.00907704	0.00916632	0.0120995	0.00728171	0.000362467	0.000380092	0.000410566	0.00013776	0.99026	1.66163	0.7502	1.25881	1.00984	4.83e-08	1.06e-07	3-1; 4-1; 3-2; 4-2; 4-3	0	1	1	1
5896	Lipids negative	966.717	542.636	PC(20:0/24:1(15Z));PC(20:1(11Z)/24:0);PC(22:0/22:1(13Z));PC(22:1(13Z)/22:0);PC(24:0/20:1(11Z));PC(24:1(15Z)/20:0);;"PC(22:4(7Z,10Z,13Z,16Z)/24:0)";"PC(24:0/22:4(7Z,10Z,13Z,16Z))	Glycerophospholipid								0.00302152	0.00314968	0.00119856	0.000613919	0.00016958	0.00018171	7.40581e-05	6.56381e-05	0.959311	1.95231	2.52096	5.13045	1.04242	7.99e-12	2.8e-11	3-1; 4-1; 3-2; 4-2; 4-3	0	1	1	1
5566	Lipids negative	916.702	542.689	PC(18:0/24:1(15Z));PC(18:1(11Z)/24:0);PC(18:1(9Z)/24:0);PC(20:0/22:1(13Z));PC(20:1(11Z)/22:0);PC(20:1(13E)/22:0);PC(20:1(13Z)/22:0);PC(22:0/20:1(11Z));PC(22:1(13Z)/20:0);PC(24:0/18:1(11Z));PC(24:0/18:1(6Z));PC(24:0/18:1(9Z));PC(24:1(15Z)/18:0)	Glycerophospholipid		PC(26:1_16:0)+HCOO	A	916.701	541.74	-0.000504	-0.94887	0.0420641	0.0239394	0.0220021	0.00902179	0.0020396	0.000917542	0.000895982	0.000298595	1.7571	2.43878	1.91182	2.65352	0.569119	4.01e-13	1.82e-12	2-1; 3-1; 4-1; 4-2; 4-3	1	1	1	1
7126	Lipids positive	895.695	542.743	PC[42:1]	Glycerophospholipid								0.00284814	0.00110074	0.00113986	0.000290382	0.000211989	4.96861e-05	7.05997e-05	2.78381e-05	2.58747	3.92536	2.49869	3.79067	0.386478	7.36e-10	3.07e-09	2-1; 3-1; 4-1; 3-2; 4-3	1	1	1	0
6361	Lipids positive	831.666	542.756	PC[39:1];PE[42:1];;PA[44:2]	Glycerophospholipid								0.0181604	0.0132557	0.0165506	0.00718178	0.00199382	0.00081514	0.00095377	0.000517865	1.37001	2.30452	1.09727	1.84574	0.729921	1.43e-05	2.79e-05	2-1; 4-1; 4-2; 4-3	1	1	0	0
4586	Lipids negative	828.649	542.767	PC(15:0/24:1(15Z));PC(24:1(15Z)/15:0);PE(18:0/24:1(15Z));PE(18:1(11Z)/24:0);PE(18:1(9Z)/24:0);PE(20:0/22:1(13Z));PE(20:1(11Z)/22:0);PE(22:0/20:1(11Z));PE(22:1(13Z)/20:0);PE(24:0/18:1(11Z));PE(24:0/18:1(9Z));PE(24:1(15Z)/18:0)	Glycerophospholipid		PE(18:1_24:0)-H	B	828.647	541.05	-0.0020002	-1.71739	0.067725	0.0683547	0.0835752	0.0480203	0.00289786	0.00199718	0.0036095	0.00119937	0.990787	1.74041	0.810348	1.42345	1.0093	9.64e-08	2.07e-07	3-1; 4-1; 3-2; 4-2; 4-3	0	1	1	1
6641	Lipids positive	852.644	542.909	PC[41:4];PE[44:4];;PC[39:1];PE[42:1]	Glycerophospholipid								0.0031459	0.00245075	0.00394537	0.00233409	0.000164365	5.33229e-05	0.000195985	0.000186653	1.28365	1.69032	0.797366	1.04998	0.779031	1.97e-06	4.27e-06	2-1; 3-1; 4-1; 3-2; 4-3	1	1	1	0
5405	Lipids negative	898.654	545.349	PC(13:0/26:0)[U];PC(14:0/25:0)[U];PC(15:0/24:0);PC(16:0/23:0)[U];PC(17:0/22:0)[U];PC(18:0/21:0)[U];PC(19:0/20:0)[U];PC(20:0/19:0)[U];PC(21:0/18:0);PC(22:0/17:0)[U];PC(23:0/16:0)[U];PC(24:0/15:0)[U];PC(25:0/14:0)[U];PC(26:0/13:0)[U];PE(16:0/26:0)[U];PE(17:0/25:0)[U];PE(18:0/24:0);PE(19:0/23:0)[U];PE(20:0/22:0);PE(21:0/21:0)[U];PE(22:0/20:0);PE(23:0/19:0)[U];PE(24:0/18:0);PENMe2(20:0/20:0);;"PE(20:…	Glycerophospholipid								0.0092651	0.00875118	0.00280122	0.00263304	0.000626102	0.00034669	0.000282995	9.05345e-05	1.05873	1.06387	3.30752	3.3236	0.944532	1.06e-11	3.65e-11	3-1; 4-1; 3-2; 4-2	0	0	1	1
7169	Lipids positive	900.669	546.099	PS[44:2];;PG[44:4];;PC[39:0];PE-NMe2[40:0];PE[42:0]	Glycerophospholipid								0.0029144	0.00217148	0.000679837	0.000436809	0.000267133	0.00015359	7.15745e-05	3.6627e-05	1.34212	1.55637	4.28691	4.97124	0.745088	7.25e-10	3.03e-09	2-1; 3-1; 4-1; 3-2; 4-2	1	0	1	1
5114	Lipids negative	872.639	546.435	PE(18:1(11Z)/24:1(15Z));PE(18:1(9Z)/24:1(15Z));"PE(18:2(9Z,12Z)/24:0)";"PE(20:0/22:2(13Z,16Z))";PE(20:1(11Z)/22:1(13Z));"PE(20:2(11Z,14Z)/22:0)";"PE(22:0/20:2(11Z,14Z))";PE(22:1(13Z)/20:1(11Z));"PE(22:2(13Z,16Z)/20:0)";"PE(24:0/18:2(9Z,12Z))";PE(24:1(15Z)/18:1(11Z));PE(24:1(15Z)/18:1(9Z))	Glycerophospholipid		PS(18:1_24:0)-H	A	872.639	544.8	-0.0001655	-1.63465	0.141776	0.102077	0.0923782	0.0571075	0.00752414	0.00396072	0.00547671	0.00112659	1.3889	1.61762	1.53473	1.78746	0.719993	3.35e-09	8.3e-09	2-1; 3-1; 4-1; 4-2; 4-3	1	1	1	1
7136	Lipids positive	896.634	547.436	PS[42:1]	Glycerophospholipid		PS(42:1)+Na	C	896.634	547.23	-0.0005806	-0.205812	0.00855064	0.00511338	0.00556331	0.00316677	0.000421316	0.000322416	0.000304603	0.000234123	1.67221	1.75678	1.53697	1.6147	0.598011	3.61e-09	1.27e-08	2-1; 3-1; 4-1; 4-2; 4-3	1	1	1	1
6987	Lipids positive	882.732	548.26	PC(o-22:0/22:3);PC(o-22:1/22:2);;PC(o-18:0/24:0);PC(o-20:0/22:0)	Glycerophospholipid								0.00492697	0.00312302	0.0023018	0.000760847	0.000880333	0.000494408	0.000266681	9.743e-05	1.57763	3.02531	2.14049	4.10467	0.633864	0.00049426	0.00081334	2-1; 3-1; 4-1	1	0	1	0
7299	Lipids positive	912.74	549.81	PE[48:2]	Glycerophospholipid								0.00218633	0.00135125	0.000455179	0.000228407	0.000213253	0.000103877	3.30441e-05	NA	1.61801	1.99284	4.80324	5.91597	0.618043	2.63e-10	1.26e-09	2-1; 3-1; 4-1; 3-2; 4-2	1	0	1	1
6767	Lipids positive	861.713	550.087	PC[41:0];PE[44:0]	Glycerophospholipid								0.00225863	0.00110267	0.000701015	NA	0.00025164	9.2425e-05	5.50771e-05	NA	2.04832	NA	3.22194	NA	0.488205	2.95e-09	1.05e-08	2-1; 3-1; 4-1; 4-2; 4-3	1	1	1	1
4753	Lipids negative	842.665	550.895	PC(16:0/24:1(15E))[U];PC(16:0/24:1(15Z));PC(16:1(9Z)/24:0);PC(18:0/22:1(13Z));PC(18:1(11E)/22:0);PC(18:1(11Z)/22:0);PC(18:1(9E)/22:0)[U];PC(18:1(9Z)/22:0);PC(20:0/20:1(11Z));PC(20:0/20:1(13Z));PC(20:0/20:1(5Z));PC(20:0/20:1(8Z));PC(20:1(11Z)/20:0);PC(22:0/18:1(11Z));PC(22:0/18:1(12Z));PC(22:0/18:1(13Z));PC(22:0/18:1(6Z));PC(22:0/18:1(7Z));PC(22:0/18:1(9Z));PC(22:1(13Z)/18:0);PC(24:0/16:1(9Z));PC(…	Glycerophospholipid								0.00346875	0.00465236	0.00273844	0.00203957	0.000209946	0.000185319	0.000116718	0.000107538	0.745588	1.34266	1.26668	2.28105	1.34122	2.74e-09	6.86e-09	2-1; 3-1; 4-1; 3-2; 4-2; 4-3	1	0	1	1
7036	Lipids positive	886.725	550.904	PC[43:1];PE[46:1];;PC(O-20:0/O-20:0)	Glycerophospholipid		PC(43:1)+H	C	886.724	550.59	-0.0004098	-0.313992	0.00738339	0.00478677	0.00235899	0.000941894	0.000728158	0.000350072	0.000114755	6.5285e-05	1.54246	2.50451	3.1299	5.08207	0.648316	2.53e-09	9.17e-09	2-1; 3-1; 4-1; 3-2; 4-2	1	0	1	1
5439	Lipids negative	901.74	551.087	PE(22:0/24:1(15Z));PE(22:1(13Z)/24:0);PE(24:0/22:1(13Z));PE(24:1(15Z)/22:0)	Glycerophospholipid								0.000369304	0.00439855	0.000534393	0.00239605	2.13422e-05	0.000194171	3.46868e-05	5.13794e-05	0.0839604	0.223031	0.691071	1.83575	11.9104	6.89e-17	9.4e-16	2-1; 4-1; 3-2; 4-2; 4-3	1	1	0	1
4411	Lipids negative	812.655	551.153	PE(24:0/dm18:1(11Z));PE(24:0/dm18:1(9Z));PE(24:1(15Z)/dm18:0)	Glycerophospholipid								0.00525153	0.00240427	0.00424514	0.00121271	0.000320738	9.67341e-05	0.000164311	4.54331e-05	2.18425	3.50056	1.23707	1.98257	0.457823	6.49e-12	2.31e-11	2-1; 3-1; 4-1; 3-2; 4-2; 4-3	1	0	1	1
6135	Lipids positive	814.666	551.219	PC(P-20:0/19:1);PE(24:0/P-18:1);PE(24:1/P-18:0);PE(O-20:0/22:2);PE(P-18:0/24:1);PE(P-18:1/24:0);PE(P-20:0/22:1)	Glycerophospholipid								0.0016822	NA	0.000920935	NA	0.00016291	NA	6.34905e-05	NA	NA	NA	1.82662	NA	#VALUE!	1.5e-11	1.08e-10	2-1; 3-1; 4-1; 3-2; 4-3	1	1	1	0
6727	Lipids positive	858.73	555.145	PC(24:0/P-18:0);PC(o-18:1/24:0);PC(O-20:0/22:1);PC(o-22:0/20:1);PC(P-18:0/24:0);PC(P-20:0/22:0)	Glycerophospholipid		PC(42:1e)+H	C	858.731	553.8	0.0011945	-1.34494	0.014743	0.00661178	0.00716377	0.00235049	0.00143192	0.000378239	0.000290438	0.000141057	2.22981	3.04778	2.05799	2.81294	0.448469	3.5e-09	1.23e-08	2-1; 3-1; 4-1; 4-2; 4-3	1	1	1	1
6415	Lipids positive	834.721	555.169	PC(o-18:0/22:0);PC(o-20:0/20:0)	Glycerophospholipid								0.00456325	0.00253784	0.00212273	0.000817062	0.000492938	0.000124664	7.85873e-05	3.64789e-05	1.79809	2.598	2.14971	3.10605	0.556146	2.83e-08	7.95e-08	2-1; 3-1; 4-1; 4-2; 4-3	1	1	1	1
5175	Lipids negative	876.707	556.15	PC(O-18:0/22:0)	Glycerophospholipid								0.0147197	0.012142	0.00954745	0.00440972	0.000918026	0.000441817	0.000407406	0.000138687	1.2123	2.16509	1.54174	2.75345	0.82488	2.27e-10	6.51e-10	2-1; 3-1; 4-1; 3-2; 4-2; 4-3	1	0	1	1
7425	Lipids positive	926.756	558.117	PC[46:2]	Glycerophospholipid								0.0076633	0.00280923	0.00186606	0.000286543	0.000789932	0.000169775	8.55523e-05	5.05953e-05	2.7279	6.51232	4.10667	9.80387	0.366582	2.84e-10	1.35e-09	2-1; 3-1; 4-1; 4-2; 4-3	1	1	1	1
6822	Lipids positive	866.723	558.27	PG(O-20:0/22:0)	Glycerophospholipid								0.000326673	0.00135985	0.0010498	0.00685695	3.44028e-05	0.000112747	9.55104e-05	0.000352627	0.240227	0.153099	0.311178	0.198317	4.16273	7.56e-16	7.25e-14	2-1; 3-1; 4-1; 4-2; 4-3	1	1	1	1
4915	Lipids negative	856.681	558.428	PE(20:0/24:1(15Z));PE(20:1(11Z)/24:0);PE(22:0/22:1(13Z));PE(22:1(13Z)/22:0);PE(24:0/20:1(11Z));PE(24:1(15Z)/20:0)	Glycerophospholipid								0.0149806	0.0144342	0.0104214	0.0052834	0.000789625	0.000552172	0.000336274	0.000283098	1.03785	1.97247	1.43749	2.73199	0.963526	7.49e-11	2.26e-10	3-1; 4-1; 3-2; 4-2; 4-3	0	1	1	1
6753	Lipids positive	860.701	558.53	PC[41:1];PE[44:1]	Glycerophospholipid								0.001203	0.000785147	0.000539349	0.000211827	0.000132477	8.83801e-05	3.28607e-05	1.98439e-05	1.5322	2.54618	2.23047	3.70655	0.652656	9.73e-08	2.49e-07	2-1; 3-1; 4-1; 4-2; 4-3	1	1	1	1
7138	Lipids positive	896.707	558.636	PC[42:0]	Glycerophospholipid								0.00464636	0.000953679	0.00140085	NA	0.0005435	2.90302e-05	8.66235e-05	NA	4.87204	NA	3.31681	NA	0.205253	1.63e-09	6.18e-09	2-1; 3-1; 4-1; 4-3	1	1	1	0
5914	Lipids negative	970.749	558.958	PC(22:1(13Z)/24:1(15Z));"PC(22:2(13Z,16Z)/24:0)";PC(23:1(14Z)/23:1(14Z))[U];PC(23:1(9Z)/23:1(9Z));"PC(24:0/22:2(13Z,16Z))";PC(24:1(15Z)/22:1(13Z))	Glycerophospholipid								0.00322813	0.00176802	0.00115715	0.000322411	0.000165489	0.000125898	2.78049e-05	1.92335e-05	1.82585	3.58905	2.78972	5.48373	0.547691	1.29e-13	6.64e-13	2-1; 3-1; 4-1; 3-2; 4-2; 4-3	1	0	1	1
7200	Lipids positive	903.75	559.141	PC[44:1]	Glycerophospholipid								0.00283806	0.000982368	0.000713459	NA	0.000316746	7.29086e-05	5.00057e-05	NA	2.88899	NA	3.97788	NA	0.346141	9.44e-10	3.84e-09	2-1; 3-1; 4-1; 4-2; 4-3	1	1	1	1
5582	Lipids negative	918.717	559.453	PC(16:0/26:0);PC(17:0/25:0)[U];PC(18:0/24:0);PC(19:0/23:0)[U];PC(20:0/22:0);PC(21:0/21:0);PC(22:0/20:0);PC(22:0/20:0)[U];PC(23:0/19:0)[U];PC(24:0/18:0);PC(25:0/17:0)[U];PC(26:0/16:0)[U];PE(19:0/26:0)[U];PE(21:0/24:0)[U];PE(22:0/23:0)[U];PE(23:0/22:0)[U];PE(24:0/21:0)[U];PE(25:0/20:0)	Glycerophospholipid		PC(26:0_16:0)+HCOO	A	918.717	557.79	-0.0003303	-1.66304	0.0342921	0.012899	0.0159191	0.00324266	0.00247915	0.000645757	0.000455598	0.000209479	2.6585	4.90926	2.15415	3.97791	0.376152	3.48e-12	1.28e-11	2-1; 3-1; 4-1; 4-2; 4-3	1	1	1	1
5751	Lipids negative	944.733	560.035	PC(20:0/24:1(15Z));PC(20:1(11Z)/24:0);PC(22:0/22:1(13Z));PC(22:1(13Z)/22:0);PC(24:0/20:1(11Z));PC(24:1(15Z)/20:0)	Glycerophospholipid		PC(26:0_18:1)+HCOO	A	944.731	559.5	-0.0020895	-0.535413	0.0391528	0.0223785	0.0172428	0.00548374	0.00230407	0.00111973	0.000384428	0.000321425	1.74958	3.14435	2.27068	4.08088	0.571567	8.9e-13	3.69e-12	2-1; 3-1; 4-1; 4-2; 4-3	1	1	1	1
6576	Lipids positive	846.73	563.591	PC(O-19:0/22:0);PC(O-20:0/21:0)	Glycerophospholipid								0.00128823	0.000992107	0.000557265	0.000283868	0.000172204	5.08463e-05	4.04273e-05	NA	1.29848	1.96311	2.3117	3.49496	0.770131	8.36e-08	2.16e-07	3-1; 4-1; 3-2; 4-2; 4-3	0	1	1	1
7188	Lipids positive	902.684	563.844	PS[44:1]	Glycerophospholipid		PS(26:0_18:1)+H	A,	902.684	563.91	-0.0001268	0.06636	0.00692231	0.00429747	0.00197503	0.00102147	0.000752563	0.00034309	0.000152401	7.63708e-05	1.61079	1.93351	3.50492	4.20713	0.620815	1.53e-08	4.54e-08	2-1; 3-1; 4-1; 3-2; 4-2	1	0	1	1
5686	Lipids negative	932.734	564.666	PC(17:0/26:0)[U];PC(18:0/25:0)[U];PC(19:0/24:0)[U];PC(20:0/23:0)[U];PC(21:0/22:0)[U];PC(22:0/21:0)[U];PC(23:0/20:0)[U];PC(24:0/19:0)[U];PC(25:0/18:0);PC(26:0/17:0)[U];PE(20:0/26:0)[U];PE(21:0/25:0)[U];PE(22:0/24:0);PE(23:0/23:0)[U];PE(24:0/22:0);PE(26:0/20:0)	Glycerophospholipid								0.00260373	0.0018222	0.00133163	0.00032116	0.000268871	9.47163e-05	9.47914e-05	3.07018e-05	1.42889	4.14631	1.9553	5.67381	0.699844	1.04e-08	2.43e-08	2-1; 3-1; 4-1; 4-2; 4-3	1	1	1	1
7070	Lipids positive	889.744	564.683	PC[43:0];PE[46:0]	Glycerophospholipid								0.00185364	0.000808857	0.000613951	NA	0.00020329	5.09945e-05	3.69634e-05	NA	2.29168	NA	3.01919	NA	0.436362	1.31e-09	5.13e-09	2-1; 3-1; 4-1; 4-2; 4-3	1	1	1	1
7327	Lipids positive	915.76	565.473	PE[48:1]	Glycerophospholipid								0.00186045	0.000718365	0.000471987	NA	0.000222169	4.69036e-05	2.98464e-05	NA	2.58984	NA	3.94174	NA	0.386124	3.05e-09	1.09e-08	2-1; 3-1; 4-1; 4-2; 4-3	1	1	1	1
6757	Lipids positive	860.745	571.429	PC(o-18:0/24:0);PC(o-20:0/22:0)	Glycerophospholipid								0.00419609	0.00161727	0.00186217	0.000260637	0.000409686	8.12222e-05	8.35322e-05	2.31906e-05	2.59455	7.1447	2.25333	6.20507	0.385423	3.03e-10	1.43e-09	2-1; 3-1; 4-1; 4-2; 4-3	1	1	1	1
7192	Lipids positive	902.757	573.122	PC[44:0]	Glycerophospholipid		PC(44:0)+H	C	902.756	572.67	-0.0006231	-0.451671	0.0172512	0.0032645	0.00550577	0.00022753	0.00201442	0.00038486	0.000348502	NA	5.28448	24.198	3.13328	14.3475	0.189233	1.27e-09	4.97e-09	2-1; 3-1; 4-1; 4-3	1	1	1	0
7439	Lipids positive	928.772	574.186	PC[46:1]	Glycerophospholipid								0.010525	0.00262257	0.00296384	0.000243458	0.00111176	0.000125019	0.000150357	3.55751e-05	4.01323	12.174	3.55112	10.7722	0.249176	2.09e-10	1.04e-09	2-1; 3-1; 4-1; 4-2; 4-3	1	1	1	1
5765	Lipids negative	946.749	574.526	PC(18:0/26:0);PC(19:0/25:0);PC(20:0/24:0);PC(21:0/23:0)[U];PC(22:0/22:0);PC(23:0/21:0)[U];PC(24:0/20:0);PC(25:0/19:0)[U];PC(26:0/18:0)[U];PE(21:0/26:0)[U];PE(22:0/25:0)[U];PE(23:0/24:0)[U];PE(24:0/23:0)[U];PE(25:0/22:0)[U];PE(26:0/21:0)	Glycerophospholipid								0.0120354	0.00347276	0.00480911	0.000478853	0.00120551	0.000203868	0.000146152	7.0237e-05	3.46567	10.043	2.50263	7.25226	0.288545	2.13e-10	6.12e-10	2-1; 3-1; 4-1; 4-2; 4-3	1	1	1	1
5924	Lipids negative	972.765	575.114	PC(22:0/24:1(15Z));PC(22:1(13Z)/24:0);PC(24:0/22:1(13Z));PC(24:1(15Z)/22:0)	Glycerophospholipid								0.00761373	0.00242147	0.00256662	0.00024046	0.000565427	0.000120368	8.28335e-05	4.00656e-05	3.14427	10.6738	2.96644	10.0701	0.318039	7.72e-13	3.24e-12	2-1; 3-1; 4-1; 4-2; 4-3	1	1	1	1
4905	Lipids positive	720.576	576.189	PE-Cer(d15:1/22:0(2OH));PC(P-16:0/15:1);PE(16:0/P-18:1);PE(16:1/P-18:0);PE(18:1/P-16:0);PE(O-16:0/18:2);PE(P-16:0/18:1);PE(P-18:0/16:1);PE(P-18:1/16:0);PE(P-20:0/14:1);PnE[34:1]	Glycerophospholipid								0.00177945	0.00501664	0.00301212	0.00443026	0.000135484	0.000273294	0.000170914	0.000223883	0.35471	0.679896	0.590764	1.13236	2.81921	2.37e-09	8.66e-09	2-1; 3-1; 4-1; 3-2; 4-3	1	1	1	0
4082	Lipids negative	782.535	392.4	Galactosylceramide (d18:1/18:1(9Z));Glucosylceramide (d18:1/18:1)	Glycoceramide and glycosphingolipid								0.00187301	0.00178815	0.00062178	0.000918709	0.00016393	0.000124595	9.64227e-05	NA	1.04745	0.676798	3.01233	1.94638	0.954695	5.81e-09	1.4e-08	3-1; 4-1; 3-2; 4-2	0	0	1	1
3347	Lipids negative	716.533	399.705	GlcCer(d18:1/14:0)	Glycoceramide and glycosphingolipid								0.00422787	0.000823213	0.00131929	0.000258251	0.000168703	3.42428e-05	6.05079e-05	2.9912e-05	5.13581	5.10857	3.20465	3.18765	0.194711	1.19e-17	2.32e-16	2-1; 3-1; 4-1; 3-2; 4-2; 4-3	1	0	1	1
8171	Lipids positive	1251.74	410.736	Ganglioside GA1 (d18:1/16:0);Tetrahexosylceramide (d18:1/16:0)	Glycoceramide and glycosphingolipid								0.00223352	NA	0.00172419	NA	8.20904e-05	NA	8.41711e-05	NA	NA	NA	1.29541	NA	#VALUE!	9.21e-18	1.24e-14	2-1; 3-1; 4-1; 3-2; 4-3	1	1	1	0
[truncated: 227 more rows]
